# Supplementary material for: Substrate-Mediated Laser Ablation under Ambient Conditions for Spatially-Resolved Tissue Proteomics
Source: Sci Rep. 2015 Dec 17;5:18135. doi: 10.1038/srep18135 (PMC4682183; doi:10.1038/srep18135)
Supplement: Supplementray data2 [file srep18135-s2.xls]

## Sheet: Proteomic data
perSPECtives Viewer 2.0.5viewer
Parameter	Value
Protein Grouping
Protein Grouping Method	Shared Evidence:
Protein Clustering Method	Shared Evidence: 0.0,0.33333334,1.0
Threshold Settings
Required Minimum Number of Peptides	2
Target Peptide FDR	0.02
Target Protein FDR	0.03
Protein FDR
Achieved Protein FDR	0.02749141
Target Protein Count	873
Decoy Protein Count	24
Score Used for Protein FDR Filtering	Scaffold:Protein Probability
Minimum Score For Achieved Protein FDR	0.9589567
Peptide FDR
Achieved Peptide FDR	0.0016961691
Target Peptide Count	55419
Decoy Peptide Count	94
Score Used for Peptide FDR Filtering	Scaffold:Peptide Probability
Minimum Score For Achieved Peptide FDR	0.7750684
Quantitative Settings
Statistical Test	Coefficient of Variation
Confidence Settings
Correction Method	Not applicable
Significance Level Type	Not applicable
Significance Level	Not applicable
Familywise Error Rate	Not applicable
Heatmap Settings
Linkage Method	Single
Distance Metric	Ranked-Based Euclidean
Version
Threshold / Clustering Applied in Version	2.0.5viewer
Summarization hierarchy: {Biosample}
Technical Replicate Level: MS Sample
The data below is summarized at the level of (MS Sample)
Comparison Level: Biosample; Biological Replicate Level: Biosample
#	Visible	Star	Protein Name	Accession Number	Exclusivity	Coefficient of Variation, Comparison Level: Biosample	point1	point2	point3	point4	point5	point6	point7	point10	point11	point12	point13	point8	point9	point14	point15	point16	point17	point18	point19
1	true	Empty	Cluster of Tubulin beta-5 chain OS=Rattus norvegicus GN=Tubb5 PE=1 SV=1+5	sp|P69897|TBB5_RAT (+5)	1	0.11610981	121.03535	142.44537	113.50958	163.97502	166.00778	137.71475	152.46017	93.46107	123.81245	99.3955	107.16655	142.59619	183.04857	113.099495	179.72829	175.41739	143.25505	147.36209	176.30171
1.1	true	Empty	Tubulin beta-5 chain OS=Rattus norvegicus GN=Tubb5 PE=1 SV=1	sp|P69897|TBB5_RAT	0.14	0.13349892	85.850655	110.31484	81.7269	111.801155	121.73904	98.28101	113.7203	66.14168	81.75176	70.76305	74.58213	101.00564	133.76627	83.30447	115.210434	126.37596	103.2769	106.74305	132.22629
1.2	true	Empty	Tubulin beta-2A chain OS=Rattus norvegicus GN=Tubb2a PE=1 SV=1	TBB2A_RAT	0.07	0.115755446	75.99894	96.39161	74.91633	109.31669	106.24498	93.427635	98.72421	68.05883	78.78974	67.8998	69.51344	95.06413	131.41948	76.00772	119.818855	126.37596	93.282364	101.07528	125.267006
1.3	true	Empty	Tubulin beta-2B chain OS=Rattus norvegicus GN=Tubb2b PE=1 SV=1	TBB2B_RAT	0.07	0.113435686	74.59155	94.24957	72.64613	104.34775	101.81811	91.60761	96.22487	67.10026	78.78974	67.49077	68.06524	92.093376	131.41948	76.00772	110.60202	124.48975	89.95085	100.13065	124.107124
1.4	true	Empty	RCG45400 OS=Rattus norvegicus GN=Tubb4b PE=3 SV=1	G3V7C6_RAT	0.07	0.121211305	81.62849	96.39161	70.37594	91.92539	106.24498	87.967575	96.22487	56.555927	72.8657	63.40042	75.30623	83.181114	119.6856	73.57548	105.99361	98.08284	94.94812	91.62899	111.34845
1.5	true	Empty	Protein Tubb4a OS=Rattus norvegicus GN=Tubb4a PE=2 SV=1	B4F7C2_RAT	0.2	0.12300492	71.77677	84.61041	56.75479	81.98751	97.391235	83.1142	87.47715	51.763054	66.34926	54.810684	71.68574	78.72498	100.91139	66.886795	87.55994	86.76559	79.956314	81.238075	102.06941
1.6	true	Empty	Tubulin beta-3 chain OS=Rattus norvegicus GN=Tubb3 PE=1 SV=1	TBB3_RAT	0.38	0.12941518	73.18416	84.61041	38.593258	81.98751	97.391235	80.080826	96.22487	53.680202	68.126465	56.446827	60.100163	84.6665	89.177505	63.84649	78.343094	88.651794	71.627525	88.795105	103.229294
2	true	Empty	Cluster of Glial fibrillary acidic protein OS=Rattus norvegicus GN=Gfap PE=1 SV=2+12	sp|P47819|GFAP_RAT (+12)	1	0.22427103	83.03587	106.03077	106.699005	156.52162	219.13026	106.16776	122.46801	71.89313	75.23531	62.173317	127.44131	83.181114	68.05652	98.50601	368.6734	43.382793	28.31786	66.124016	60.313744
2.1	true	Empty	Glial fibrillary acidic protein OS=Rattus norvegicus GN=Gfap PE=1 SV=2	sp|P47819|GFAP_RAT	0.94	0.20345937	1.4073877	17.136286	31.782684	19.875761	42.055305	25.480263	38.739883	37.863716	19.549334	13.089119	13.757868	34.163673	18.774212	32.835335	64.517845	15.089667	13.326052	6.6124015	9.279037
2.2	true	Empty	Cluster of Keratin, type II cytoskeletal 5 OS=Rattus norvegicus GN=Krt5 PE=1 SV=1+1	K2C5_RAT (+1)	0.63	0.49869633	19.703428	20.349339	27.2423	9.9378805	15.49406	3.0333648	8.747715	2.8757253	8.293657	1.6361399	43.4459	2.9707541	7.0403295	1.2161236	156.68619	7.5448337	4.9972696	18.892576	16.238316
2.2.1	true	Empty	Keratin, type II cytoskeletal 5 OS=Rattus norvegicus GN=Krt5 PE=1 SV=1	K2C5_RAT	0.61	0.485926	19.703428	16.065268	27.2423	9.9378805	15.49406	3.0333648	8.747715	2.8757253	8.293657	1.6361399	38.377213	2.9707541	7.0403295	1.2161236	138.25253	7.5448337	4.9972696	18.892576	16.238316
2.2.2	true	Empty	Keratin, type II cytoskeletal 75 OS=Rattus norvegicus GN=Krt75 PE=3 SV=2	K2C75_RAT	0.18	0.4452588	7.0369387	11.781197	15.891342	7.45341	8.853748	2.4266918	6.2483683	1.4378626	5.924041	0.81806993	16.65426	1.4853771	7.0403295	1.2161236	59.909428	5.658625	3.331513	9.446288	6.959278
2.3	true	Empty	Keratin, type II cytoskeletal 1 OS=Rattus norvegicus GN=Krt1 PE=2 SV=1	K2C1_RAT	0.7	0.48886406	15.481265	17.136286	22.701916	12.422351	28.774681	3.6400375	13.746409	3.3550127	7.1088486	2.8632448	17.37836	8.912262	16.427435	3.040309	119.818855	13.203459	6.663026	15.11406	19.717955
2.4	true	Empty	Alpha-internexin OS=Rattus norvegicus GN=Ina PE=1 SV=2	AINX_RAT	0.86	0.45215252	16.888653	16.065268	6.810575	34.78258	39.841866	31.546993	22.494125	7.189313	14.8101015	13.907188	16.65426	19.309902	7.0403295	23.714409	0.0	0.0	1.6657565	8.501659	2.3197594
2.5	true	Empty	Neurofilament light polypeptide OS=Rattus norvegicus GN=Nefl PE=1 SV=3	NFL_RAT	0.85	0.4477924	14.073877	12.852215	9.080767	44.720463	42.055305	18.806862	14.996083	6.230738	10.070869	13.498154	12.309671	10.397639	9.387106	15.201545	0.0	0.0	0.0	8.501659	3.479639
2.6	true	Empty	Keratin, type II cytoskeletal 6A OS=Rattus norvegicus GN=Krt6a PE=1 SV=1	K2C6A_RAT	0.46	0.48318857	7.0369387	9.639161	15.891342	9.9378805	13.2806225	1.8200188	6.2483683	2.3964376	5.3316364	1.2271049	15.206065	1.4853771	9.387106	1.8241854	55.30101	7.5448337	4.9972696	10.390917	5.7993984
2.7	true	Empty	Group of Keratin, type II cytoskeletal 2 epidermal OS=Rattus norvegicus GN=Krt2 PE=3 SV=1+1	K22E_RAT (+1)	0.5	0.4848224	9.851714	8.568143	15.891342	7.45341	4.426874	1.2133459	6.2483683	1.4378626	4.1468287	0.81806993	14.481966	1.4853771	9.387106	0.6080618	46.084175	7.5448337	1.6657565	6.6124015	11.598797
2.7.1	true	Empty	Keratin, type II cytoskeletal 2 epidermal OS=Rattus norvegicus GN=Krt2 PE=3 SV=1	K22E_RAT	0	0.4848224	9.851714	8.568143	15.891342	7.45341	4.426874	1.2133459	6.2483683	1.4378626	4.1468287	0.81806993	14.481966	1.4853771	9.387106	0.6080618	46.084175	7.5448337	1.6657565	6.6124015	11.598797
2.7.2	true	Empty	Keratin, type II cytoskeletal 2 epidermal OS=Rattus norvegicus GN=Krt2 PE=3 SV=1	M3ZCQ4_RAT	0	0.4848224	9.851714	8.568143	15.891342	7.45341	4.426874	1.2133459	6.2483683	1.4378626	4.1468287	0.81806993	14.481966	1.4853771	9.387106	0.6080618	46.084175	7.5448337	1.6657565	6.6124015	11.598797
2.8	true	Empty	Neurofilament medium polypeptide OS=Rattus norvegicus GN=Nefm PE=1 SV=4	NFM_RAT	0.82	0.48435733	5.629551	16.065268	2.2701917	19.875761	28.774681	18.806862	4.9986944	2.8757253	9.478465	11.862014	10.861475	2.9707541	0.0	10.945112	0.0	0.0	0.0	1.8892576	1.1598797
2.9	true	Empty	Keratin, type II cytoskeletal 73 OS=Rattus norvegicus GN=Krt73 PE=1 SV=1	K2C73_RAT	0.29	0.44319507	7.0369387	8.568143	9.080767	7.45341	8.853748	2.4266918	6.2483683	1.4378626	2.9620204	0.81806993	9.413279	2.9707541	4.693553	1.2161236	46.084175	3.7724168	1.6657565	8.501659	6.959278
2.10	true	Empty	Neurofilament heavy polypeptide OS=Rattus norvegicus GN=Nefh PE=1 SV=4	NFH_RAT	0.79	0.60709596	2.8147755	3.2130537	0.0	7.45341	17.707497	12.133459	7.4980416	0.95857507	5.924041	6.1355247	9.413279	2.9707541	0.0	5.472556	4.6084175	0.0	0.0	0.9446288	0.0
2.11	true	Empty	Vimentin OS=Rattus norvegicus GN=Vim PE=1 SV=2	VIME_RAT	0.89	0.5771593	0.0	1.0710179	0.0	0.0	6.6403112	4.246711	12.496737	11.982188	1.7772121	2.0451748	0.7240983	0.0	0.0	10.945112	0.0	0.0	0.0	0.0	0.0
3	true	Empty	Cluster of Tubulin alpha-1B chain OS=Rattus norvegicus GN=Tuba1b PE=1 SV=1+2	TBA1B_RAT (+2)	1	0.13362835	63.332447	91.03652	124.86054	131.67691	97.391235	81.294174	99.97389	63.745243	72.8657	65.85463	47.06639	103.976395	112.64527	70.53517	92.16835	115.058716	68.29601	99.18602	93.95026
3.1	true	Empty	Tubulin alpha-1B chain OS=Rattus norvegicus GN=Tuba1b PE=1 SV=1	TBA1B_RAT	0	0.14181091	59.110283	80.32634	106.699005	119.25456	88.53748	70.980736	89.9765	55.597355	64.572044	56.037792	43.4459	89.12263	100.91139	62.630363	87.55994	103.74146	59.96723	87.85048	86.990974
3.2	true	Empty	Tubulin alpha-1A chain OS=Rattus norvegicus GN=Tuba1a PE=1 SV=1	TBA1A_RAT	0.11	0.14326392	59.110283	80.32634	111.239395	116.770096	86.32404	69.76739	88.72683	55.118065	64.572044	56.85586	41.273605	89.12263	100.91139	63.84649	87.55994	103.74146	61.632988	85.96122	86.990974
3.3	true	Empty	Tubulin alpha-4A chain OS=Rattus norvegicus GN=Tuba4a PE=2 SV=1	TBA4A_RAT	0.15	0.13199994	47.85118	68.54514	93.07786	99.37881	64.189674	59.45395	73.73074	46.011604	49.76194	46.629986	43.4459	78.72498	86.83073	50.469128	59.909428	82.99317	48.30694	74.62567	70.75266
4	true	Empty	Cluster of Actin, cytoplasmic 1 OS=Rattus norvegicus GN=Actb PE=1 SV=1+2	ACTB_RAT (+2)	1	0.09731543	70.369385	73.90023	79.45671	101.86327	92.964355	58.847275	103.72291	72.85171	62.202427	47.448055	59.376064	93.57876	93.87106	60.198116	133.6441	109.400085	94.94812	72.73641	71.91254
4.1	true	Empty	Group of Actin, cytoplasmic 1 OS=Rattus norvegicus GN=Actb PE=1 SV=1+1	ACTB_RAT (+1)	0.46	0.11134778	68.962	72.829216	79.45671	96.89433	92.964355	56.42058	89.9765	68.53812	59.240406	44.584812	57.203766	90.608	93.87106	54.1175	133.6441	103.74146	94.94812	67.06864	70.75266
4.1.1	true	Empty	Actin, cytoplasmic 1 OS=Rattus norvegicus GN=Actb PE=1 SV=1	ACTB_RAT	0	0.11134778	68.962	72.829216	79.45671	96.89433	92.964355	56.42058	89.9765	68.53812	59.240406	44.584812	57.203766	90.608	93.87106	54.1175	133.6441	103.74146	94.94812	67.06864	70.75266
4.1.2	true	Empty	Actin, cytoplasmic 2 OS=Rattus norvegicus GN=Actg1 PE=1 SV=1	ACTG_RAT	0	0.11134778	68.962	72.829216	79.45671	96.89433	92.964355	56.42058	89.9765	68.53812	59.240406	44.584812	57.203766	90.608	93.87106	54.1175	133.6441	103.74146	94.94812	67.06864	70.75266
4.2	true	Empty	Actin, aortic smooth muscle OS=Rattus norvegicus GN=Acta2 PE=2 SV=1	ACTA_RAT	0.32	0.11619522	50.66596	49.266823	52.21441	69.56516	64.189674	39.433743	76.23009	51.283768	40.283478	24.133062	39.10131	63.871216	72.75007	38.30789	82.951515	71.67592	68.29601	46.28681	51.034706
5	true	Empty	Cluster of 14-3-3 protein gamma OS=Rattus norvegicus GN=Ywhag PE=1 SV=2+6	1433G_RAT (+6)	1	0.069968894	68.962	59.977	72.64613	72.04964	64.189674	56.42058	66.232704	57.993793	53.316364	51.538406	74.58213	75.754234	77.44363	61.41424	64.517845	79.22076	79.956314	63.290127	75.39218
5.1	true	Empty	Cluster of 14-3-3 protein gamma OS=Rattus norvegicus GN=Ywhag PE=1 SV=2+1	1433G_RAT (+1)	0.76	0.124109246	33.777306	31.059519	31.782684	37.26705	28.774681	22.4469	29.992167	27.798677	24.88097	21.269817	26.06754	40.105183	44.588753	26.754719	41.475758	41.496586	39.978157	27.394234	31.316751
5.1.1	true	Empty	14-3-3 protein gamma OS=Rattus norvegicus GN=Ywhag PE=1 SV=2	1433G_RAT	0.56	0.11727709	23.92559	26.775446	22.701916	27.329172	24.347809	18.806862	23.7438	23.485088	20.141739	17.588503	18.826557	34.163673	35.20165	23.714409	32.258923	35.83796	29.983616	23.615719	24.357473
5.1.2	true	Empty	14-3-3 protein eta OS=Rattus norvegicus GN=Ywhah PE=1 SV=2	1433F_RAT	0.64	0.14076434	22.518204	22.491375	20.431725	32.29811	24.347809	15.166823	22.494125	19.171501	16.587315	15.134294	18.826557	28.222164	35.20165	20.06604	27.650505	28.293127	21.654835	19.837204	25.517353
5.2	true	Empty	14-3-3 protein zeta/delta OS=Rattus norvegicus GN=Ywhaz PE=1 SV=1	1433Z_RAT	0.68	0.06944603	22.518204	26.775446	22.701916	39.751522	33.201557	21.840225	29.992167	27.798677	21.918951	23.724028	31.860327	35.649048	35.20165	27.970842	32.258923	32.065544	29.983616	29.283491	26.677233
5.3	true	Empty	Cluster of 14-3-3 protein beta/alpha OS=Rattus norvegicus GN=Ywhab PE=1 SV=3+2	sp|P35213|1433B_RAT (+2)	0.71	0.07056372	19.703428	22.491375	13.62115	19.875761	24.347809	22.4469	23.7438	20.609364	19.549334	20.451748	24.619343	23.766033	18.774212	26.146656	13.825253	20.748293	23.320591	20.781834	27.837112
5.3.1	true	Empty	Group of 14-3-3 protein beta/alpha OS=Rattus norvegicus GN=Ywhab PE=1 SV=3+1	sp|P35213|1433B_RAT (+1)	0.44	0.054406725	18.29604	19.278322	9.080767	17.39129	19.920933	17.593515	18.745104	16.775064	16.587315	15.952364	19.550655	23.766033	18.774212	20.6741	13.825253	20.748293	19.989079	17.947947	19.717955
5.3.1.1	true	Empty	14-3-3 protein beta/alpha OS=Rattus norvegicus GN=Ywhab PE=1 SV=3	sp|P35213|1433B_RAT	0	0.054406725	18.29604	19.278322	9.080767	17.39129	19.920933	17.593515	18.745104	16.775064	16.587315	15.952364	19.550655	23.766033	18.774212	20.6741	13.825253	20.748293	19.989079	17.947947	19.717955
5.3.1.2	true	Empty	Isoform Short of 14-3-3 protein beta/alpha OS=Rattus norvegicus GN=Ywhab	sp|P35213-2|1433B_RAT	0	0.054406725	18.29604	19.278322	9.080767	17.39129	19.920933	17.593515	18.745104	16.775064	16.587315	15.952364	19.550655	23.766033	18.774212	20.6741	13.825253	20.748293	19.989079	17.947947	19.717955
5.3.2	true	Empty	14-3-3 protein theta OS=Rattus norvegicus GN=Ywhaq PE=1 SV=1	1433T_RAT	0.63	0.077405564	14.073877	18.207304	9.080767	17.39129	19.920933	16.986843	17.49543	17.25435	14.217697	17.179468	19.550655	16.339148	14.080659	21.890224	13.825253	13.203459	16.657564	17.003319	23.197594
5.4	true	Empty	14-3-3 protein epsilon OS=Rattus norvegicus GN=Ywhae PE=1 SV=1	1433E_RAT	0.89	0.11238642	19.703428	19.278322	13.62115	17.39129	17.707497	16.380169	17.49543	18.212927	15.402506	17.588503	15.206065	20.795279	21.120989	22.498287	18.43367	20.748293	16.657564	18.892576	26.677233
6	true	Empty	Cluster of Dihydropyrimidinase-related protein 2 OS=Rattus norvegicus GN=Dpysl2 PE=1 SV=1+2	DPYL2_RAT (+2)	1	0.14392516	49.25857	67.47413	79.45671	91.92539	84.11061	64.914	67.482376	46.970177	52.72396	45.40288	44.17	65.35659	70.4033	64.45455	69.12627	73.562126	58.301476	51.009953	68.4329
6.1	true	Empty	Dihydropyrimidinase-related protein 2 OS=Rattus norvegicus GN=Dpysl2 PE=1 SV=1	DPYL2_RAT	0.86	0.18378428	37.99947	57.834965	65.835556	81.98751	75.25686	53.38722	56.235313	34.5087	42.060688	34.358936	34.03262	51.988197	61.01619	48.644943	55.30101	58.47246	39.978157	43.452923	52.194588
6.2	true	Empty	Dihydropyrimidinase-related protein 1 OS=Rattus norvegicus GN=Crmp1 PE=1 SV=1	DPYL1_RAT	0.81	0.18557042	15.481265	20.349339	31.782684	24.844702	30.98812	20.62688	22.494125	14.857914	12.440485	13.089119	16.65426	19.309902	21.120989	19.457977	23.042088	18.862083	28.31786	10.390917	18.558075
6.3	true	Empty	Isoform 2 of Dihydropyrimidinase-related protein 3 OS=Rattus norvegicus GN=Dpysl3	sp|Q62952-2|DPYL3_RAT	0.73	0.09759607	8.444326	9.639161	15.891342	9.9378805	15.49406	12.133459	12.496737	11.023613	9.478465	9.816839	10.137377	7.4268856	9.387106	18.241854	9.216835	7.5448337	14.991808	6.6124015	9.279037
7	true	Empty	Cluster of Heat shock cognate 71 kDa protein OS=Rattus norvegicus GN=Hspa8 PE=1 SV=1+2	HSP7C_RAT (+2)	1	0.15901558	66.147224	59.977	74.91633	77.01858	70.82999	44.287125	57.484985	50.804478	46.799923	43.766743	47.06639	63.871216	79.7904	45.604633	59.909428	69.78971	56.63572	49.120697	62.633503
7.1	true	Empty	Heat shock cognate 71 kDa protein OS=Rattus norvegicus GN=Hspa8 PE=1 SV=1	HSP7C_RAT	0.92	0.22977513	50.66596	44.98275	65.835556	69.56516	57.549362	30.940321	41.239227	32.112267	33.17463	28.223413	37.653114	46.046688	72.75007	32.227276	55.30101	54.700043	44.975426	36.840523	45.235306
7.2	true	Empty	Stress-70 protein, mitochondrial OS=Rattus norvegicus GN=Hspa9 PE=3 SV=1	F1M953_RAT	0.96	0.058418814	16.888653	12.852215	11.350958	9.9378805	11.067185	10.920113	13.746409	15.337201	11.255677	12.680084	10.137377	19.309902	9.387106	10.945112	4.6084175	15.089667	9.994539	10.390917	15.078436
7.3	true	Empty	78 kDa glucose-regulated protein OS=Rattus norvegicus GN=Hspa5 PE=1 SV=1	GRP78_RAT	0.86	0.077381775	2.8147755	5.355089	11.350958	4.9689403	4.426874	6.0667295	6.2483683	7.189313	4.7392325	4.9084196	4.34459	2.9707541	4.693553	5.472556	4.6084175	3.7724168	4.9972696	5.667773	5.7993984
8	true	Empty	Group of ATP synthase subunit beta OS=Rattus norvegicus GN=Atp5b PE=3 SV=1+1	G3V6D3_RAT (+1)	1	0.11674199	47.85118	59.977	56.75479	77.01858	68.61655	40.040413	67.482376	46.011604	41.468285	45.40288	36.204918	63.871216	75.09685	40.74014	87.55994	67.9035	38.312397	58.566982	61.473625
8.1	true	Empty	ATP synthase subunit beta OS=Rattus norvegicus GN=Atp5b PE=3 SV=1	G3V6D3_RAT	0	0.11674199	47.85118	59.977	56.75479	77.01858	68.61655	40.040413	67.482376	46.011604	41.468285	45.40288	36.204918	63.871216	75.09685	40.74014	87.55994	67.9035	38.312397	58.566982	61.473625
8.2	true	Empty	ATP synthase subunit beta, mitochondrial OS=Rattus norvegicus GN=Atp5b PE=1 SV=2	ATPB_RAT	0	0.11674199	47.85118	59.977	56.75479	77.01858	68.61655	40.040413	67.482376	46.011604	41.468285	45.40288	36.204918	63.871216	75.09685	40.74014	87.55994	67.9035	38.312397	58.566982	61.473625
9	true	Empty	Brain acid soluble protein 1 OS=Rattus norvegicus GN=Basp1 PE=1 SV=2	BASP1_RAT	1	0.32243067	98.51714	58.905983	72.64613	77.01858	64.189674	33.973686	64.983025	33.55013	36.729053	27.405342	36.929016	69.81272	44.588753	32.835335	69.12627	47.15521	81.62207	34.951263	62.633503
10	true	Empty	Cluster of Synapsin-1 OS=Rattus norvegicus GN=Syn1 PE=1 SV=3+2	sp|P09951|SYN1_RAT (+2)	1	0.17885642	56.29551	64.26107	56.75479	47.204933	30.98812	32.760338	44.98825	51.283768	49.76194	51.12937	47.79049	50.50282	53.97586	58.981995	55.30101	71.67592	54.969963	54.788467	47.55507
10.1	true	Empty	Synapsin-1 OS=Rattus norvegicus GN=Syn1 PE=1 SV=3	sp|P09951|SYN1_RAT	0.96	0.16074395	45.036407	49.266823	34.052876	37.26705	24.347809	23.660244	34.99086	33.55013	33.17463	31.495693	28.963932	38.619804	35.20165	35.267586	46.084175	43.382793	38.312397	32.11738	27.837112
10.2	true	Empty	Group of Synapsin-2 OS=Rattus norvegicus GN=Syn2 PE=1 SV=1+1	sp|Q63537|SYN2_RAT (+1)	0.94	0.31318375	18.29604	20.349339	22.701916	14.90682	8.853748	11.526786	13.746409	22.047226	20.734142	24.133062	20.998852	19.309902	25.81454	29.186966	18.43367	35.83796	18.32332	27.394234	23.197594
10.2.1	true	Empty	Synapsin-2 OS=Rattus norvegicus GN=Syn2 PE=1 SV=1	sp|Q63537|SYN2_RAT	0	0.31318375	18.29604	20.349339	22.701916	14.90682	8.853748	11.526786	13.746409	22.047226	20.734142	24.133062	20.998852	19.309902	25.81454	29.186966	18.43367	35.83796	18.32332	27.394234	23.197594
10.2.2	true	Empty	Synapsin-2 OS=Rattus norvegicus GN=Syn2 PE=4 SV=2	G3V733_RAT	0	0.31318375	18.29604	20.349339	22.701916	14.90682	8.853748	11.526786	13.746409	22.047226	20.734142	24.133062	20.998852	19.309902	25.81454	29.186966	18.43367	35.83796	18.32332	27.394234	23.197594
11	true	Empty	Myelin basic protein OS=Rattus norvegicus GN=Mbp PE=1 SV=3	sp|P02688|MBP_RAT	1	0.3930311	36.59208	44.98275	49.944218	116.770096	101.81811	49.74718	51.236618	17.733639	33.767033	33.131832	29.688032	44.561314	42.241978	49.253006	46.084175	15.089667	11.6602955	12.280174	16.238316
12	true	Empty	Group of Spectrin alpha chain, non-erythrocytic 1 OS=Rattus norvegicus GN=Sptan1 PE=1 SV=2+1	SPTN1_RAT (+1)	1	0.12543972	37.99947	46.05377	43.13364	32.29811	33.201557	41.86043	33.741188	57.993793	46.207516	50.311302	47.79049	50.50282	42.241978	44.38851	18.43367	37.724167	41.643913	36.840523	46.395187
12.1	true	Empty	Spectrin alpha chain, non-erythrocytic 1 OS=Rattus norvegicus GN=Sptan1 PE=1 SV=2	SPTN1_RAT	0	0.12543972	37.99947	46.05377	43.13364	32.29811	33.201557	41.86043	33.741188	57.993793	46.207516	50.311302	47.79049	50.50282	42.241978	44.38851	18.43367	37.724167	41.643913	36.840523	46.395187
12.2	true	Empty	Spectrin alpha chain, non-erythrocytic 1 OS=Rattus norvegicus GN=Sptan1 PE=2 SV=2	tr|E9PSZ3|E9PSZ3_RAT	0	0.12543972	37.99947	46.05377	43.13364	32.29811	33.201557	41.86043	33.741188	57.993793	46.207516	50.311302	47.79049	50.50282	42.241978	44.38851	18.43367	37.724167	41.643913	36.840523	46.395187
13	true	Empty	Cluster of Fructose-bisphosphate aldolase A OS=Rattus norvegicus GN=Aldoa PE=1 SV=2+1	ALDOA_RAT (+1)	1	0.10553152	42.221634	41.769695	36.323067	39.751522	53.12249	32.760338	33.741188	39.30158	41.468285	38.449287	36.929016	37.134426	37.548424	43.78045	69.12627	43.382793	43.30967	31.17275	35.95627
13.1	true	Empty	Fructose-bisphosphate aldolase A OS=Rattus norvegicus GN=Aldoa PE=1 SV=2	ALDOA_RAT	0.86	0.12213197	25.33298	26.775446	24.972109	29.81364	37.62843	20.62688	23.7438	25.402239	24.288567	22.905958	22.447048	23.766033	25.81454	27.970842	64.517845	32.065544	28.31786	18.892576	24.357473
13.2	true	Empty	Fructose-bisphosphate aldolase C OS=Rattus norvegicus GN=Aldoc PE=1 SV=3	ALDOC_RAT	0.83	0.1351482	18.29604	14.99425	11.350958	9.9378805	15.49406	13.953478	9.997389	16.295776	20.141739	18.815609	17.37836	13.368394	14.080659	20.06604	4.6084175	13.203459	14.991808	13.224803	11.598797
14	true	Empty	Glyceraldehyde-3-phosphate dehydrogenase OS=Rattus norvegicus GN=Gapdh PE=1 SV=3	G3P_RAT	1	0.1738025	33.777306	42.840714	43.13364	57.142815	46.482178	26.69361	33.741188	32.591553	30.805012	29.041483	27.515736	46.046688	56.322636	31.619213	59.909428	47.15521	46.641182	32.11738	39.43591
15	true	Empty	Cluster of Alpha-enolase OS=Rattus norvegicus GN=Eno1 PE=1 SV=4+2	ENOA_RAT (+2)	1	0.18108724	28.147755	29.9885	45.40383	64.59622	50.909054	22.4469	33.741188	31.632977	35.544243	36.81315	30.41213	43.075935	46.93553	38.915955	59.909428	47.15521	39.978157	33.062008	38.27603
15.1	true	Empty	Group of Alpha-enolase OS=Rattus norvegicus GN=Eno1 PE=1 SV=4+1	ENOA_RAT (+1)	0.9	0.22812551	16.888653	19.278322	38.593258	47.204933	28.774681	13.346805	19.994778	18.692213	23.696163	20.042713	18.102459	29.707542	30.508095	22.498287	46.084175	33.95175	26.652103	20.781834	25.517353
15.1.1	true	Empty	Alpha-enolase OS=Rattus norvegicus GN=Eno1 PE=1 SV=4	ENOA_RAT	0	0.22812551	16.888653	19.278322	38.593258	47.204933	28.774681	13.346805	19.994778	18.692213	23.696163	20.042713	18.102459	29.707542	30.508095	22.498287	46.084175	33.95175	26.652103	20.781834	25.517353
15.1.2	true	Empty	Uncharacterized protein OS=Rattus norvegicus PE=3 SV=1	M0R5J4_RAT	0	0.22812551	16.888653	19.278322	38.593258	47.204933	28.774681	13.346805	19.994778	18.692213	23.696163	20.042713	18.102459	29.707542	30.508095	22.498287	46.084175	33.95175	26.652103	20.781834	25.517353
15.2	true	Empty	Gamma-enolase OS=Rattus norvegicus GN=Eno2 PE=1 SV=2	ENOG_RAT	0.88	0.14974493	14.073877	14.99425	11.350958	32.29811	28.774681	12.740131	16.245756	16.775064	15.99491	20.042713	13.03377	19.309902	21.120989	21.282162	23.042088	22.6345	18.32332	17.947947	18.558075
16	true	Empty	Malate dehydrogenase, mitochondrial OS=Rattus norvegicus GN=Mdh2 PE=1 SV=2	MDHM_RAT	1	0.2143395	28.147755	34.27257	59.024982	52.173874	46.482178	24.266918	34.99086	25.402239	22.511354	23.314993	15.206065	44.561314	56.322636	27.970842	46.084175	45.269	38.312397	29.283491	41.75567
17	true	Empty	ATP synthase subunit alpha, mitochondrial OS=Rattus norvegicus GN=Atp5a1 PE=1 SV=2	ATPA_RAT	1	0.17231746	37.99947	33.201553	49.944218	49.689404	42.055305	22.4469	42.488903	24.922953	29.0278	23.724028	28.239834	41.590557	44.588753	27.970842	50.692593	39.61038	31.649372	40.619038	31.316751
18	true	Empty	Microtubule-associated protein OS=Rattus norvegicus GN=Map2 PE=4 SV=2	F1MAQ5_RAT	1	0.20773669	35.184692	42.840714	47.674026	19.875761	13.2806225	19.413534	46.237923	29.23654	21.326546	13.907188	25.343441	46.046688	58.66941	26.146656	23.042088	50.927628	59.96723	37.785152	55.674225
19	true	Empty	Group of Clathrin heavy chain 1 OS=Rattus norvegicus GN=Cltc PE=1 SV=3+1	CLH1_RAT (+1)	1	0.11821803	28.147755	46.05377	49.944218	44.720463	22.13437	29.1203	37.490208	32.591553	30.212608	36.81315	22.447048	37.134426	32.85487	37.09177	13.825253	52.813835	21.654835	40.619038	55.674225
19.1	true	Empty	Clathrin heavy chain 1 OS=Rattus norvegicus GN=Cltc PE=1 SV=3	CLH1_RAT	0	0.11821803	28.147755	46.05377	49.944218	44.720463	22.13437	29.1203	37.490208	32.591553	30.212608	36.81315	22.447048	37.134426	32.85487	37.09177	13.825253	52.813835	21.654835	40.619038	55.674225
19.2	true	Empty	Clathrin heavy chain OS=Rattus norvegicus GN=Cltc PE=3 SV=1	F1M779_RAT	0	0.11821803	28.147755	46.05377	49.944218	44.720463	22.13437	29.1203	37.490208	32.591553	30.212608	36.81315	22.447048	37.134426	32.85487	37.09177	13.825253	52.813835	21.654835	40.619038	55.674225
20	true	Empty	Pyruvate kinase PKM OS=Rattus norvegicus GN=Pkm PE=1 SV=3	sp|P11980|KPYM_RAT	1	0.1344438	33.777306	29.9885	31.782684	57.142815	42.055305	23.053572	39.989555	23.005802	25.473375	29.450518	22.447048	35.649048	49.282307	29.795029	27.650505	56.586254	28.31786	27.394234	33.636513
21	true	Empty	Cluster of Sodium/potassium-transporting ATPase subunit alpha-3 OS=Rattus norvegicus GN=Atp1a3 PE=1 SV=2+2	AT1A3_RAT (+2)	1	0.30391285	43.62902	12.852215	22.701916	7.45341	28.774681	58.847275	34.99086	22.047226	44.430305	44.175777	62.272457	20.795279	32.85487	27.362782	18.43367	11.31725	58.301476	64.23476	19.717955
21.1	true	Empty	Sodium/potassium-transporting ATPase subunit alpha-3 OS=Rattus norvegicus GN=Atp1a3 PE=1 SV=2	AT1A3_RAT	0.55	0.29719958	33.777306	11.781197	20.431725	7.45341	24.347809	44.8938	31.24184	15.337201	28.435394	28.223413	44.894096	19.309902	23.467766	21.282162	18.43367	11.31725	48.30694	49.120697	16.238316
21.2	true	Empty	Sodium/potassium-transporting ATPase subunit alpha-2 OS=Rattus norvegicus GN=Atp1a2 PE=1 SV=1	AT1A2_RAT	0.45	0.22125731	29.555141	9.639161	15.891342	7.45341	24.347809	32.760338	23.7438	12.940763	26.065779	23.314993	29.688032	17.824524	25.81454	17.02573	18.43367	11.31725	41.643913	38.72978	16.238316
21.3	true	Empty	Sodium/potassium-transporting ATPase subunit alpha-1 OS=Rattus norvegicus GN=Atp1a1 PE=1 SV=1	AT1A1_RAT	0.48	0.14620195	30.96253	9.639161	13.62115	7.45341	22.13437	27.300282	18.745104	11.982188	24.88097	20.860783	32.584423	16.339148	25.81454	14.593483	18.43367	11.31725	41.643913	32.11738	13.918556
22	true	Empty	Cluster of Hemoglobin subunit beta-1 OS=Rattus norvegicus GN=Hbb PE=1 SV=3+2	HBB1_RAT (+2)	1	0.36849737	33.777306	24.633411	29.512491	27.329172	30.98812	15.773497	18.745104	43.615166	40.87588	32.313763	15.930163	25.25141	28.161318	79.6561	73.73468	37.724167	26.652103	14.169432	22.037714
22.1	true	Empty	Cluster of Hemoglobin subunit beta-1 OS=Rattus norvegicus GN=Hbb PE=1 SV=3+1	HBB1_RAT (+1)	0.81	0.37743384	29.555141	22.491375	27.2423	27.329172	28.774681	13.953478	17.49543	38.82229	36.729053	29.859552	14.481966	22.280657	28.161318	75.39966	64.517845	33.95175	23.320591	13.224803	19.717955
22.1.1	true	Empty	Hemoglobin subunit beta-1 OS=Rattus norvegicus GN=Hbb PE=1 SV=3	HBB1_RAT	0.29	0.38198665	25.33298	19.278322	24.972109	24.844702	26.561245	13.346805	13.746409	35.946564	34.95184	28.632448	14.481966	20.795279	25.81454	66.27873	59.909428	30.179335	21.654835	13.224803	18.558075
22.1.2	true	Empty	Hemoglobin subunit beta-2 OS=Rattus norvegicus PE=1 SV=2	HBB2_RAT	0.17	0.37670723	21.110817	17.136286	18.161533	17.39129	17.707497	8.493422	12.496737	21.088652	19.549334	16.361399	10.861475	13.368394	18.774212	48.644943	41.475758	24.52071	14.991808	7.55703	11.598797
22.2	true	Empty	Protein Hbb-b1 OS=Rattus norvegicus GN=Hbb-b1 PE=3 SV=1	Q62669_RAT	0.5	0.30204928	8.444326	4.2840714	6.810575	2.4844701	4.426874	3.6400375	2.4993472	7.189313	8.293657	5.3174543	5.7927866	5.9415083	4.693553	9.728989	18.43367	7.5448337	6.663026	2.8338864	4.6395187
23	true	Empty	Cluster of Microtubule-associated protein 1A OS=Rattus norvegicus GN=Map1a PE=1 SV=1+1	MAP1A_RAT (+1)	1	0.17901123	26.740368	23.562393	52.21441	32.29811	35.414993	32.760338	43.738575	27.798677	20.734142	23.314993	35.48082	40.105183	37.548424	22.498287	13.825253	15.089667	39.978157	23.615719	23.197594
23.1	true	Empty	Microtubule-associated protein 1A OS=Rattus norvegicus GN=Map1a PE=1 SV=1	MAP1A_RAT	0.98	0.2304287	19.703428	14.99425	29.512491	22.360231	19.920933	19.413534	31.24184	15.816488	12.440485	13.089119	23.895245	23.766033	25.81454	11.553174	9.216835	7.5448337	24.986347	14.169432	12.758677
23.2	true	Empty	Microtubule-associated protein 1B OS=Rattus norvegicus GN=Map1b PE=4 SV=1	F1LRL9_RAT	0.98	0.09794605	7.0369387	8.568143	22.701916	9.9378805	15.49406	13.346805	12.496737	12.461476	8.293657	10.225874	11.585573	16.339148	11.733883	10.945112	4.6084175	7.5448337	14.991808	9.446288	10.438917
24	true	Empty	Creatine kinase B-type OS=Rattus norvegicus GN=Ckb PE=1 SV=2	KCRB_RAT	1	0.11427167	30.96253	29.9885	29.512491	42.235992	35.414993	26.086937	27.492819	23.005802	24.288567	26.587273	20.998852	35.649048	30.508095	25.538595	46.084175	30.179335	28.31786	30.22812	25.517353
25	true	Empty	Cluster of Protein Sptbn1 OS=Rattus norvegicus GN=Sptbn1 PE=4 SV=2+1	tr|G3V6S0|G3V6S0_RAT (+1)	1	0.23115736	18.29604	27.846464	20.431725	12.422351	19.920933	35.793705	28.742493	36.425854	34.359436	39.67639	34.03262	38.619804	23.467766	31.01115	4.6084175	9.431042	19.989079	34.951263	28.996992
25.1	true	Empty	Protein Sptbn1 OS=Rattus norvegicus GN=Sptbn1 PE=4 SV=2	tr|G3V6S0|G3V6S0_RAT	0.94	0.33901277	11.259102	16.065268	6.810575	2.4844701	17.707497	28.513628	17.49543	22.047226	31.397415	33.540867	30.41213	25.25141	14.080659	24.322472	4.6084175	9.431042	13.326052	21.726461	20.877834
25.2	true	Empty	Spectrin beta 3 OS=Rattus norvegicus GN=Sptbn2 PE=4 SV=2	F1MA36_RAT	0.88	0.07420211	7.0369387	11.781197	13.62115	9.9378805	2.213437	7.280075	11.247063	14.857914	4.1468287	8.180699	4.34459	14.853771	9.387106	7.2967415	0.0	0.0	6.663026	14.169432	8.119158
26	true	Empty	Triosephosphate isomerase OS=Rattus norvegicus GN=Tpi1 PE=1 SV=2	TPIS_RAT	1	0.19700466	25.33298	26.775446	27.2423	37.26705	37.62843	18.200188	26.243145	18.692213	20.141739	15.543329	14.481966	31.192919	37.548424	17.633793	41.475758	30.179335	21.654835	22.671091	23.197594
27	true	Empty	Cluster of Heat shock protein HSP 90-alpha OS=Rattus norvegicus GN=Hsp90aa1 PE=1 SV=3+2	HS90A_RAT (+2)	1	0.073505834	18.29604	23.562393	29.512491	22.360231	22.13437	26.69361	26.243145	22.526514	21.918951	26.587273	34.75672	22.280657	35.20165	24.322472	23.042088	20.748293	28.31786	31.17275	30.156872
27.1	true	Empty	Heat shock protein HSP 90-alpha OS=Rattus norvegicus GN=Hsp90aa1 PE=1 SV=3	HS90A_RAT	0.64	0.090846226	11.259102	16.065268	20.431725	17.39129	13.2806225	17.593515	17.49543	14.378626	15.402506	18.406574	26.791637	16.339148	25.81454	18.241854	13.825253	15.089667	21.654835	21.726461	18.558075
27.2	true	Empty	Heat shock protein HSP 90-beta OS=Rattus norvegicus GN=Hsp90ab1 PE=1 SV=4	HS90B_RAT	0.5	0.09161347	11.259102	14.99425	20.431725	17.39129	19.920933	16.986843	21.244452	12.461476	11.848082	14.725259	18.826557	16.339148	23.467766	14.593483	23.042088	13.203459	16.657564	21.726461	17.398195
27.3	true	Empty	Endoplasmin OS=Rattus norvegicus GN=Hsp90b1 PE=1 SV=2	sp|Q66HD0|ENPL_RAT	0.67	0.27090472	1.4073877	1.0710179	2.2701917	0.0	0.0	3.0333648	0.0	1.4378626	1.1848081	2.0451748	2.172295	0.0	2.3467765	1.2161236	0.0	0.0	0.0	2.8338864	4.6395187
28	true	Empty	Hemoglobin subunit alpha-1/2 OS=Rattus norvegicus GN=Hba1 PE=1 SV=3	HBA_RAT	1	0.19936788	28.147755	24.633411	13.62115	24.844702	28.774681	16.380169	19.994778	22.047226	21.326546	15.134294	15.930163	25.25141	30.508095	32.227276	59.909428	32.065544	28.31786	17.003319	18.558075
29	true	Empty	Cluster of Keratin, type I cytoskeletal 10 OS=Rattus norvegicus GN=Krt10 PE=3 SV=1+4	K1C10_RAT (+4)	1	0.7448442	32.36992	55.69293	29.512491	14.90682	26.561245	3.0333648	6.2483683	3.3550127	8.293657	2.0451748	57.927864	4.456131	14.080659	1.8241854	142.86095	13.203459	6.663026	25.504976	24.357473
29.1	true	Empty	Keratin, type I cytoskeletal 10 OS=Rattus norvegicus GN=Krt10 PE=3 SV=1	K1C10_RAT	0.87	0.6641917	22.518204	24.633411	24.972109	12.422351	19.920933	2.4266918	6.2483683	2.8757253	5.3316364	1.2271049	29.688032	4.456131	14.080659	1.2161236	87.55994	11.31725	6.663026	24.560349	16.238316
29.2	true	Empty	Cluster of Keratin, type I cytoskeletal 14 OS=Rattus norvegicus GN=Krt14 PE=2 SV=1+1	K1C14_RAT (+1)	0.41	0.8739284	12.66649	26.775446	6.810575	2.4844701	8.853748	0.60667294	0.0	0.95857507	3.5544243	0.81806993	30.41213	0.0	2.3467765	0.6080618	50.692593	3.7724168	1.6657565	3.778515	9.279037
29.2.1	true	Empty	Keratin, type I cytoskeletal 14 OS=Rattus norvegicus GN=Krt14 PE=2 SV=1	K1C14_RAT	0.14	0.7999769	12.66649	17.136286	6.810575	2.4844701	6.6403112	0.60667294	0.0	0.95857507	3.5544243	0.81806993	25.343441	0.0	2.3467765	0.6080618	36.86734	3.7724168	1.6657565	3.778515	9.279037
29.2.2	true	Empty	Protein Krt16 OS=Rattus norvegicus GN=Krt16 PE=2 SV=1	Q6IFU9_RAT	0.38	0.8731296	2.8147755	17.136286	0.0	0.0	6.6403112	0.0	0.0	0.95857507	0.59240407	0.0	17.37836	0.0	2.3467765	0.0	32.258923	1.8862084	1.6657565	1.8892576	4.6395187
29.3	true	Empty	Cluster of Keratin, type I cytoskeletal 17 OS=Rattus norvegicus GN=Krt17 PE=2 SV=1+1	K1C17_RAT (+1)	0.5	0.95955193	8.444326	21.420357	9.080767	2.4844701	4.426874	0.0	0.0	0.47928753	1.7772121	0.40903497	23.895245	0.0	0.0	0.0	41.475758	1.8862084	0.0	1.8892576	8.119158
29.3.1	true	Empty	Keratin, type I cytoskeletal 17 OS=Rattus norvegicus GN=Krt17 PE=2 SV=1	K1C17_RAT	0.36	0.99391955	5.629551	16.065268	9.080767	0.0	4.426874	0.0	0.0	0.47928753	1.1848081	0.40903497	18.826557	0.0	0.0	0.0	27.650505	0.0	0.0	1.8892576	4.6395187
29.3.2	true	Empty	Keratin, type I cytoskeletal 42 OS=Rattus norvegicus GN=Krt42 PE=3 SV=1	K1C42_RAT	0.2	0.8987429	4.222163	12.852215	4.5403833	2.4844701	2.213437	0.0	0.0	0.0	0.59240407	0.0	15.206065	0.0	0.0	0.0	32.258923	1.8862084	0.0	0.9446288	5.7993984
30	true	Empty	Cluster of Dynamin-1 OS=Rattus norvegicus GN=Dnm1 PE=1 SV=2+3	sp|P21575|DYN1_RAT (+3)	1	0.14386699	28.147755	22.491375	40.86345	37.26705	17.707497	18.806862	23.7438	25.402239	24.288567	17.99754	24.619343	23.766033	25.81454	20.06604	18.43367	30.179335	18.32332	19.837204	23.197594
30.1	true	Empty	Dynamin-1 OS=Rattus norvegicus GN=Dnm1 PE=1 SV=2	sp|P21575|DYN1_RAT	0.9	0.14887817	28.147755	22.491375	40.86345	37.26705	17.707497	18.806862	23.7438	24.443665	23.103758	17.179468	23.895245	23.766033	25.81454	19.457977	18.43367	30.179335	18.32332	19.837204	23.197594
30.2	true	Empty	Group of Dynamin-3 OS=Rattus norvegicus GN=Dnm3 PE=3 SV=2+2	D3ZI80_RAT (+2)	0.56	0.3818952	2.8147755	3.2130537	4.5403833	7.45341	2.213437	0.60667294	3.7490208	3.3550127	4.1468287	2.4542098	4.34459	2.9707541	4.693553	2.4322472	0.0	1.8862084	0.0	2.8338864	2.3197594
30.2.1	true	Empty	Dynamin-3 OS=Rattus norvegicus GN=Dnm3 PE=3 SV=2	D3ZI80_RAT	0	0.3818952	2.8147755	3.2130537	4.5403833	7.45341	2.213437	0.60667294	3.7490208	3.3550127	4.1468287	2.4542098	4.34459	2.9707541	4.693553	2.4322472	0.0	1.8862084	0.0	2.8338864	2.3197594
30.2.2	true	Empty	Dynamin-3 OS=Rattus norvegicus GN=Dnm3 PE=3 SV=2	D4A0D1_RAT	0	0.3818952	2.8147755	3.2130537	4.5403833	7.45341	2.213437	0.60667294	3.7490208	3.3550127	4.1468287	2.4542098	4.34459	2.9707541	4.693553	2.4322472	0.0	1.8862084	0.0	2.8338864	2.3197594
30.2.3	true	Empty	Dynamin-3 OS=Rattus norvegicus GN=Dnm3 PE=3 SV=2	D4AAL9_RAT	0	0.3818952	2.8147755	3.2130537	4.5403833	7.45341	2.213437	0.60667294	3.7490208	3.3550127	4.1468287	2.4542098	4.34459	2.9707541	4.693553	2.4322472	0.0	1.8862084	0.0	2.8338864	2.3197594
31	true	Empty	Neuromodulin OS=Rattus norvegicus GN=Gap43 PE=1 SV=1	NEUM_RAT	1	0.2038894	32.36992	17.136286	20.431725	22.360231	15.49406	11.526786	18.745104	14.857914	26.658182	17.99754	27.515736	25.25141	16.427435	14.593483	27.650505	33.95175	46.641182	14.169432	24.357473
32	true	Empty	Serum albumin OS=Rattus norvegicus GN=Alb PE=1 SV=2	ALBU_RAT	1	0.27689847	40.814243	20.349339	13.62115	22.360231	15.49406	13.346805	14.996083	20.130077	23.103758	19.633678	13.757868	20.795279	16.427435	46.212696	46.084175	24.52071	13.326052	12.280174	17.398195
33	true	Empty	Syntaxin-binding protein 1 OS=Rattus norvegicus GN=Stxbp1 PE=1 SV=1	sp|P61765|STXB1_RAT	1	0.15000121	22.518204	31.059519	22.701916	32.29811	22.13437	18.806862	21.244452	14.378626	29.0278	26.178238	26.791637	22.280657	9.387106	22.498287	13.825253	22.6345	19.989079	16.05869	17.398195
34	true	Empty	Cluster of Rab GDP dissociation inhibitor alpha OS=Rattus norvegicus GN=Gdi1 PE=1 SV=1+1	GDIA_RAT (+1)	1	0.07423075	21.110817	23.562393	15.891342	12.422351	26.561245	18.200188	24.993473	15.816488	17.772121	19.633678	14.481966	22.280657	23.467766	15.201545	13.825253	18.862083	21.654835	19.837204	20.877834
34.1	true	Empty	Rab GDP dissociation inhibitor alpha OS=Rattus norvegicus GN=Gdi1 PE=1 SV=1	GDIA_RAT	0.8	0.051710244	15.481265	19.278322	13.62115	9.9378805	22.13437	14.56015	21.244452	12.461476	14.217697	17.179468	13.757868	17.824524	23.467766	12.161236	13.825253	16.975876	18.32332	15.11406	18.558075
34.2	true	Empty	Rab GDP dissociation inhibitor beta OS=Rattus norvegicus GN=Gdi2 PE=1 SV=2	GDIB_RAT	0.56	0.19566676	8.444326	8.568143	6.810575	2.4844701	6.6403112	6.6734023	8.747715	5.7514505	6.5164447	6.1355247	5.7927866	5.9415083	4.693553	4.8644943	0.0	3.7724168	4.9972696	6.6124015	3.479639
35	true	Empty	Cluster of L-lactate dehydrogenase B chain OS=Rattus norvegicus GN=Ldhb PE=1 SV=2+1	LDHB_RAT (+1)	1	0.062397327	21.110817	22.491375	13.62115	17.39129	22.13437	16.380169	19.994778	14.857914	17.772121	17.588503	21.72295	19.309902	32.85487	15.809607	9.216835	22.6345	19.989079	21.726461	13.918556
35.1	true	Empty	L-lactate dehydrogenase B chain OS=Rattus norvegicus GN=Ldhb PE=1 SV=2	LDHB_RAT	0.86	0.13922963	16.888653	13.923232	9.080767	12.422351	15.49406	9.706767	11.247063	9.585751	11.255677	11.043944	11.585573	10.397639	23.467766	9.728989	9.216835	13.203459	11.6602955	13.224803	9.279037
35.2	true	Empty	L-lactate dehydrogenase A chain OS=Rattus norvegicus GN=Ldha PE=1 SV=1	LDHA_RAT	0.85	0.033181097	7.0369387	10.710178	9.080767	7.45341	11.067185	7.8867483	11.247063	6.230738	7.701253	7.7716646	11.585573	10.397639	14.080659	7.2967415	4.6084175	11.31725	11.6602955	10.390917	6.959278
36	true	Empty	Vesicle-fusing ATPase OS=Rattus norvegicus GN=Nsf PE=1 SV=1	NSF_RAT	1	0.14257921	15.481265	20.349339	27.2423	27.329172	22.13437	15.773497	21.244452	19.65079	11.848082	11.862014	10.861475	25.25141	23.467766	17.02573	4.6084175	18.862083	14.991808	22.671091	22.037714
37	true	Empty	Aconitate hydratase, mitochondrial OS=Rattus norvegicus GN=Aco2 PE=1 SV=2	ACON_RAT	1	0.053070445	14.073877	23.562393	27.2423	17.39129	15.49406	20.020206	12.496737	19.65079	17.772121	21.269817	20.274754	20.795279	14.080659	17.633793	13.825253	15.089667	16.657564	24.560349	19.717955
38	true	Empty	Malate dehydrogenase, cytoplasmic OS=Rattus norvegicus GN=Mdh1 PE=1 SV=3	MDHC_RAT	1	0.13731834	19.703428	20.349339	20.431725	19.875761	19.920933	14.56015	19.994778	12.461476	17.772121	12.2710495	11.585573	20.795279	23.467766	15.809607	23.042088	16.975876	16.657564	17.003319	22.037714
39	true	Empty	Calmodulin OS=Rattus norvegicus GN=Calm1 PE=1 SV=2	CALM_RAT	1	0.18050848	18.29604	20.349339	20.431725	22.360231	17.707497	15.166823	18.745104	11.023613	12.440485	9.4078045	13.03377	17.824524	32.85487	12.161236	18.43367	24.52071	16.657564	13.224803	16.238316
40	true	Empty	60 kDa heat shock protein, mitochondrial OS=Rattus norvegicus GN=Hspd1 PE=1 SV=1	CH60_RAT	1	0.15128644	12.66649	20.349339	27.2423	12.422351	17.707497	13.346805	19.994778	14.378626	13.625294	10.634909	10.137377	19.309902	14.080659	14.593483	9.216835	22.6345	18.32332	19.837204	20.877834
41	true	Empty	Hexokinase-1 OS=Rattus norvegicus GN=Hk1 PE=1 SV=4	HXK1_RAT	1	0.12528904	15.481265	21.420357	6.810575	9.9378805	11.067185	12.133459	14.996083	19.65079	14.8101015	12.680084	19.550655	16.339148	14.080659	16.417667	9.216835	18.862083	16.657564	15.11406	24.357473
42	true	Empty	Cluster of Calcium/calmodulin-dependent protein kinase type II subunit alpha OS=Rattus norvegicus GN=Camk2a PE=1 SV=1+3	KCC2A_RAT (+3)	1	0.31256887	14.073877	8.568143	6.810575	2.4844701	15.49406	26.086937	14.996083	13.899339	20.141739	17.179468	13.757868	10.397639	28.161318	15.809607	4.6084175	11.31725	24.986347	22.671091	17.398195
42.1	true	Empty	Calcium/calmodulin-dependent protein kinase type II subunit alpha OS=Rattus norvegicus GN=Camk2a PE=1 SV=1	KCC2A_RAT	0.76	0.31570634	11.259102	6.4261074	4.5403833	2.4844701	15.49406	20.020206	11.247063	9.585751	12.440485	9.4078045	9.413279	5.9415083	23.467766	10.33705	4.6084175	7.5448337	21.654835	17.003319	12.758677
42.2	true	Empty	Cluster of Calcium/calmodulin-dependent protein kinase II, beta, isoform CRA_a OS=Rattus norvegicus GN=Camk2b PE=4 SV=1+2	G3V9G3_RAT (+2)	0.76	0.28360808	7.0369387	6.4261074	4.5403833	0.0	4.426874	12.133459	7.4980416	7.189313	11.848082	10.225874	8.68918	7.4268856	16.427435	8.512865	0.0	5.658625	9.994539	10.390917	9.279037
42.2.1	true	Empty	Group of Calcium/calmodulin-dependent protein kinase II, beta, isoform CRA_a OS=Rattus norvegicus GN=Camk2b PE=4 SV=1+1	G3V9G3_RAT (+1)	0.5	0.2663492	7.0369387	6.4261074	4.5403833	0.0	4.426874	11.526786	7.4980416	7.189313	10.663273	8.589734	8.68918	7.4268856	16.427435	8.512865	0.0	5.658625	9.994539	10.390917	9.279037
42.2.1.1	true	Empty	Calcium/calmodulin-dependent protein kinase II, beta, isoform CRA_a OS=Rattus norvegicus GN=Camk2b PE=4 SV=1	G3V9G3_RAT	0	0.2663492	7.0369387	6.4261074	4.5403833	0.0	4.426874	11.526786	7.4980416	7.189313	10.663273	8.589734	8.68918	7.4268856	16.427435	8.512865	0.0	5.658625	9.994539	10.390917	9.279037
42.2.1.2	true	Empty	Calcium/calmodulin-dependent protein kinase type II subunit beta OS=Rattus norvegicus GN=Camk2b PE=1 SV=1	KCC2B_RAT	0	0.2663492	7.0369387	6.4261074	4.5403833	0.0	4.426874	11.526786	7.4980416	7.189313	10.663273	8.589734	8.68918	7.4268856	16.427435	8.512865	0.0	5.658625	9.994539	10.390917	9.279037
42.2.2	true	Empty	Calcium/calmodulin-dependent protein kinase type II subunit gamma OS=Rattus norvegicus GN=Camk2g PE=2 SV=1	sp|P11730|KCC2G_RAT	0.33	0.24519281	4.222163	4.2840714	2.2701917	0.0	2.213437	6.6734023	2.4993472	2.8757253	5.924041	4.0903497	5.7927866	5.9415083	9.387106	3.040309	0.0	3.7724168	4.9972696	3.778515	4.6395187
43	true	Empty	Cluster of Serine/threonine-protein phosphatase 2B catalytic subunit alpha isoform OS=Rattus norvegicus GN=Ppp3ca PE=1 SV=1+2	sp|P63329|PP2BA_RAT (+2)	1	0.17923507	16.888653	14.99425	18.161533	12.422351	17.707497	14.56015	21.244452	13.420051	10.070869	7.3626294	10.137377	17.824524	23.467766	9.728989	13.825253	16.975876	14.991808	12.280174	15.078436
43.1	true	Empty	Serine/threonine-protein phosphatase 2B catalytic subunit alpha isoform OS=Rattus norvegicus GN=Ppp3ca PE=1 SV=1	sp|P63329|PP2BA_RAT	0.57	0.18522638	15.481265	13.923232	15.891342	12.422351	17.707497	13.346805	18.745104	12.461476	8.886061	6.5445595	10.137377	14.853771	23.467766	8.512865	13.825253	15.089667	13.326052	11.335546	12.758677
43.2	true	Empty	Group of Serine/threonine-protein phosphatase (Fragment) OS=Rattus norvegicus GN=Ppp3cb PE=2 SV=2+1	tr|F1LMH3|F1LMH3_RAT (+1)	0.25	0.20889308	8.444326	5.355089	13.62115	7.45341	11.067185	4.8533835	9.997389	5.7514505	4.7392325	3.6813147	4.34459	8.912262	9.387106	4.8644943	4.6084175	11.31725	6.663026	3.778515	9.279037
43.2.1	true	Empty	Serine/threonine-protein phosphatase (Fragment) OS=Rattus norvegicus GN=Ppp3cb PE=2 SV=2	tr|F1LMH3|F1LMH3_RAT	0	0.20889308	8.444326	5.355089	13.62115	7.45341	11.067185	4.8533835	9.997389	5.7514505	4.7392325	3.6813147	4.34459	8.912262	9.387106	4.8644943	4.6084175	11.31725	6.663026	3.778515	9.279037
43.2.2	true	Empty	Serine/threonine-protein phosphatase 2B catalytic subunit beta isoform OS=Rattus norvegicus GN=Ppp3cb PE=1 SV=1	PP2BB_RAT	0	0.20889308	8.444326	5.355089	13.62115	7.45341	11.067185	4.8533835	9.997389	5.7514505	4.7392325	3.6813147	4.34459	8.912262	9.387106	4.8644943	4.6084175	11.31725	6.663026	3.778515	9.279037
44	true	Empty	Aspartate aminotransferase, mitochondrial OS=Rattus norvegicus GN=Got2 PE=1 SV=2	AATM_RAT	1	0.09203278	19.703428	13.923232	20.431725	12.422351	11.067185	11.526786	14.996083	14.378626	14.8101015	11.862014	13.03377	10.397639	18.774212	12.769298	13.825253	15.089667	11.6602955	17.947947	15.078436
45	true	Empty	V-type proton ATPase subunit B, brain isoform OS=Rattus norvegicus GN=Atp6v1b2 PE=1 SV=1	VATB2_RAT	1	0.0675299	9.851714	16.065268	18.161533	14.90682	13.2806225	10.920113	14.996083	13.420051	14.217697	13.498154	13.757868	14.853771	18.774212	12.769298	13.825253	13.203459	16.657564	14.169432	13.918556
46	true	Empty	Peptidyl-prolyl cis-trans isomerase A OS=Rattus norvegicus GN=Ppia PE=1 SV=2	PPIA_RAT	1	0.11842389	12.66649	17.136286	6.810575	27.329172	11.067185	14.56015	18.745104	12.940763	12.440485	10.634909	10.861475	16.339148	11.733883	12.769298	9.216835	16.975876	11.6602955	17.003319	11.598797
47	true	Empty	Microtubule-associated protein OS=Rattus norvegicus GN=Mapt PE=4 SV=1	D3ZRX4_RAT	1	0.18613563	25.33298	13.923232	20.431725	12.422351	11.067185	12.740131	16.245756	9.585751	11.848082	9.4078045	12.309671	16.339148	7.0403295	12.769298	4.6084175	9.431042	21.654835	8.501659	18.558075
48	true	Empty	Cytochrome b-c1 complex subunit 2, mitochondrial OS=Rattus norvegicus GN=Uqcrc2 PE=1 SV=2	QCR2_RAT	1	0.16341606	12.66649	20.349339	15.891342	12.422351	11.067185	11.526786	13.746409	9.585751	10.070869	10.225874	8.68918	11.883017	18.774212	9.728989	9.216835	15.089667	18.32332	13.224803	18.558075
49	true	Empty	Cluster of Alpha-synuclein OS=Rattus norvegicus GN=Snca PE=1 SV=1+3	sp|P37377|SYUA_RAT (+3)	1	0.17550623	16.888653	16.065268	9.080767	12.422351	13.2806225	10.31344	7.4980416	14.378626	14.8101015	11.043944	15.206065	16.339148	14.080659	10.945112	4.6084175	15.089667	24.986347	11.335546	10.438917
49.1	true	Empty	Alpha-synuclein OS=Rattus norvegicus GN=Snca PE=1 SV=1	sp|P37377|SYUA_RAT	0.67	0.21773165	9.851714	10.710178	6.810575	7.45341	4.426874	6.0667295	2.4993472	7.6686006	8.293657	5.7264895	8.68918	10.397639	7.0403295	6.080618	4.6084175	11.31725	13.326052	7.55703	4.6395187
49.2	true	Empty	Beta-synuclein OS=Rattus norvegicus GN=Sncb PE=1 SV=1	SYUB_RAT	0.5	0.15676089	8.444326	7.497125	2.2701917	4.9689403	8.853748	4.8533835	4.9986944	6.230738	8.293657	5.7264895	8.68918	7.4268856	7.0403295	4.8644943	0.0	3.7724168	14.991808	4.723144	5.7993984
49.3	true	Empty	Group of Gamma-synuclein OS=Rattus norvegicus GN=Sncg PE=1 SV=2+1	SYUG_RAT (+1)	0.8	0.18389179	2.8147755	1.0710179	2.2701917	2.4844701	4.426874	1.2133459	2.4993472	4.3135877	1.7772121	1.2271049	1.4481966	4.456131	4.693553	1.8241854	0.0	1.8862084	6.663026	0.9446288	3.479639
49.3.1	true	Empty	Gamma-synuclein OS=Rattus norvegicus GN=Sncg PE=1 SV=2	SYUG_RAT	0	0.18389179	2.8147755	1.0710179	2.2701917	2.4844701	4.426874	1.2133459	2.4993472	4.3135877	1.7772121	1.2271049	1.4481966	4.456131	4.693553	1.8241854	0.0	1.8862084	6.663026	0.9446288	3.479639
49.3.2	true	Empty	Gamma-synuclein OS=Rattus norvegicus GN=Sncg PE=2 SV=1	tr|F1LQ96|F1LQ96_RAT	0	0.18389179	2.8147755	1.0710179	2.2701917	2.4844701	4.426874	1.2133459	2.4993472	4.3135877	1.7772121	1.2271049	1.4481966	4.456131	4.693553	1.8241854	0.0	1.8862084	6.663026	0.9446288	3.479639
50	true	Empty	Phosphoglycerate kinase 1 OS=Rattus norvegicus GN=Pgk1 PE=1 SV=2	PGK1_RAT	1	0.09334854	8.444326	17.136286	22.701916	14.90682	8.853748	12.740131	8.747715	13.420051	13.625294	13.089119	15.930163	14.853771	9.387106	18.241854	9.216835	16.975876	8.328782	10.390917	9.279037
51	true	Empty	Cluster of Heterogeneous nuclear ribonucleoproteins A2/B1 (Fragment) OS=Rattus norvegicus GN=Hnrnpa2b1 PE=4 SV=1+10	F1LNF1_RAT (+10)	1	0.1542931	15.481265	19.278322	4.5403833	12.422351	11.067185	11.526786	6.2483683	11.982188	9.478465	12.2710495	16.65426	2.9707541	18.774212	9.728989	23.042088	18.862083	9.994539	16.05869	15.078436
51.1	true	Empty	Group of Heterogeneous nuclear ribonucleoproteins A2/B1 (Fragment) OS=Rattus norvegicus GN=Hnrnpa2b1 PE=4 SV=1+6	F1LNF1_RAT (+6)	0.93	0.25140503	9.851714	12.852215	2.2701917	7.45341	6.6403112	6.0667295	2.4993472	7.189313	7.1088486	6.953594	10.137377	2.9707541	9.387106	6.080618	18.43367	11.31725	6.663026	9.446288	11.598797
51.1.1	true	Empty	Heterogeneous nuclear ribonucleoproteins A2/B1 (Fragment) OS=Rattus norvegicus GN=Hnrnpa2b1 PE=4 SV=1	F1LNF1_RAT	0	0.25140503	9.851714	12.852215	2.2701917	7.45341	6.6403112	6.0667295	2.4993472	7.189313	7.1088486	6.953594	10.137377	2.9707541	9.387106	6.080618	18.43367	11.31725	6.663026	9.446288	11.598797
51.1.2	true	Empty	Heterogeneous nuclear ribonucleoproteins A2/B1 OS=Rattus norvegicus GN=Hnrnpa2b1 PE=1 SV=1	sp|A7VJC2|ROA2_RAT	0	0.25140503	9.851714	12.852215	2.2701917	7.45341	6.6403112	6.0667295	2.4993472	7.189313	7.1088486	6.953594	10.137377	2.9707541	9.387106	6.080618	18.43367	11.31725	6.663026	9.446288	11.598797
51.1.3	true	Empty	Heterogeneous nuclear ribonucleoproteins A2/B1 OS=Rattus norvegicus GN=Hnrnpa2b1 PE=4 SV=1	M0R6J9_RAT	0	0.25140503	9.851714	12.852215	2.2701917	7.45341	6.6403112	6.0667295	2.4993472	7.189313	7.1088486	6.953594	10.137377	2.9707541	9.387106	6.080618	18.43367	11.31725	6.663026	9.446288	11.598797
51.1.4	true	Empty	Heterogeneous nuclear ribonucleoproteins A2/B1 OS=Rattus norvegicus GN=Hnrnpa2b1 PE=4 SV=2	F1LM82_RAT	0	0.25140503	9.851714	12.852215	2.2701917	7.45341	6.6403112	6.0667295	2.4993472	7.189313	7.1088486	6.953594	10.137377	2.9707541	9.387106	6.080618	18.43367	11.31725	6.663026	9.446288	11.598797
51.1.5	true	Empty	Isoform A2 of Heterogeneous nuclear ribonucleoproteins A2/B1 OS=Rattus norvegicus GN=Hnrnpa2b1	sp|A7VJC2-2|ROA2_RAT	0	0.25140503	9.851714	12.852215	2.2701917	7.45341	6.6403112	6.0667295	2.4993472	7.189313	7.1088486	6.953594	10.137377	2.9707541	9.387106	6.080618	18.43367	11.31725	6.663026	9.446288	11.598797
51.1.6	true	Empty	Isoform B0a of Heterogeneous nuclear ribonucleoproteins A2/B1 OS=Rattus norvegicus GN=Hnrnpa2b1	sp|A7VJC2-3|ROA2_RAT	0	0.25140503	9.851714	12.852215	2.2701917	7.45341	6.6403112	6.0667295	2.4993472	7.189313	7.1088486	6.953594	10.137377	2.9707541	9.387106	6.080618	18.43367	11.31725	6.663026	9.446288	11.598797
51.1.7	true	Empty	Isoform B0b of Heterogeneous nuclear ribonucleoproteins A2/B1 OS=Rattus norvegicus GN=Hnrnpa2b1	sp|A7VJC2-4|ROA2_RAT	0	0.25140503	9.851714	12.852215	2.2701917	7.45341	6.6403112	6.0667295	2.4993472	7.189313	7.1088486	6.953594	10.137377	2.9707541	9.387106	6.080618	18.43367	11.31725	6.663026	9.446288	11.598797
51.2	true	Empty	Group of Heterogeneous nuclear ribonucleoprotein A1 OS=Rattus norvegicus GN=Hnrnpa1 PE=1 SV=3+1	ROA1_RAT (+1)	0.62	0.29711905	5.629551	5.355089	2.2701917	4.9689403	2.213437	3.0333648	1.2496736	3.8343003	2.9620204	2.4542098	5.0686884	0.0	4.693553	3.6483707	4.6084175	5.658625	4.9972696	6.6124015	4.6395187
51.2.1	true	Empty	Heterogeneous nuclear ribonucleoprotein A1 OS=Rattus norvegicus GN=Hnrnpa1 PE=1 SV=3	ROA1_RAT	0	0.29711905	5.629551	5.355089	2.2701917	4.9689403	2.213437	3.0333648	1.2496736	3.8343003	2.9620204	2.4542098	5.0686884	0.0	4.693553	3.6483707	4.6084175	5.658625	4.9972696	6.6124015	4.6395187
51.2.2	true	Empty	Heterogeneous nuclear ribonucleoprotein A1 OS=Rattus norvegicus GN=Hnrnpa1 PE=4 SV=1	F7FEZ6_RAT	0	0.29711905	5.629551	5.355089	2.2701917	4.9689403	2.213437	3.0333648	1.2496736	3.8343003	2.9620204	2.4542098	5.0686884	0.0	4.693553	3.6483707	4.6084175	5.658625	4.9972696	6.6124015	4.6395187
51.3	true	Empty	Group of Heterogeneous nuclear ribonucleoprotein A3 OS=Rattus norvegicus GN=Hnrnpa3 PE=1 SV=1+1	sp|Q6URK4|ROA3_RAT (+1)	0.78	0.28307143	2.8147755	3.2130537	0.0	2.4844701	2.213437	3.6400375	2.4993472	1.9171501	1.1848081	3.6813147	5.7927866	0.0	7.0403295	1.8241854	0.0	1.8862084	0.0	2.8338864	1.1598797
51.3.1	true	Empty	Heterogeneous nuclear ribonucleoprotein A3 OS=Rattus norvegicus GN=Hnrnpa3 PE=1 SV=1	sp|Q6URK4|ROA3_RAT	0	0.28307143	2.8147755	3.2130537	0.0	2.4844701	2.213437	3.6400375	2.4993472	1.9171501	1.1848081	3.6813147	5.7927866	0.0	7.0403295	1.8241854	0.0	1.8862084	0.0	2.8338864	1.1598797
51.3.2	true	Empty	Isoform 2 of Heterogeneous nuclear ribonucleoprotein A3 OS=Rattus norvegicus GN=Hnrnpa3	sp|Q6URK4-2|ROA3_RAT	0	0.28307143	2.8147755	3.2130537	0.0	2.4844701	2.213437	3.6400375	2.4993472	1.9171501	1.1848081	3.6813147	5.7927866	0.0	7.0403295	1.8241854	0.0	1.8862084	0.0	2.8338864	1.1598797
52	true	Empty	Neurogranin OS=Rattus norvegicus GN=Nrgn PE=1 SV=1	NEUG_RAT	1	0.40256718	19.703428	11.781197	15.891342	17.39129	19.920933	7.8867483	12.496737	5.7514505	5.3316364	3.6813147	4.34459	14.853771	16.427435	6.080618	23.042088	18.862083	19.989079	6.6124015	9.279037
53	true	Empty	Protein Atp6v1a OS=Rattus norvegicus GN=Atp6v1a PE=3 SV=1	D4A133_RAT	1	0.071230546	11.259102	16.065268	4.5403833	12.422351	8.853748	12.740131	13.746409	11.982188	11.848082	13.089119	16.65426	14.853771	14.080659	14.593483	9.216835	13.203459	13.326052	15.11406	11.598797
54	true	Empty	Cluster of ADP-ribosylation factor 1 OS=Rattus norvegicus GN=Arf1 PE=1 SV=2+1	ARF1_RAT (+1)	1	0.23916721	14.073877	11.781197	13.62115	14.90682	13.2806225	8.493422	8.747715	8.627175	4.1468287	8.180699	7.240983	16.339148	14.080659	10.945112	27.650505	13.203459	11.6602955	9.446288	13.918556
54.1	true	Empty	ADP-ribosylation factor 1 OS=Rattus norvegicus GN=Arf1 PE=1 SV=2	ARF1_RAT	0.44	0.24928297	12.66649	11.781197	11.350958	14.90682	13.2806225	7.280075	8.747715	7.6686006	4.1468287	7.3626294	6.516885	16.339148	14.080659	8.512865	27.650505	13.203459	9.994539	9.446288	12.758677
54.2	true	Empty	ADP-ribosylation factor 5 OS=Rattus norvegicus GN=Arf5 PE=1 SV=2	ARF5_RAT	0.38	0.21893662	8.444326	4.2840714	9.080767	7.45341	6.6403112	5.4600563	3.7490208	3.8343003	1.7772121	5.3174543	3.6204915	7.4268856	9.387106	8.512865	9.216835	5.658625	6.663026	3.778515	6.959278
55	true	Empty	Superoxide dismutase [Cu-Zn] OS=Rattus norvegicus GN=Sod1 PE=1 SV=2	SODC_RAT	1	0.2868307	16.888653	11.781197	15.891342	14.90682	19.920933	9.100094	7.4980416	6.230738	10.663273	6.953594	9.413279	14.853771	16.427435	10.33705	9.216835	15.089667	9.994539	6.6124015	12.758677
56	true	Empty	Cluster of Guanine nucleotide-binding protein G(I)/G(S)/G(T) subunit beta-1 OS=Rattus norvegicus GN=Gnb1 PE=1 SV=4+1	GBB1_RAT (+1)	1	0.19811553	7.0369387	13.923232	27.2423	14.90682	11.067185	9.706767	8.747715	11.982188	6.5164447	8.180699	7.9650817	11.883017	16.427435	7.9048033	9.216835	11.31725	14.991808	12.280174	10.438917
56.1	true	Empty	Guanine nucleotide-binding protein G(I)/G(S)/G(T) subunit beta-1 OS=Rattus norvegicus GN=Gnb1 PE=1 SV=4	GBB1_RAT	0.5	0.28017497	7.0369387	10.710178	24.972109	14.90682	11.067185	7.280075	7.4980416	8.147888	5.3316364	5.7264895	7.240983	11.883017	14.080659	5.472556	9.216835	9.431042	13.326052	9.446288	8.119158
56.2	true	Empty	Guanine nucleotide-binding protein G(I)/G(S)/G(T) subunit beta-2 OS=Rattus norvegicus GN=Gnb2 PE=1 SV=4	GBB2_RAT	0.5	0.15336779	7.0369387	8.568143	15.891342	9.9378805	8.853748	6.6734023	7.4980416	8.147888	5.3316364	5.7264895	6.516885	8.912262	14.080659	6.080618	9.216835	11.31725	9.994539	8.501659	8.119158
57	true	Empty	Glutamate dehydrogenase 1, mitochondrial OS=Rattus norvegicus GN=Glud1 PE=1 SV=2	DHE3_RAT	1	0.28580025	14.073877	7.497125	9.080767	4.9689403	8.853748	9.100094	6.2483683	13.420051	13.625294	17.588503	15.930163	13.368394	11.733883	16.417667	9.216835	11.31725	13.326052	12.280174	11.598797
58	true	Empty	Myelin proteolipid protein OS=Rattus norvegicus GN=Plp1 PE=1 SV=2	MYPR_RAT	1	0.36787477	11.259102	8.568143	4.5403833	19.875761	28.774681	19.413534	16.245756	3.8343003	14.217697	15.543329	7.240983	13.368394	9.387106	13.377359	4.6084175	3.7724168	4.9972696	7.55703	1.1598797
59	true	Empty	Cluster of Cofilin-1 OS=Rattus norvegicus GN=Cfl1 PE=1 SV=3+1	COF1_RAT (+1)	1	0.09616031	9.851714	10.710178	9.080767	14.90682	13.2806225	9.100094	9.997389	11.023613	7.701253	9.816839	6.516885	10.397639	14.080659	11.553174	18.43367	9.431042	9.994539	11.335546	9.279037
59.1	true	Empty	Cofilin-1 OS=Rattus norvegicus GN=Cfl1 PE=1 SV=3	COF1_RAT	0.8	0.11183378	9.851714	10.710178	9.080767	14.90682	13.2806225	9.100094	9.997389	11.023613	6.5164447	8.589734	6.516885	10.397639	14.080659	10.945112	18.43367	9.431042	9.994539	11.335546	9.279037
59.2	true	Empty	Cofilin 2, muscle (Predicted), isoform CRA_b OS=Rattus norvegicus GN=Cfl2 PE=4 SV=1	M0RC65_RAT	0.5	0.2654879	2.8147755	2.1420357	0.0	4.9689403	4.426874	1.2133459	2.4993472	1.9171501	2.9620204	4.0903497	1.4481966	2.9707541	4.693553	3.6483707	9.216835	1.8862084	3.331513	2.8338864	2.3197594
60	true	Empty	Microtubule-associated protein 6 OS=Rattus norvegicus GN=Map6 PE=1 SV=1	sp|Q63560|MAP6_RAT	1	0.21625096	22.518204	12.852215	4.5403833	9.9378805	19.920933	11.526786	16.245756	7.6686006	13.625294	12.2710495	13.757868	10.397639	0.0	8.512865	0.0	3.7724168	18.32332	4.723144	12.758677
61	true	Empty	2',3'-cyclic-nucleotide 3'-phosphodiesterase OS=Rattus norvegicus GN=Cnp PE=1 SV=2	CN37_RAT	1	0.52710813	7.0369387	12.852215	2.2701917	14.90682	26.561245	23.053572	17.49543	3.3550127	18.95693	16.361399	18.826557	11.883017	4.693553	7.2967415	4.6084175	1.8862084	3.331513	5.667773	1.1598797
62	true	Empty	Glutamine synthetase OS=Rattus norvegicus GN=Glul PE=1 SV=3	GLNA_RAT	1	0.045146134	14.073877	10.710178	11.350958	4.9689403	13.2806225	10.31344	11.247063	11.023613	10.070869	10.225874	10.137377	14.853771	7.0403295	9.728989	0.0	13.203459	6.663026	16.05869	15.078436
63	true	Empty	Creatine kinase, mitochondrial 1, ubiquitous OS=Rattus norvegicus GN=Ckmt1b PE=2 SV=1	Q5BJT9_RAT	1	0.22845483	14.073877	8.568143	15.891342	14.90682	13.2806225	8.493422	11.247063	6.230738	7.1088486	6.5445595	8.68918	16.339148	14.080659	6.6886797	13.825253	7.5448337	9.994539	7.55703	8.119158
64	true	Empty	Cluster of Elongation factor 1-alpha 1 OS=Rattus norvegicus GN=Eef1a1 PE=1 SV=1+2	EF1A1_RAT (+2)	1	0.07948035	12.66649	12.852215	4.5403833	9.9378805	8.853748	9.100094	8.747715	11.023613	7.1088486	9.4078045	11.585573	10.397639	14.080659	10.945112	13.825253	9.431042	11.6602955	10.390917	10.438917
64.1	true	Empty	Group of Elongation factor 1-alpha 1 OS=Rattus norvegicus GN=Eef1a1 PE=1 SV=1+1	EF1A1_RAT (+1)	0.38	0.08516011	12.66649	12.852215	4.5403833	9.9378805	8.853748	9.100094	8.747715	10.544326	7.1088486	7.3626294	10.137377	10.397639	14.080659	9.728989	13.825253	9.431042	11.6602955	10.390917	10.438917
64.1.1	true	Empty	Elongation factor 1-alpha 1 OS=Rattus norvegicus GN=Eef1a1 PE=1 SV=1	EF1A1_RAT	0	0.08516011	12.66649	12.852215	4.5403833	9.9378805	8.853748	9.100094	8.747715	10.544326	7.1088486	7.3626294	10.137377	10.397639	14.080659	9.728989	13.825253	9.431042	11.6602955	10.390917	10.438917
64.1.2	true	Empty	Elongation factor 1-alpha OS=Rattus norvegicus GN=LOC100360413 PE=3 SV=1	M0R757_RAT	0	0.08516011	12.66649	12.852215	4.5403833	9.9378805	8.853748	9.100094	8.747715	10.544326	7.1088486	7.3626294	10.137377	10.397639	14.080659	9.728989	13.825253	9.431042	11.6602955	10.390917	10.438917
64.2	true	Empty	Elongation factor 1-alpha 2 OS=Rattus norvegicus GN=Eef1a2 PE=2 SV=1	EF1A2_RAT	0.38	0.16630627	8.444326	8.568143	4.5403833	2.4844701	6.6403112	4.246711	4.9986944	6.230738	2.9620204	5.3174543	10.137377	5.9415083	9.387106	5.472556	9.216835	3.7724168	9.994539	3.778515	6.959278
65	true	Empty	Aspartate aminotransferase, cytoplasmic OS=Rattus norvegicus GN=Got1 PE=1 SV=3	AATC_RAT	1	0.1734994	11.259102	8.568143	15.891342	14.90682	17.707497	7.8867483	9.997389	7.6686006	8.886061	11.452979	10.861475	10.397639	9.387106	11.553174	4.6084175	7.5448337	8.328782	7.55703	10.438917
66	true	Empty	Phosphatidylethanolamine-binding protein 1 OS=Rattus norvegicus GN=Pebp1 PE=1 SV=3	PEBP1_RAT	1	0.23506671	11.259102	9.639161	13.62115	14.90682	13.2806225	7.280075	9.997389	7.189313	5.924041	6.1355247	5.7927866	10.397639	11.733883	8.512865	18.43367	15.089667	13.326052	7.55703	4.6395187
67	true	Empty	Phosphoglycerate mutase 1 OS=Rattus norvegicus GN=Pgam1 PE=1 SV=4	PGAM1_RAT	1	0.13864003	8.444326	7.497125	6.810575	12.422351	6.6403112	10.31344	11.247063	9.106463	14.8101015	11.862014	10.137377	11.883017	9.387106	10.945112	9.216835	13.203459	4.9972696	12.280174	11.598797
68	true	Empty	NADH-ubiquinone oxidoreductase 75 kDa subunit, mitochondrial OS=Rattus norvegicus GN=Ndufs1 PE=1 SV=1	NDUS1_RAT	1	0.09687691	5.629551	9.639161	11.350958	7.45341	11.067185	9.706767	8.747715	12.461476	10.070869	11.043944	5.7927866	16.339148	9.387106	10.945112	4.6084175	7.5448337	9.994539	10.390917	15.078436
69	true	Empty	Ubiquitin-40S ribosomal protein S27a OS=Rattus norvegicus GN=Rps27a PE=1 SV=2	RS27A_RAT	1	0.26215667	9.851714	6.4261074	22.701916	12.422351	11.067185	6.0667295	8.747715	6.230738	7.1088486	4.0903497	5.7927866	13.368394	14.080659	4.8644943	18.43367	9.431042	9.994539	7.55703	6.959278
70	true	Empty	Cluster of Heat shock 70 kDa protein 4 OS=Rattus norvegicus GN=Hspa4 PE=1 SV=1+3	HSP74_RAT (+3)	1	0.32333484	5.629551	11.781197	6.810575	2.4844701	8.853748	10.920113	2.4993472	14.378626	14.217697	16.770433	16.65426	13.368394	9.387106	13.377359	0.0	7.5448337	11.6602955	9.446288	8.119158
70.1	true	Empty	Group of Heat shock 70 kDa protein 4 OS=Rattus norvegicus GN=Hspa4 PE=1 SV=1+1	HSP74_RAT (+1)	0.92	0.2918962	1.4073877	6.4261074	4.5403833	2.4844701	6.6403112	4.8533835	1.2496736	7.189313	5.924041	8.99877	6.516885	5.9415083	4.693553	6.6886797	0.0	3.7724168	9.994539	3.778515	2.3197594
70.1.1	true	Empty	Heat shock 70 kDa protein 4 OS=Rattus norvegicus GN=Hspa4 PE=1 SV=1	HSP74_RAT	0	0.2918962	1.4073877	6.4261074	4.5403833	2.4844701	6.6403112	4.8533835	1.2496736	7.189313	5.924041	8.99877	6.516885	5.9415083	4.693553	6.6886797	0.0	3.7724168	9.994539	3.778515	2.3197594
70.1.2	true	Empty	Heat shock 70 kDa protein 4 OS=Rattus norvegicus GN=Hspa4 PE=3 SV=1	F1LRV4_RAT	0	0.2918962	1.4073877	6.4261074	4.5403833	2.4844701	6.6403112	4.8533835	1.2496736	7.189313	5.924041	8.99877	6.516885	5.9415083	4.693553	6.6886797	0.0	3.7724168	9.994539	3.778515	2.3197594
70.2	true	Empty	Heat shock 70 kDa protein 4L OS=Rattus norvegicus GN=Hspa4l PE=2 SV=1	B4F772_RAT	0.86	0.46735606	4.222163	4.2840714	2.2701917	0.0	0.0	2.4266918	0.0	4.7928753	6.5164447	4.499385	3.6204915	5.9415083	4.693553	3.040309	0.0	0.0	1.6657565	3.778515	3.479639
70.3	true	Empty	Heat shock protein 105 kDa OS=Rattus norvegicus GN=Hsph1 PE=2 SV=1	HS105_RAT	0.94	0.39570588	0.0	3.2130537	0.0	0.0	2.213437	4.8533835	1.2496736	3.3550127	4.1468287	4.499385	6.516885	4.456131	0.0	4.8644943	0.0	3.7724168	0.0	3.778515	4.6395187
71	true	Empty	Protein Tppp OS=Rattus norvegicus GN=Tppp PE=4 SV=1	D3ZQL7_RAT	1	0.33662036	15.481265	11.781197	6.810575	19.875761	15.49406	7.280075	9.997389	4.7928753	8.886061	4.9084196	7.9650817	11.883017	11.733883	6.6886797	4.6084175	13.203459	8.328782	4.723144	9.279037
72	true	Empty	Ubiquitin-like modifier-activating enzyme 1 OS=Rattus norvegicus GN=Uba1 PE=1 SV=1	UBA1_RAT	1	0.08270423	9.851714	8.568143	9.080767	7.45341	6.6403112	7.8867483	9.997389	9.106463	10.663273	9.4078045	7.9650817	8.912262	16.427435	7.2967415	4.6084175	5.658625	6.663026	8.501659	11.598797
73	true	Empty	Group of Citrate synthase OS=Rattus norvegicus GN=Cs PE=3 SV=1+1	G3V936_RAT (+1)	1	0.099065416	9.851714	9.639161	9.080767	7.45341	8.853748	7.280075	7.4980416	7.6686006	7.1088486	8.180699	8.68918	8.912262	11.733883	8.512865	4.6084175	9.431042	9.994539	8.501659	10.438917
73.1	true	Empty	Citrate synthase OS=Rattus norvegicus GN=Cs PE=3 SV=1	G3V936_RAT	0	0.099065416	9.851714	9.639161	9.080767	7.45341	8.853748	7.280075	7.4980416	7.6686006	7.1088486	8.180699	8.68918	8.912262	11.733883	8.512865	4.6084175	9.431042	9.994539	8.501659	10.438917
73.2	true	Empty	Citrate synthase, mitochondrial OS=Rattus norvegicus GN=Cs PE=1 SV=1	CISY_RAT	0	0.099065416	9.851714	9.639161	9.080767	7.45341	8.853748	7.280075	7.4980416	7.6686006	7.1088486	8.180699	8.68918	8.912262	11.733883	8.512865	4.6084175	9.431042	9.994539	8.501659	10.438917
74	true	Empty	Protein LOC685778 OS=Rattus norvegicus GN=Pdha1l1 PE=4 SV=2	tr|D4A5G8|D4A5G8_RAT	1	0.14719707	7.0369387	10.710178	11.350958	7.45341	6.6403112	6.0667295	9.997389	7.189313	5.3316364	7.3626294	5.7927866	11.883017	11.733883	7.9048033	0.0	11.31725	13.326052	12.280174	9.279037
75	true	Empty	Group of AP-2 complex subunit beta OS=Rattus norvegicus GN=Ap2b1 PE=1 SV=1+1	sp|P62944|AP2B1_RAT (+1)	1	0.11487819	8.444326	11.781197	4.5403833	2.4844701	8.853748	10.920113	9.997389	12.940763	8.293657	12.680084	10.137377	4.456131	4.693553	13.985421	4.6084175	9.431042	8.328782	9.446288	5.7993984
75.1	true	Empty	AP-2 complex subunit beta OS=Rattus norvegicus GN=Ap2b1 PE=1 SV=1	sp|P62944|AP2B1_RAT	0	0.11487819	8.444326	11.781197	4.5403833	2.4844701	8.853748	10.920113	9.997389	12.940763	8.293657	12.680084	10.137377	4.456131	4.693553	13.985421	4.6084175	9.431042	8.328782	9.446288	5.7993984
75.2	true	Empty	Isoform 2 of AP-2 complex subunit beta OS=Rattus norvegicus GN=Ap2b1	sp|P62944-2|AP2B1_RAT	0	0.11487819	8.444326	11.781197	4.5403833	2.4844701	8.853748	10.920113	9.997389	12.940763	8.293657	12.680084	10.137377	4.456131	4.693553	13.985421	4.6084175	9.431042	8.328782	9.446288	5.7993984
76	true	Empty	Cluster of AP-2 complex subunit alpha-2 OS=Rattus norvegicus GN=Ap2a2 PE=1 SV=3+1	AP2A2_RAT (+1)	1	0.13531888	5.629551	14.99425	11.350958	7.45341	0.0	12.133459	6.2483683	12.940763	8.886061	15.952364	10.137377	10.397639	0.0	10.33705	0.0	7.5448337	6.663026	10.390917	9.279037
76.1	true	Empty	AP-2 complex subunit alpha-2 OS=Rattus norvegicus GN=Ap2a2 PE=1 SV=3	AP2A2_RAT	0.67	0.075435705	2.8147755	8.568143	9.080767	7.45341	0.0	7.280075	4.9986944	7.189313	5.924041	8.99877	4.34459	7.4268856	0.0	7.9048033	0.0	5.658625	3.331513	8.501659	8.119158
76.2	true	Empty	Adaptor protein complex AP-2, alpha 1 subunit (Predicted) OS=Rattus norvegicus GN=Ap2a1 PE=4 SV=1	D3ZUY8_RAT	0.68	0.22063427	4.222163	9.639161	9.080767	2.4844701	0.0	7.8867483	4.9986944	8.147888	5.924041	11.862014	7.9650817	5.9415083	0.0	6.080618	0.0	3.7724168	3.331513	4.723144	5.7993984
77	true	Empty	Peroxiredoxin-6 OS=Rattus norvegicus GN=Prdx6 PE=1 SV=3	PRDX6_RAT	1	0.093506135	9.851714	5.355089	4.5403833	9.9378805	8.853748	6.6734023	12.496737	7.6686006	6.5164447	6.5445595	7.240983	11.883017	9.387106	10.33705	4.6084175	11.31725	6.663026	7.55703	9.279037
78	true	Empty	Cluster of Ras-related protein Rab-3A OS=Rattus norvegicus GN=Rab3a PE=1 SV=1+5	RAB3A_RAT (+5)	1	0.30336556	4.222163	6.4261074	4.5403833	2.4844701	4.426874	9.706767	6.2483683	12.461476	9.478465	11.452979	10.137377	7.4268856	7.0403295	9.120927	9.216835	9.431042	14.991808	11.335546	4.6395187
78.1	true	Empty	Ras-related protein Rab-3A OS=Rattus norvegicus GN=Rab3a PE=1 SV=1	RAB3A_RAT	0.7	0.14236103	4.222163	5.355089	4.5403833	2.4844701	4.426874	6.0667295	4.9986944	7.189313	4.7392325	5.7264895	6.516885	5.9415083	7.0403295	5.472556	9.216835	9.431042	8.328782	5.667773	3.479639
78.2	true	Empty	Ras-related protein Rab-3C OS=Rattus norvegicus GN=Rab3c PE=1 SV=1	RAB3C_RAT	0.57	0.17358321	1.4073877	2.1420357	4.5403833	0.0	2.213437	1.8200188	2.4993472	4.7928753	1.1848081	1.6361399	2.8963933	2.9707541	2.3467765	2.4322472	0.0	1.8862084	8.328782	1.8892576	2.3197594
78.3	true	Empty	Group of Ras-related protein Rab-1A OS=Rattus norvegicus GN=Rab1 PE=3 SV=1+1	E9PU16_RAT (+1)	0.83	0.7750687	0.0	0.0	2.2701917	0.0	0.0	0.60667294	0.0	2.3964376	2.9620204	1.6361399	2.172295	0.0	0.0	1.2161236	0.0	0.0	4.9972696	3.778515	0.0
78.3.1	true	Empty	Ras-related protein Rab-1A OS=Rattus norvegicus GN=Rab1 PE=3 SV=1	E9PU16_RAT	0	0.7750687	0.0	0.0	2.2701917	0.0	0.0	0.60667294	0.0	2.3964376	2.9620204	1.6361399	2.172295	0.0	0.0	1.2161236	0.0	0.0	4.9972696	3.778515	0.0
78.3.2	true	Empty	Ras-related protein Rab-1A OS=Rattus norvegicus GN=Rab1A PE=1 SV=3	RAB1A_RAT	0	0.7750687	0.0	0.0	2.2701917	0.0	0.0	0.60667294	0.0	2.3964376	2.9620204	1.6361399	2.172295	0.0	0.0	1.2161236	0.0	0.0	4.9972696	3.778515	0.0
78.4	true	Empty	Group of RAB14, member RAS oncogene family OS=Rattus norvegicus GN=Rab14 PE=2 SV=1+1	B0BMW0_RAT (+1)	0.88	0.6155142	0.0	0.0	2.2701917	0.0	0.0	3.0333648	0.0	1.9171501	1.7772121	3.6813147	1.4481966	0.0	0.0	1.2161236	0.0	0.0	1.6657565	1.8892576	0.0
78.4.1	true	Empty	RAB14, member RAS oncogene family OS=Rattus norvegicus GN=Rab14 PE=2 SV=1	B0BMW0_RAT	0	0.6155142	0.0	0.0	2.2701917	0.0	0.0	3.0333648	0.0	1.9171501	1.7772121	3.6813147	1.4481966	0.0	0.0	1.2161236	0.0	0.0	1.6657565	1.8892576	0.0
78.4.2	true	Empty	Ras-related protein Rab-14 OS=Rattus norvegicus GN=Rab14 PE=1 SV=3	RAB14_RAT	0	0.6155142	0.0	0.0	2.2701917	0.0	0.0	3.0333648	0.0	1.9171501	1.7772121	3.6813147	1.4481966	0.0	0.0	1.2161236	0.0	0.0	1.6657565	1.8892576	0.0
79	true	Empty	Glucose-6-phosphate isomerase OS=Rattus norvegicus GN=Gpi PE=1 SV=1	G6PI_RAT	1	0.23298943	5.629551	8.568143	6.810575	7.45341	2.213437	7.280075	8.747715	11.502901	11.255677	13.089119	10.861475	4.456131	9.387106	9.728989	4.6084175	11.31725	4.9972696	8.501659	8.119158
80	true	Empty	Cluster of 6-phosphofructokinase OS=Rattus norvegicus GN=Pfkm PE=2 SV=1+1	Q52KS1_RAT (+1)	1	0.33362952	9.851714	9.639161	2.2701917	0.0	2.213437	9.706767	6.2483683	12.461476	14.217697	15.134294	15.206065	8.912262	4.693553	9.120927	0.0	7.5448337	4.9972696	9.446288	10.438917
80.1	true	Empty	6-phosphofructokinase OS=Rattus norvegicus GN=Pfkm PE=2 SV=1	Q52KS1_RAT	0.95	0.30592665	7.0369387	4.2840714	2.2701917	0.0	0.0	6.6734023	4.9986944	4.7928753	7.701253	7.3626294	10.137377	4.456131	2.3467765	4.8644943	0.0	3.7724168	1.6657565	6.6124015	3.479639
80.2	true	Empty	6-phosphofructokinase type C OS=Rattus norvegicus GN=Pfkp PE=1 SV=2	K6PP_RAT	0.95	0.40375847	4.222163	5.355089	0.0	0.0	2.213437	3.6400375	2.4993472	7.6686006	7.1088486	8.180699	6.516885	4.456131	2.3467765	4.8644943	0.0	3.7724168	3.331513	3.778515	8.119158
81	true	Empty	Cluster of ADP/ATP translocase 1 OS=Rattus norvegicus GN=Slc25a4 PE=1 SV=3+2	ADT1_RAT (+2)	1	0.39386323	8.444326	2.1420357	2.2701917	0.0	4.426874	12.740131	8.747715	9.106463	7.1088486	10.225874	14.481966	5.9415083	7.0403295	10.945112	4.6084175	3.7724168	11.6602955	17.947947	5.7993984
81.1	true	Empty	Group of ADP/ATP translocase 1 OS=Rattus norvegicus GN=Slc25a4 PE=1 SV=3+1	ADT1_RAT (+1)	0.43	0.38575074	8.444326	1.0710179	2.2701917	0.0	4.426874	10.920113	7.4980416	6.7100253	5.3316364	8.589734	10.137377	5.9415083	7.0403295	9.120927	4.6084175	3.7724168	9.994539	15.11406	5.7993984
81.1.1	true	Empty	ADP/ATP translocase 1 OS=Rattus norvegicus GN=Slc25a4 PE=1 SV=3	ADT1_RAT	0	0.38575074	8.444326	1.0710179	2.2701917	0.0	4.426874	10.920113	7.4980416	6.7100253	5.3316364	8.589734	10.137377	5.9415083	7.0403295	9.120927	4.6084175	3.7724168	9.994539	15.11406	5.7993984
81.1.2	true	Empty	ADP/ATP translocase 1 OS=Rattus norvegicus GN=Slc25a4 PE=2 SV=1	Q6P9Y4_RAT	0	0.38575074	8.444326	1.0710179	2.2701917	0.0	4.426874	10.920113	7.4980416	6.7100253	5.3316364	8.589734	10.137377	5.9415083	7.0403295	9.120927	4.6084175	3.7724168	9.994539	15.11406	5.7993984
81.2	true	Empty	ADP/ATP translocase 2 OS=Rattus norvegicus GN=Slc25a5 PE=1 SV=3	ADT2_RAT	0.33	0.4018037	4.222163	2.1420357	0.0	0.0	4.426874	7.280075	6.2483683	7.189313	5.3316364	6.953594	11.585573	4.456131	7.0403295	7.2967415	4.6084175	3.7724168	8.328782	11.335546	4.6395187
82	true	Empty	Dihydrolipoyl dehydrogenase, mitochondrial OS=Rattus norvegicus GN=Dld PE=1 SV=1	DLDH_RAT	1	0.33169413	5.629551	5.355089	11.350958	4.9689403	4.426874	3.6400375	4.9986944	7.189313	7.701253	9.816839	13.03377	10.397639	7.0403295	7.9048033	9.216835	9.431042	6.663026	5.667773	12.758677
83	true	Empty	Cluster of Glutathione S-transferase Yb-3 OS=Rattus norvegicus GN=Gstm3 PE=1 SV=2+2	GSTM4_RAT (+2)	1	0.241547	7.0369387	7.497125	4.5403833	4.9689403	4.426874	5.4600563	6.2483683	11.502901	5.924041	4.9084196	7.240983	11.883017	11.733883	10.945112	4.6084175	13.203459	3.331513	9.446288	10.438917
83.1	true	Empty	Glutathione S-transferase Yb-3 OS=Rattus norvegicus GN=Gstm3 PE=1 SV=2	GSTM4_RAT	0.67	0.20340613	5.629551	5.355089	4.5403833	4.9689403	4.426874	3.6400375	4.9986944	7.189313	4.7392325	2.8632448	5.0686884	10.397639	9.387106	6.6886797	4.6084175	9.431042	3.331513	6.6124015	8.119158
83.2	true	Empty	Glutathione S-transferase Mu 1 OS=Rattus norvegicus GN=Gstm1 PE=1 SV=2	GSTM1_RAT	0.7	0.23222104	4.222163	4.2840714	2.2701917	2.4844701	2.213437	3.0333648	4.9986944	4.3135877	3.5544243	2.0451748	3.6204915	7.4268856	7.0403295	6.080618	4.6084175	5.658625	1.6657565	6.6124015	5.7993984
83.3	true	Empty	Glutathione S-transferase Mu 5 OS=Rattus norvegicus GN=Gstm5 PE=1 SV=3	GSTM5_RAT	0.8	0.51009244	0.0	1.0710179	0.0	0.0	0.0	0.60667294	0.0	2.3964376	0.0	1.2271049	0.7240983	0.0	0.0	1.8241854	0.0	1.8862084	0.0	0.0	0.0
84	true	Empty	Histone H4 OS=Rattus norvegicus GN=Hist1h4b PE=1 SV=2	H4_RAT	1	0.060147922	5.629551	3.2130537	6.810575	7.45341	8.853748	5.4600563	6.2483683	4.7928753	8.886061	4.0903497	5.7927866	4.456131	14.080659	3.040309	27.650505	9.431042	4.9972696	7.55703	5.7993984
85	true	Empty	Group of Excitatory amino acid transporter 2 OS=Rattus norvegicus GN=Slc1a2 PE=1 SV=2+1	sp|P31596|EAA2_RAT (+1)	1	0.2967519	9.851714	2.1420357	4.5403833	2.4844701	8.853748	13.346805	6.2483683	4.3135877	6.5164447	8.180699	15.206065	4.456131	11.733883	5.472556	9.216835	3.7724168	11.6602955	9.446288	5.7993984
85.1	true	Empty	Excitatory amino acid transporter 2 OS=Rattus norvegicus GN=Slc1a2 PE=1 SV=2	sp|P31596|EAA2_RAT	0	0.2967519	9.851714	2.1420357	4.5403833	2.4844701	8.853748	13.346805	6.2483683	4.3135877	6.5164447	8.180699	15.206065	4.456131	11.733883	5.472556	9.216835	3.7724168	11.6602955	9.446288	5.7993984
85.2	true	Empty	Isoform Glt-1A of Excitatory amino acid transporter 2 OS=Rattus norvegicus GN=Slc1a2	sp|P31596-2|EAA2_RAT	0	0.2967519	9.851714	2.1420357	4.5403833	2.4844701	8.853748	13.346805	6.2483683	4.3135877	6.5164447	8.180699	15.206065	4.456131	11.733883	5.472556	9.216835	3.7724168	11.6602955	9.446288	5.7993984
86	true	Empty	Pyruvate dehydrogenase E1 component subunit beta, mitochondrial OS=Rattus norvegicus GN=Pdhb PE=1 SV=2	ODPB_RAT	1	0.11444506	5.629551	9.639161	6.810575	9.9378805	6.6403112	6.6734023	7.4980416	9.585751	11.848082	10.634909	3.6204915	8.912262	4.693553	10.945112	0.0	7.5448337	3.331513	11.335546	6.959278
87	true	Empty	Protein Kng2 OS=Rattus norvegicus GN=Kng2 PE=4 SV=1	M0R6T9_RAT	1	0.37194952	5.629551	4.2840714	13.62115	17.39129	8.853748	3.6400375	7.4980416	2.3964376	2.3696163	3.6813147	1.4481966	7.4268856	14.080659	4.2564325	18.43367	11.31725	1.6657565	3.778515	5.7993984
88	true	Empty	Cluster of Isoform AMPH2-2 of Myc box-dependent-interacting protein 1 OS=Rattus norvegicus GN=Bin1+4	sp|O08839-2|BIN1_RAT (+4)	1	0.15533668	1.4073877	11.781197	11.350958	7.45341	6.6403112	11.526786	7.4980416	8.147888	5.3316364	8.180699	10.137377	5.9415083	4.693553	9.728989	0.0	3.7724168	11.6602955	7.55703	4.6395187
88.1	true	Empty	Group of Isoform AMPH2-2 of Myc box-dependent-interacting protein 1 OS=Rattus norvegicus GN=Bin1+2	sp|O08839-2|BIN1_RAT (+2)	0.91	0.3170366	1.4073877	6.4261074	2.2701917	4.9689403	4.426874	8.493422	6.2483683	4.3135877	4.1468287	5.7264895	5.7927866	5.9415083	0.0	5.472556	0.0	1.8862084	6.663026	4.723144	3.479639
88.1.1	true	Empty	Isoform AMPH2-2 of Myc box-dependent-interacting protein 1 OS=Rattus norvegicus GN=Bin1	sp|O08839-2|BIN1_RAT	0	0.3170366	1.4073877	6.4261074	2.2701917	4.9689403	4.426874	8.493422	6.2483683	4.3135877	4.1468287	5.7264895	5.7927866	5.9415083	0.0	5.472556	0.0	1.8862084	6.663026	4.723144	3.479639
88.1.2	true	Empty	Isoform AMPH2-5 of Myc box-dependent-interacting protein 1 OS=Rattus norvegicus GN=Bin1	sp|O08839-5|BIN1_RAT	0	0.3170366	1.4073877	6.4261074	2.2701917	4.9689403	4.426874	8.493422	6.2483683	4.3135877	4.1468287	5.7264895	5.7927866	5.9415083	0.0	5.472556	0.0	1.8862084	6.663026	4.723144	3.479639
88.1.3	true	Empty	Myc box-dependent-interacting protein 1 OS=Rattus norvegicus GN=Bin1 PE=1 SV=1	sp|O08839|BIN1_RAT	0	0.3170366	1.4073877	6.4261074	2.2701917	4.9689403	4.426874	8.493422	6.2483683	4.3135877	4.1468287	5.7264895	5.7927866	5.9415083	0.0	5.472556	0.0	1.8862084	6.663026	4.723144	3.479639
88.2	true	Empty	Group of Amphiphysin (Fragment) OS=Rattus norvegicus GN=Amph PE=2 SV=2+1	tr|F1LPP0|F1LPP0_RAT (+1)	0.9	0.22088465	0.0	6.4261074	9.080767	2.4844701	2.213437	3.0333648	1.2496736	3.8343003	1.1848081	2.4542098	4.34459	1.4853771	4.693553	4.8644943	0.0	1.8862084	4.9972696	2.8338864	2.3197594
88.2.1	true	Empty	Amphiphysin (Fragment) OS=Rattus norvegicus GN=Amph PE=2 SV=2	tr|F1LPP0|F1LPP0_RAT	0	0.22088465	0.0	6.4261074	9.080767	2.4844701	2.213437	3.0333648	1.2496736	3.8343003	1.1848081	2.4542098	4.34459	1.4853771	4.693553	4.8644943	0.0	1.8862084	4.9972696	2.8338864	2.3197594
88.2.2	true	Empty	Amphiphysin OS=Rattus norvegicus GN=Amph PE=1 SV=1	AMPH_RAT	0	0.22088465	0.0	6.4261074	9.080767	2.4844701	2.213437	3.0333648	1.2496736	3.8343003	1.1848081	2.4542098	4.34459	1.4853771	4.693553	4.8644943	0.0	1.8862084	4.9972696	2.8338864	2.3197594
89	true	Empty	Neurochondrin OS=Rattus norvegicus GN=Ncdn PE=1 SV=2	NCDN_RAT	1	0.14239872	5.629551	7.497125	9.080767	0.0	6.6403112	8.493422	8.747715	8.147888	6.5164447	6.1355247	3.6204915	7.4268856	16.427435	5.472556	0.0	11.31725	4.9972696	7.55703	12.758677
90	true	Empty	Synaptotagmin-1 OS=Rattus norvegicus GN=Syt1 PE=1 SV=3	SYT1_RAT	1	0.29697925	2.8147755	5.355089	15.891342	0.0	4.426874	9.706767	11.247063	8.147888	8.293657	7.3626294	8.68918	11.883017	7.0403295	5.472556	0.0	1.8862084	6.663026	10.390917	4.6395187
91	true	Empty	Thymosin beta-4 OS=Rattus norvegicus GN=Tmsb4x PE=2 SV=2	TYB4_RAT	1	0.26992762	8.444326	3.2130537	15.891342	4.9689403	6.6403112	5.4600563	4.9986944	3.3550127	4.1468287	2.0451748	2.8963933	5.9415083	14.080659	3.040309	4.6084175	16.975876	6.663026	6.6124015	9.279037
92	true	Empty	Transitional endoplasmic reticulum ATPase OS=Rattus norvegicus GN=Vcp PE=1 SV=3	TERA_RAT	1	0.13078801	8.444326	9.639161	9.080767	0.0	2.213437	6.0667295	6.2483683	7.189313	6.5164447	7.7716646	7.9650817	4.456131	7.0403295	7.2967415	0.0	13.203459	6.663026	9.446288	9.279037
93	true	Empty	Sodium/potassium-transporting ATPase subunit beta-1 OS=Rattus norvegicus GN=Atp1b1 PE=1 SV=1	AT1B1_RAT	1	0.33463696	8.444326	1.0710179	2.2701917	4.9689403	13.2806225	10.920113	9.997389	3.8343003	7.1088486	6.953594	7.240983	1.4853771	14.080659	5.472556	0.0	1.8862084	8.328782	10.390917	4.6395187
94	true	Empty	Ubiquitin carboxyl-terminal hydrolase isozyme L1 OS=Rattus norvegicus GN=Uchl1 PE=1 SV=2	UCHL1_RAT	1	0.14315705	4.222163	5.355089	6.810575	9.9378805	6.6403112	7.280075	3.7490208	6.7100253	4.1468287	4.9084196	6.516885	4.456131	9.387106	8.512865	4.6084175	7.5448337	3.331513	7.55703	10.438917
95	true	Empty	Cluster of Erythrocyte protein band 4.1-like 3, isoform CRA_b OS=Rattus norvegicus GN=Epb41l3 PE=4 SV=1+2	G3V874_RAT (+2)	1	0.37362686	8.444326	6.4261074	2.2701917	4.9689403	6.6403112	12.133459	7.4980416	9.106463	7.701253	11.862014	10.861475	5.9415083	7.0403295	5.472556	0.0	1.8862084	3.331513	5.667773	4.6395187
95.1	true	Empty	Erythrocyte protein band 4.1-like 3, isoform CRA_b OS=Rattus norvegicus GN=Epb41l3 PE=4 SV=1	G3V874_RAT	0.94	0.42971504	5.629551	5.355089	2.2701917	2.4844701	4.426874	7.8867483	3.7490208	1.4378626	4.1468287	6.1355247	7.9650817	0.0	0.0	1.8241854	0.0	0.0	0.0	3.778515	3.479639
95.2	true	Empty	Band 4.1-like protein 1 OS=Rattus norvegicus GN=Epb41l1 PE=4 SV=1	D3ZMI4_RAT	0.93	0.38946223	2.8147755	1.0710179	0.0	2.4844701	2.213437	2.4266918	3.7490208	5.7514505	2.3696163	3.2722797	2.8963933	5.9415083	7.0403295	2.4322472	0.0	1.8862084	3.331513	1.8892576	1.1598797
95.3	true	Empty	Protein Epb4.1l2 OS=Rattus norvegicus GN=Epb41l2 PE=2 SV=1	tr|D3ZM69|D3ZM69_RAT	0.89	0.9094759	0.0	0.0	0.0	0.0	0.0	1.8200188	0.0	1.9171501	1.1848081	2.4542098	1.4481966	0.0	0.0	1.2161236	0.0	0.0	0.0	0.0	0.0
96	true	Empty	Heat shock 70kDa protein 12A (Predicted), isoform CRA_a OS=Rattus norvegicus GN=Hspa12a PE=4 SV=1	D3ZC55_RAT	1	0.12193383	7.0369387	4.2840714	9.080767	4.9689403	6.6403112	8.493422	7.4980416	7.189313	8.293657	6.953594	4.34459	7.4268856	4.693553	9.120927	0.0	7.5448337	1.6657565	8.501659	5.7993984
97	true	Empty	Group of ATP synthase subunit gamma OS=Rattus norvegicus GN=Atp5c1 PE=3 SV=1+1	F7FFJ9_RAT (+1)	1	0.08651278	7.0369387	7.497125	4.5403833	4.9689403	8.853748	5.4600563	6.2483683	6.230738	7.1088486	5.3174543	7.9650817	11.883017	2.3467765	4.8644943	0.0	7.5448337	4.9972696	7.55703	6.959278
97.1	true	Empty	ATP synthase subunit gamma OS=Rattus norvegicus GN=Atp5c1 PE=3 SV=1	F7FFJ9_RAT	0	0.08651278	7.0369387	7.497125	4.5403833	4.9689403	8.853748	5.4600563	6.2483683	6.230738	7.1088486	5.3174543	7.9650817	11.883017	2.3467765	4.8644943	0.0	7.5448337	4.9972696	7.55703	6.959278
97.2	true	Empty	ATP synthase subunit gamma, mitochondrial OS=Rattus norvegicus GN=Atp5c1 PE=1 SV=2	ATPG_RAT	0	0.08651278	7.0369387	7.497125	4.5403833	4.9689403	8.853748	5.4600563	6.2483683	6.230738	7.1088486	5.3174543	7.9650817	11.883017	2.3467765	4.8644943	0.0	7.5448337	4.9972696	7.55703	6.959278
98	true	Empty	Stathmin OS=Rattus norvegicus GN=Stmn1 PE=1 SV=2	STMN1_RAT	1	0.5750898	16.888653	10.710178	9.080767	14.90682	8.853748	4.8533835	4.9986944	2.8757253	5.924041	3.6813147	5.0686884	5.9415083	0.0	7.9048033	0.0	0.0	4.9972696	3.778515	5.7993984
99	true	Empty	Protein DJ-1 OS=Rattus norvegicus GN=Park7 PE=1 SV=1	PARK7_RAT	1	0.19890527	7.0369387	3.2130537	4.5403833	14.90682	6.6403112	4.8533835	3.7490208	4.3135877	4.1468287	2.4542098	5.7927866	7.4268856	4.693553	4.2564325	9.216835	7.5448337	4.9972696	4.723144	8.119158
100	true	Empty	Guanine deaminase OS=Rattus norvegicus GN=Gda PE=2 SV=1	Q9JKB7_RAT	1	0.39581954	2.8147755	5.355089	6.810575	0.0	2.213437	3.6400375	3.7490208	7.189313	3.5544243	4.0903497	6.516885	7.4268856	11.733883	7.2967415	0.0	7.5448337	14.991808	5.667773	10.438917
101	true	Empty	Cluster of Protein Ank2 (Fragment) OS=Rattus norvegicus GN=Ank2 PE=4 SV=2+1	F1M9N9_RAT (+1)	1	0.10480857	5.629551	6.4261074	9.080767	2.4844701	8.853748	7.8867483	6.2483683	6.7100253	7.701253	6.953594	7.9650817	4.456131	2.3467765	9.120927	0.0	5.658625	3.331513	2.8338864	5.7993984
101.1	true	Empty	Protein Ank2 (Fragment) OS=Rattus norvegicus GN=Ank2 PE=4 SV=2	F1M9N9_RAT	0.89	0.081026345	5.629551	5.355089	9.080767	2.4844701	6.6403112	6.6734023	6.2483683	6.7100253	7.701253	6.5445595	7.9650817	4.456131	2.3467765	9.120927	0.0	5.658625	3.331513	2.8338864	5.7993984
101.2	true	Empty	Protein Ank3 (Fragment) OS=Rattus norvegicus GN=Ank3 PE=4 SV=2	F1LPH6_RAT	0.5	0.3456673	0.0	1.0710179	2.2701917	2.4844701	6.6403112	2.4266918	2.4993472	1.4378626	1.7772121	1.2271049	0.7240983	0.0	2.3467765	1.8241854	0.0	3.7724168	0.0	0.0	1.1598797
102	true	Empty	Cluster of Guanine nucleotide-binding protein G(o) subunit alpha OS=Rattus norvegicus GN=Gnao1 PE=4 SV=2+4	D4ABT0_RAT (+4)	1	0.44195846	2.8147755	1.0710179	2.2701917	2.4844701	4.426874	8.493422	6.2483683	2.3964376	9.478465	10.634909	15.930163	4.456131	2.3467765	4.8644943	4.6084175	5.658625	9.994539	7.55703	3.479639
102.1	true	Empty	Group of Guanine nucleotide-binding protein G(o) subunit alpha OS=Rattus norvegicus GN=Gnao1 PE=4 SV=2+1	D4ABT0_RAT (+1)	0.79	0.39629233	2.8147755	1.0710179	2.2701917	2.4844701	4.426874	7.280075	4.9986944	2.3964376	7.701253	8.589734	13.03377	4.456131	2.3467765	4.2564325	4.6084175	5.658625	8.328782	5.667773	3.479639
102.1.1	true	Empty	Guanine nucleotide-binding protein G(o) subunit alpha OS=Rattus norvegicus GN=Gnao1 PE=4 SV=2	D4ABT0_RAT	0	0.39629233	2.8147755	1.0710179	2.2701917	2.4844701	4.426874	7.280075	4.9986944	2.3964376	7.701253	8.589734	13.03377	4.456131	2.3467765	4.2564325	4.6084175	5.658625	8.328782	5.667773	3.479639
102.1.2	true	Empty	Isoform Alpha-2 of Guanine nucleotide-binding protein G(o) subunit alpha OS=Rattus norvegicus GN=Gnao1	sp|P59215-2|GNAO_RAT	0	0.39629233	2.8147755	1.0710179	2.2701917	2.4844701	4.426874	7.280075	4.9986944	2.3964376	7.701253	8.589734	13.03377	4.456131	2.3467765	4.2564325	4.6084175	5.658625	8.328782	5.667773	3.479639
102.2	true	Empty	Cluster of Guanine nucleotide-binding protein G(i) subunit alpha-1 OS=Rattus norvegicus GN=Gnai1 PE=1 SV=3+1	GNAI1_RAT (+1)	0.7	0.76774377	0.0	0.0	0.0	0.0	0.0	1.2133459	0.0	0.0	0.59240407	2.0451748	5.0686884	2.9707541	0.0	0.6080618	0.0	0.0	4.9972696	2.8338864	0.0
102.2.1	true	Empty	Guanine nucleotide-binding protein G(i) subunit alpha-1 OS=Rattus norvegicus GN=Gnai1 PE=1 SV=3	GNAI1_RAT	0.5	0.70237786	0.0	0.0	0.0	0.0	0.0	1.2133459	0.0	0.0	0.0	0.81806993	4.34459	2.9707541	0.0	0.6080618	0.0	0.0	4.9972696	1.8892576	0.0
102.2.2	true	Empty	Guanine nucleotide-binding protein G(i) subunit alpha-2 OS=Rattus norvegicus GN=Gnai2 PE=1 SV=3	GNAI2_RAT	0.57	0.85470414	0.0	0.0	0.0	0.0	0.0	0.60667294	0.0	0.0	0.59240407	1.6361399	2.8963933	2.9707541	0.0	0.6080618	0.0	0.0	3.331513	1.8892576	0.0
102.3	true	Empty	Guanine nucleotide-binding protein G(s) subunit alpha isoforms short OS=Rattus norvegicus GN=Gnas PE=1 SV=1	sp|P63095|GNAS2_RAT	0.67	0.68570423	0.0	0.0	0.0	0.0	0.0	0.60667294	1.2496736	0.0	1.1848081	0.40903497	0.7240983	2.9707541	0.0	0.6080618	0.0	0.0	3.331513	0.0	0.0
103	true	Empty	Alpha-adducin OS=Rattus norvegicus GN=Add1 PE=2 SV=2	sp|Q63028|ADDA_RAT	1	0.2347753	9.851714	6.4261074	9.080767	2.4844701	6.6403112	7.8867483	7.4980416	5.7514505	4.1468287	3.6813147	3.6204915	5.9415083	4.693553	6.080618	0.0	3.7724168	4.9972696	5.667773	8.119158
104	true	Empty	Dihydrolipoyllysine-residue acetyltransferase component of pyruvate dehydrogenase complex, mitochondrial OS=Rattus norvegicus GN=Dlat PE=1 SV=3	ODP2_RAT	1	0.12686157	2.8147755	7.497125	9.080767	4.9689403	2.213437	4.8533835	6.2483683	7.6686006	5.924041	8.180699	2.172295	7.4268856	2.3467765	7.2967415	0.0	5.658625	6.663026	9.446288	5.7993984
105	true	Empty	Cluster of Endophilin-A1 (Fragment) OS=Rattus norvegicus GN=Sh3gl2 PE=2 SV=1+2	tr|F1LQ05|F1LQ05_RAT (+2)	1	0.19467868	4.222163	6.4261074	11.350958	2.4844701	2.213437	5.4600563	3.7490208	5.7514505	12.440485	8.99877	4.34459	4.456131	4.693553	6.080618	0.0	5.658625	3.331513	8.501659	5.7993984
105.1	true	Empty	Group of Endophilin-A1 (Fragment) OS=Rattus norvegicus GN=Sh3gl2 PE=2 SV=1+1	tr|F1LQ05|F1LQ05_RAT (+1)	0.85	0.17582132	4.222163	6.4261074	11.350958	2.4844701	2.213437	4.8533835	3.7490208	5.7514505	10.070869	8.589734	3.6204915	4.456131	4.693553	6.080618	0.0	5.658625	3.331513	8.501659	5.7993984
105.1.1	true	Empty	Endophilin-A1 (Fragment) OS=Rattus norvegicus GN=Sh3gl2 PE=2 SV=1	tr|F1LQ05|F1LQ05_RAT	0	0.17582132	4.222163	6.4261074	11.350958	2.4844701	2.213437	4.8533835	3.7490208	5.7514505	10.070869	8.589734	3.6204915	4.456131	4.693553	6.080618	0.0	5.658625	3.331513	8.501659	5.7993984
105.1.2	true	Empty	Endophilin-A1 OS=Rattus norvegicus GN=Sh3gl2 PE=1 SV=2	SH3G2_RAT	0	0.17582132	4.222163	6.4261074	11.350958	2.4844701	2.213437	4.8533835	3.7490208	5.7514505	10.070869	8.589734	3.6204915	4.456131	4.693553	6.080618	0.0	5.658625	3.331513	8.501659	5.7993984
105.2	true	Empty	Endophilin-A2 OS=Rattus norvegicus GN=Sh3gl1 PE=1 SV=1	SH3G1_RAT	0.6	0.07518016	2.8147755	1.0710179	4.5403833	2.4844701	2.213437	1.8200188	2.4993472	1.4378626	4.1468287	1.6361399	2.172295	1.4853771	2.3467765	1.8241854	0.0	3.7724168	1.6657565	1.8892576	2.3197594
106	true	Empty	ATPase, H+ transporting, V1 subunit G isoform 2 OS=Rattus norvegicus GN=Atp6v1g2 PE=4 SV=1	Q8R2H0_RAT	1	0.3728042	9.851714	7.497125	0.0	7.45341	6.6403112	1.8200188	3.7490208	2.3964376	4.7392325	5.7264895	4.34459	10.397639	4.693553	5.472556	4.6084175	9.431042	9.994539	1.8892576	4.6395187
107	true	Empty	Metallothionein-3 OS=Rattus norvegicus GN=Mt3 PE=2 SV=1	MT3_RAT	1	0.35023284	11.259102	6.4261074	2.2701917	9.9378805	4.426874	3.0333648	4.9986944	3.3550127	4.1468287	3.2722797	3.6204915	2.9707541	2.3467765	3.040309	13.825253	7.5448337	9.994539	3.778515	4.6395187
108	true	Empty	Group of Isoform Cytoplasmic+peroxisomal of Peroxiredoxin-5, mitochondrial OS=Rattus norvegicus GN=Prdx5+2	sp|Q9R063-2|PRDX5_RAT (+2)	1	0.24427727	8.444326	7.497125	9.080767	7.45341	4.426874	5.4600563	8.747715	4.3135877	4.1468287	4.9084196	3.6204915	7.4268856	4.693553	5.472556	0.0	3.7724168	4.9972696	4.723144	4.6395187
108.1	true	Empty	Isoform Cytoplasmic+peroxisomal of Peroxiredoxin-5, mitochondrial OS=Rattus norvegicus GN=Prdx5	sp|Q9R063-2|PRDX5_RAT	0	0.24427727	8.444326	7.497125	9.080767	7.45341	4.426874	5.4600563	8.747715	4.3135877	4.1468287	4.9084196	3.6204915	7.4268856	4.693553	5.472556	0.0	3.7724168	4.9972696	4.723144	4.6395187
108.2	true	Empty	Peroxiredoxin-5, mitochondrial (Fragment) OS=Rattus norvegicus GN=Prdx5 PE=2 SV=2	tr|D3ZEN5|D3ZEN5_RAT	0	0.24427727	8.444326	7.497125	9.080767	7.45341	4.426874	5.4600563	8.747715	4.3135877	4.1468287	4.9084196	3.6204915	7.4268856	4.693553	5.472556	0.0	3.7724168	4.9972696	4.723144	4.6395187
108.3	true	Empty	Peroxiredoxin-5, mitochondrial OS=Rattus norvegicus GN=Prdx5 PE=1 SV=1	sp|Q9R063|PRDX5_RAT	0	0.24427727	8.444326	7.497125	9.080767	7.45341	4.426874	5.4600563	8.747715	4.3135877	4.1468287	4.9084196	3.6204915	7.4268856	4.693553	5.472556	0.0	3.7724168	4.9972696	4.723144	4.6395187
109	true	Empty	Peroxiredoxin-1 OS=Rattus norvegicus GN=Prdx1 PE=1 SV=1	PRDX1_RAT	1	0.121422604	5.629551	2.1420357	6.810575	7.45341	8.853748	6.0667295	4.9986944	3.8343003	4.7392325	4.0903497	5.0686884	4.456131	9.387106	6.6886797	9.216835	5.658625	1.6657565	0.9446288	4.6395187
110	true	Empty	Voltage-dependent anion-selective channel protein 1 OS=Rattus norvegicus GN=Vdac1 PE=1 SV=4	VDAC1_RAT	1	0.4199245	4.222163	1.0710179	6.810575	0.0	4.426874	10.31344	8.747715	5.7514505	7.701253	8.589734	7.9650817	0.0	2.3467765	5.472556	0.0	3.7724168	8.328782	14.169432	2.3197594
111	true	Empty	Cluster of Glycogen phosphorylase, brain form (Fragment) OS=Rattus norvegicus GN=Pygb PE=1 SV=3+2	PYGB_RAT (+2)	1	0.2776504	4.222163	4.2840714	2.2701917	2.4844701	2.213437	5.4600563	8.747715	5.7514505	4.7392325	6.953594	7.9650817	7.4268856	0.0	7.9048033	0.0	9.431042	3.331513	4.723144	10.438917
111.1	true	Empty	Group of Glycogen phosphorylase, brain form (Fragment) OS=Rattus norvegicus GN=Pygb PE=1 SV=3+1	PYGB_RAT (+1)	0.82	0.27053547	4.222163	4.2840714	2.2701917	2.4844701	2.213437	5.4600563	7.4980416	4.7928753	4.7392325	5.7264895	5.7927866	7.4268856	0.0	7.2967415	0.0	9.431042	3.331513	4.723144	10.438917
111.1.1	true	Empty	Glycogen phosphorylase, brain form (Fragment) OS=Rattus norvegicus GN=Pygb PE=1 SV=3	PYGB_RAT	0	0.27053547	4.222163	4.2840714	2.2701917	2.4844701	2.213437	5.4600563	7.4980416	4.7928753	4.7392325	5.7264895	5.7927866	7.4268856	0.0	7.2967415	0.0	9.431042	3.331513	4.723144	10.438917
111.1.2	true	Empty	Phosphorylase OS=Rattus norvegicus GN=Pygb PE=3 SV=1	G3V6Y6_RAT	0	0.27053547	4.222163	4.2840714	2.2701917	2.4844701	2.213437	5.4600563	7.4980416	4.7928753	4.7392325	5.7264895	5.7927866	7.4268856	0.0	7.2967415	0.0	9.431042	3.331513	4.723144	10.438917
111.2	true	Empty	Phosphorylase OS=Rattus norvegicus GN=Pygm PE=3 SV=1	G3V8V3_RAT	0.75	0.33660987	1.4073877	1.0710179	2.2701917	0.0	0.0	1.8200188	3.7490208	2.3964376	1.7772121	2.8632448	3.6204915	1.4853771	0.0	2.4322472	0.0	1.8862084	1.6657565	1.8892576	2.3197594
112	true	Empty	Cluster of Protein Sept6 OS=Rattus norvegicus GN=Sept6 PE=2 SV=1+5	B5DFG5_RAT (+5)	1	0.3484742	5.629551	6.4261074	6.810575	2.4844701	2.213437	7.280075	3.7490208	5.7514505	8.886061	10.225874	13.03377	5.9415083	0.0	4.8644943	0.0	0.0	8.328782	0.9446288	4.6395187
112.1	true	Empty	Protein Sept6 OS=Rattus norvegicus GN=Sept6 PE=2 SV=1	B5DFG5_RAT	0.71	0.26352695	2.8147755	5.355089	4.5403833	2.4844701	2.213437	4.8533835	3.7490208	3.8343003	5.3316364	5.7264895	8.68918	5.9415083	0.0	3.6483707	0.0	0.0	6.663026	0.9446288	3.479639
112.2	true	Empty	Group of Isoform 2 of Septin-11 OS=Rattus norvegicus GN=Sept11+2	sp|B3GNI6-2|SEP11_RAT (+2)	0.58	0.34294075	4.222163	4.2840714	4.5403833	0.0	0.0	4.246711	1.2496736	4.3135877	5.924041	6.1355247	6.516885	5.9415083	0.0	3.040309	0.0	0.0	6.663026	0.9446288	3.479639
112.2.1	true	Empty	Isoform 2 of Septin-11 OS=Rattus norvegicus GN=Sept11	sp|B3GNI6-2|SEP11_RAT	0	0.34294075	4.222163	4.2840714	4.5403833	0.0	0.0	4.246711	1.2496736	4.3135877	5.924041	6.1355247	6.516885	5.9415083	0.0	3.040309	0.0	0.0	6.663026	0.9446288	3.479639
112.2.2	true	Empty	Isoform 3 of Septin-11 OS=Rattus norvegicus GN=Sept11	sp|B3GNI6-3|SEP11_RAT	0	0.34294075	4.222163	4.2840714	4.5403833	0.0	0.0	4.246711	1.2496736	4.3135877	5.924041	6.1355247	6.516885	5.9415083	0.0	3.040309	0.0	0.0	6.663026	0.9446288	3.479639
112.2.3	true	Empty	Septin-11 OS=Rattus norvegicus GN=Sept11 PE=1 SV=1	sp|B3GNI6|SEP11_RAT	0	0.34294075	4.222163	4.2840714	4.5403833	0.0	0.0	4.246711	1.2496736	4.3135877	5.924041	6.1355247	6.516885	5.9415083	0.0	3.040309	0.0	0.0	6.663026	0.9446288	3.479639
112.3	true	Empty	Group of Septin 8 (Predicted) OS=Rattus norvegicus GN=Sept8 PE=3 SV=1+1	G3V9Z6_RAT (+1)	0.67	0.2108989	2.8147755	2.1420357	2.2701917	0.0	0.0	2.4266918	0.0	0.95857507	2.3696163	1.6361399	0.7240983	2.9707541	0.0	0.6080618	0.0	0.0	4.9972696	0.0	1.1598797
112.3.1	true	Empty	Septin 8 (Predicted) OS=Rattus norvegicus GN=Sept8 PE=3 SV=1	G3V9Z6_RAT	0	0.2108989	2.8147755	2.1420357	2.2701917	0.0	0.0	2.4266918	0.0	0.95857507	2.3696163	1.6361399	0.7240983	2.9707541	0.0	0.6080618	0.0	0.0	4.9972696	0.0	1.1598797
112.3.2	true	Empty	Septin-8 OS=Rattus norvegicus GN=Sept8 PE=1 SV=1	SEPT8_RAT	0	0.2108989	2.8147755	2.1420357	2.2701917	0.0	0.0	2.4266918	0.0	0.95857507	2.3696163	1.6361399	0.7240983	2.9707541	0.0	0.6080618	0.0	0.0	4.9972696	0.0	1.1598797
113	true	Empty	Cytochrome c oxidase subunit 6B1 OS=Rattus norvegicus GN=Cox6b1 PE=4 SV=1	D3ZD09_RAT	1	0.34232774	11.259102	4.2840714	11.350958	2.4844701	6.6403112	4.246711	4.9986944	2.3964376	4.7392325	2.4542098	4.34459	7.4268856	2.3467765	3.040309	4.6084175	9.431042	4.9972696	1.8892576	3.479639
114	true	Empty	Septin-7 OS=Rattus norvegicus GN=Sept7 PE=1 SV=1	SEPT7_RAT	1	0.18525793	5.629551	10.710178	4.5403833	2.4844701	0.0	7.8867483	6.2483683	5.272163	8.293657	6.5445595	6.516885	8.912262	0.0	7.2967415	0.0	1.8862084	6.663026	1.8892576	4.6395187
115	true	Empty	Cluster of Transgelin-3 OS=Rattus norvegicus GN=Tagln3 PE=1 SV=2+1	TAGL3_RAT (+1)	1	0.047108144	4.222163	6.4261074	2.2701917	7.45341	6.6403112	2.4266918	9.997389	5.7514505	5.924041	6.5445595	2.8963933	2.9707541	7.0403295	9.120927	0.0	1.8862084	8.328782	2.8338864	2.3197594
115.1	true	Empty	Transgelin-3 OS=Rattus norvegicus GN=Tagln3 PE=1 SV=2	TAGL3_RAT	0.92	0.32545236	4.222163	6.4261074	2.2701917	7.45341	6.6403112	2.4266918	2.4993472	5.7514505	5.924041	6.5445595	2.8963933	2.9707541	7.0403295	5.472556	0.0	1.8862084	8.328782	2.8338864	2.3197594
115.2	true	Empty	Transgelin OS=Rattus norvegicus GN=Tagln PE=1 SV=2	TAGL_RAT	0.89	1.0549018	0.0	1.0710179	0.0	0.0	0.0	0.0	7.4980416	0.0	0.0	0.0	0.0	0.0	0.0	3.6483707	0.0	0.0	1.6657565	0.0	0.0
116	true	Empty	Cytochrome b-c1 complex subunit 1, mitochondrial OS=Rattus norvegicus GN=Uqcrc1 PE=1 SV=1	QCR1_RAT	1	0.28841072	4.222163	7.497125	9.080767	2.4844701	2.213437	3.0333648	2.4993472	7.6686006	4.7392325	5.7264895	6.516885	5.9415083	2.3467765	6.6886797	0.0	5.658625	6.663026	4.723144	5.7993984
117	true	Empty	Myristoylated alanine-rich C-kinase substrate OS=Rattus norvegicus GN=Marcks PE=4 SV=2	F1LMW7_RAT	1	0.31177798	14.073877	6.4261074	9.080767	2.4844701	2.213437	3.6400375	3.7490208	7.6686006	4.1468287	3.6813147	5.0686884	1.4853771	0.0	6.080618	4.6084175	0.0	9.994539	2.8338864	5.7993984
118	true	Empty	Septin 5, isoform CRA_d OS=Rattus norvegicus GN=Sept5 PE=3 SV=1	D3ZDH8_RAT	1	0.15255316	4.222163	6.4261074	4.5403833	7.45341	4.426874	5.4600563	3.7490208	4.7928753	6.5164447	6.1355247	6.516885	5.9415083	4.693553	4.8644943	0.0	3.7724168	6.663026	3.778515	2.3197594
119	true	Empty	Cluster of Alpha-actinin-1 OS=Rattus norvegicus GN=Actn1 PE=1 SV=1+1	ACTN1_RAT (+1)	1	0.14619286	7.0369387	10.710178	4.5403833	2.4844701	0.0	3.6400375	9.997389	15.816488	4.7392325	3.6813147	0.7240983	4.456131	2.3467765	6.6886797	0.0	0.0	3.331513	0.9446288	9.279037
119.1	true	Empty	Alpha-actinin-1 OS=Rattus norvegicus GN=Actn1 PE=1 SV=1	ACTN1_RAT	0.67	0.071995474	5.629551	8.568143	4.5403833	2.4844701	0.0	3.0333648	7.4980416	13.420051	1.7772121	3.2722797	0.7240983	4.456131	2.3467765	6.6886797	0.0	0.0	3.331513	0.9446288	9.279037
119.2	true	Empty	Alpha-actinin-4 OS=Rattus norvegicus GN=Actn4 PE=1 SV=2	ACTN4_RAT	0.44	0.17119959	5.629551	5.355089	4.5403833	0.0	0.0	1.8200188	7.4980416	8.147888	4.7392325	2.8632448	0.7240983	1.4853771	2.3467765	4.8644943	0.0	0.0	1.6657565	0.9446288	3.479639
120	true	Empty	NAD-dependent protein deacetylase sirtuin-2 OS=Rattus norvegicus GN=Sirt2 PE=1 SV=1	SIR2_RAT	1	0.4493027	4.222163	4.2840714	4.5403833	12.422351	11.067185	9.100094	4.9986944	2.8757253	4.7392325	3.6813147	4.34459	5.9415083	2.3467765	3.040309	0.0	3.7724168	0.0	2.8338864	3.479639
121	true	Empty	Cluster of ATPase, Ca++ transporting, plasma membrane 1, isoform CRA_b OS=Rattus norvegicus GN=Atp2b1 PE=3 SV=1+12	D3ZAE5_RAT (+12)	1	0.60572255	2.8147755	1.0710179	2.2701917	0.0	2.213437	9.706767	3.7490208	5.7514505	13.625294	10.634909	10.861475	1.4853771	2.3467765	2.4322472	0.0	1.8862084	6.663026	8.501659	1.1598797
121.1	true	Empty	Group of ATPase, Ca++ transporting, plasma membrane 1, isoform CRA_b OS=Rattus norvegicus GN=Atp2b1 PE=3 SV=1+8	D3ZAE5_RAT (+8)	0.36	0.6204933	1.4073877	0.0	2.2701917	0.0	2.213437	7.280075	2.4993472	3.8343003	9.478465	6.953594	7.9650817	1.4853771	2.3467765	1.8241854	0.0	1.8862084	4.9972696	6.6124015	0.0
121.1.1	true	Empty	ATPase, Ca++ transporting, plasma membrane 1, isoform CRA_b OS=Rattus norvegicus GN=Atp2b1 PE=3 SV=1	D3ZAE5_RAT	0	0.6204933	1.4073877	0.0	2.2701917	0.0	2.213437	7.280075	2.4993472	3.8343003	9.478465	6.953594	7.9650817	1.4853771	2.3467765	1.8241854	0.0	1.8862084	4.9972696	6.6124015	0.0
121.1.2	true	Empty	Isoform A of Plasma membrane calcium-transporting ATPase 1 OS=Rattus norvegicus GN=Atp2b1	sp|P11505-2|AT2B1_RAT	0	0.6204933	1.4073877	0.0	2.2701917	0.0	2.213437	7.280075	2.4993472	3.8343003	9.478465	6.953594	7.9650817	1.4853771	2.3467765	1.8241854	0.0	1.8862084	4.9972696	6.6124015	0.0
121.1.3	true	Empty	Isoform B of Plasma membrane calcium-transporting ATPase 1 OS=Rattus norvegicus GN=Atp2b1	sp|P11505-3|AT2B1_RAT	0	0.6204933	1.4073877	0.0	2.2701917	0.0	2.213437	7.280075	2.4993472	3.8343003	9.478465	6.953594	7.9650817	1.4853771	2.3467765	1.8241854	0.0	1.8862084	4.9972696	6.6124015	0.0
121.1.4	true	Empty	Isoform C of Plasma membrane calcium-transporting ATPase 1 OS=Rattus norvegicus GN=Atp2b1	sp|P11505-4|AT2B1_RAT	0	0.6204933	1.4073877	0.0	2.2701917	0.0	2.213437	7.280075	2.4993472	3.8343003	9.478465	6.953594	7.9650817	1.4853771	2.3467765	1.8241854	0.0	1.8862084	4.9972696	6.6124015	0.0
121.1.5	true	Empty	Isoform E of Plasma membrane calcium-transporting ATPase 1 OS=Rattus norvegicus GN=Atp2b1	sp|P11505-5|AT2B1_RAT	0	0.6204933	1.4073877	0.0	2.2701917	0.0	2.213437	7.280075	2.4993472	3.8343003	9.478465	6.953594	7.9650817	1.4853771	2.3467765	1.8241854	0.0	1.8862084	4.9972696	6.6124015	0.0
121.1.6	true	Empty	Isoform K of Plasma membrane calcium-transporting ATPase 1 OS=Rattus norvegicus GN=Atp2b1	sp|P11505-6|AT2B1_RAT	0	0.6204933	1.4073877	0.0	2.2701917	0.0	2.213437	7.280075	2.4993472	3.8343003	9.478465	6.953594	7.9650817	1.4853771	2.3467765	1.8241854	0.0	1.8862084	4.9972696	6.6124015	0.0
121.1.7	true	Empty	Plasma membrane calcium-transporting ATPase 1 OS=Rattus norvegicus GN=Atp2b1 PE=2 SV=2	sp|P11505|AT2B1_RAT	0	0.6204933	1.4073877	0.0	2.2701917	0.0	2.213437	7.280075	2.4993472	3.8343003	9.478465	6.953594	7.9650817	1.4853771	2.3467765	1.8241854	0.0	1.8862084	4.9972696	6.6124015	0.0
121.1.8	true	Empty	Plasma membrane calcium-transporting ATPase 1 OS=Rattus norvegicus GN=Atp2b1 PE=3 SV=1	D3ZAX3_RAT	0	0.6204933	1.4073877	0.0	2.2701917	0.0	2.213437	7.280075	2.4993472	3.8343003	9.478465	6.953594	7.9650817	1.4853771	2.3467765	1.8241854	0.0	1.8862084	4.9972696	6.6124015	0.0
121.1.9	true	Empty	Plasma membrane calcium-transporting ATPase 1 OS=Rattus norvegicus GN=Atp2b1 PE=3 SV=1	F1LRW6_RAT	0	0.6204933	1.4073877	0.0	2.2701917	0.0	2.213437	7.280075	2.4993472	3.8343003	9.478465	6.953594	7.9650817	1.4853771	2.3467765	1.8241854	0.0	1.8862084	4.9972696	6.6124015	0.0
121.2	true	Empty	Isoform 2 of Plasma membrane calcium-transporting ATPase 2 OS=Rattus norvegicus GN=Atp2b2	sp|P11506-14|AT2B2_RAT	0.31	0.7393481	1.4073877	1.0710179	2.2701917	0.0	0.0	5.4600563	1.2496736	2.8757253	7.1088486	4.9084196	5.0686884	0.0	0.0	0.6080618	0.0	0.0	4.9972696	0.0	0.0
121.3	true	Empty	Group of Plasma membrane calcium-transporting ATPase 4 OS=Rattus norvegicus GN=Atp2b4 PE=3 SV=2+1	D4A1Z6_RAT (+1)	0.15	0.6083525	0.0	0.0	2.2701917	0.0	0.0	4.8533835	0.0	1.4378626	5.3316364	3.6813147	5.0686884	1.4853771	0.0	1.2161236	0.0	1.8862084	3.331513	4.723144	1.1598797
121.3.1	true	Empty	Plasma membrane calcium-transporting ATPase 4 OS=Rattus norvegicus GN=Atp2b4 PE=3 SV=2	D4A1Z6_RAT	0	0.6083525	0.0	0.0	2.2701917	0.0	0.0	4.8533835	0.0	1.4378626	5.3316364	3.6813147	5.0686884	1.4853771	0.0	1.2161236	0.0	1.8862084	3.331513	4.723144	1.1598797
121.3.2	true	Empty	Plasma membrane calcium-transporting ATPase 4 OS=Rattus norvegicus GN=Atp2b4 PE=3 SV=2	F1LSX8_RAT	0	0.6083525	0.0	0.0	2.2701917	0.0	0.0	4.8533835	0.0	1.4378626	5.3316364	3.6813147	5.0686884	1.4853771	0.0	1.2161236	0.0	1.8862084	3.331513	4.723144	1.1598797
121.4	true	Empty	ATPase, Ca++ transporting, plasma membrane 3, isoform CRA_b OS=Rattus norvegicus GN=Atp2b3 PE=3 SV=1	K4DIC6_RAT	0.21	0.633665	0.0	0.0	2.2701917	0.0	0.0	4.246711	0.0	1.4378626	4.7392325	2.8632448	5.7927866	0.0	0.0	0.6080618	0.0	0.0	6.663026	2.8338864	0.0
122	true	Empty	Cluster of F-actin-capping protein subunit alpha-2 OS=Rattus norvegicus GN=Capza2 PE=1 SV=1+1	CAZA2_RAT (+1)	1	0.1704299	4.222163	4.2840714	2.2701917	0.0	4.426874	4.246711	6.2483683	6.7100253	4.1468287	5.3174543	2.172295	5.9415083	7.0403295	3.040309	4.6084175	5.658625	4.9972696	5.667773	3.479639
122.1	true	Empty	F-actin-capping protein subunit alpha-2 OS=Rattus norvegicus GN=Capza2 PE=1 SV=1	CAZA2_RAT	0.89	0.12417286	4.222163	4.2840714	2.2701917	0.0	4.426874	3.6400375	6.2483683	6.230738	3.5544243	4.499385	1.4481966	5.9415083	7.0403295	3.040309	4.6084175	5.658625	4.9972696	5.667773	3.479639
122.2	true	Empty	F-actin-capping protein subunit alpha-1 OS=Rattus norvegicus GN=Capza1 PE=1 SV=1	CAZA1_RAT	0.8	0.09026964	2.8147755	2.1420357	2.2701917	0.0	4.426874	1.8200188	2.4993472	1.9171501	1.7772121	1.6361399	1.4481966	2.9707541	4.693553	1.2161236	4.6084175	1.8862084	3.331513	1.8892576	2.3197594
123	true	Empty	Group of Protein kinase C and casein kinase substrate in neurons protein 1 OS=Rattus norvegicus GN=Pacsin1 PE=1 SV=1+1	PACN1_RAT (+1)	1	0.31944817	4.222163	4.2840714	6.810575	0.0	2.213437	7.8867483	6.2483683	4.7928753	5.924041	4.9084196	5.7927866	5.9415083	4.693553	4.8644943	0.0	3.7724168	3.331513	3.778515	4.6395187
123.1	true	Empty	Protein kinase C and casein kinase substrate in neurons protein 1 OS=Rattus norvegicus GN=Pacsin1 PE=1 SV=1	PACN1_RAT	0	0.31944817	4.222163	4.2840714	6.810575	0.0	2.213437	7.8867483	6.2483683	4.7928753	5.924041	4.9084196	5.7927866	5.9415083	4.693553	4.8644943	0.0	3.7724168	3.331513	3.778515	4.6395187
123.2	true	Empty	Protein kinase C and casein kinase substrate in neurons protein 1 OS=Rattus norvegicus GN=Pacsin1 PE=4 SV=2	F1LPP3_RAT	0	0.31944817	4.222163	4.2840714	6.810575	0.0	2.213437	7.8867483	6.2483683	4.7928753	5.924041	4.9084196	5.7927866	5.9415083	4.693553	4.8644943	0.0	3.7724168	3.331513	3.778515	4.6395187
124	true	Empty	Cell cycle exit and neuronal differentiation protein 1 OS=Rattus norvegicus GN=Cend1 PE=1 SV=1	CEND_RAT	1	0.17489187	8.444326	2.1420357	0.0	4.9689403	2.213437	4.8533835	7.4980416	3.8343003	5.924041	3.6813147	6.516885	4.456131	0.0	3.040309	0.0	3.7724168	11.6602955	6.6124015	3.479639
125	true	Empty	Ketimine reductase mu-crystallin OS=Rattus norvegicus GN=Crym PE=1 SV=1	CRYM_RAT	1	0.59604275	1.4073877	1.0710179	2.2701917	0.0	2.213437	3.0333648	4.9986944	6.7100253	7.1088486	4.0903497	3.6204915	4.456131	2.3467765	7.2967415	0.0	3.7724168	11.6602955	12.280174	4.6395187
126	true	Empty	Cluster of Syntaxin-1B OS=Rattus norvegicus GN=Stx1b PE=1 SV=1+1	STX1B_RAT (+1)	1	0.40256575	8.444326	2.1420357	0.0	2.4844701	2.213437	9.706767	3.7490208	1.9171501	10.070869	7.7716646	10.137377	2.9707541	2.3467765	3.040309	0.0	1.8862084	4.9972696	6.6124015	2.3197594
126.1	true	Empty	Syntaxin-1B OS=Rattus norvegicus GN=Stx1b PE=1 SV=1	STX1B_RAT	0.9	0.38235036	7.0369387	1.0710179	0.0	2.4844701	2.213437	7.8867483	3.7490208	1.4378626	5.924041	5.3174543	10.137377	2.9707541	2.3467765	3.040309	0.0	1.8862084	4.9972696	5.667773	2.3197594
126.2	true	Empty	Syntaxin-1A OS=Rattus norvegicus GN=Stx1a PE=1 SV=1	STX1A_RAT	0.88	0.67422116	2.8147755	1.0710179	0.0	0.0	0.0	2.4266918	0.0	0.47928753	4.1468287	3.6813147	1.4481966	0.0	0.0	0.0	0.0	0.0	0.0	0.9446288	0.0
127	true	Empty	Contactin-1 OS=Rattus norvegicus GN=Cntn1 PE=1 SV=2	CNTN1_RAT	1	0.6389744	0.0	0.0	0.0	0.0	6.6403112	10.920113	6.2483683	3.3550127	7.701253	7.3626294	9.413279	1.4853771	2.3467765	4.2564325	0.0	0.0	11.6602955	8.501659	2.3197594
128	true	Empty	Group of Neural cell adhesion molecule 1 (Fragment) OS=Rattus norvegicus GN=Ncam1 PE=4 SV=1+1	F1LNY3_RAT (+1)	1	0.1908499	4.222163	1.0710179	2.2701917	4.9689403	4.426874	5.4600563	2.4993472	2.8757253	5.3316364	5.3174543	7.9650817	2.9707541	2.3467765	2.4322472	4.6084175	3.7724168	4.9972696	9.446288	3.479639
128.1	true	Empty	Neural cell adhesion molecule 1 (Fragment) OS=Rattus norvegicus GN=Ncam1 PE=4 SV=1	F1LNY3_RAT	0	0.1908499	4.222163	1.0710179	2.2701917	4.9689403	4.426874	5.4600563	2.4993472	2.8757253	5.3316364	5.3174543	7.9650817	2.9707541	2.3467765	2.4322472	4.6084175	3.7724168	4.9972696	9.446288	3.479639
128.2	true	Empty	Neural cell adhesion molecule 1 OS=Rattus norvegicus GN=Ncam1 PE=1 SV=1	NCAM1_RAT	0	0.1908499	4.222163	1.0710179	2.2701917	4.9689403	4.426874	5.4600563	2.4993472	2.8757253	5.3316364	5.3174543	7.9650817	2.9707541	2.3467765	2.4322472	4.6084175	3.7724168	4.9972696	9.446288	3.479639
129	true	Empty	Parathymosin OS=Rattus norvegicus GN=Ptms PE=4 SV=2	tr|F8WG89|F8WG89_RAT	1	0.57492614	5.629551	3.2130537	6.810575	4.9689403	2.213437	0.60667294	2.4993472	0.95857507	1.1848081	1.2271049	1.4481966	2.9707541	7.0403295	1.2161236	18.43367	9.431042	3.331513	1.8892576	4.6395187
130	true	Empty	Oxidation resistance protein 1 OS=Rattus norvegicus GN=Oxr1 PE=2 SV=3	sp|Q4V8B0|OXR1_RAT	1	0.43248764	4.222163	1.0710179	2.2701917	0.0	0.0	4.246711	8.747715	7.189313	3.5544243	4.499385	3.6204915	11.883017	4.693553	3.6483707	0.0	1.8862084	8.328782	3.778515	4.6395187
131	true	Empty	Acetyl-CoA acetyltransferase, mitochondrial OS=Rattus norvegicus GN=Acat1 PE=1 SV=1	THIL_RAT	1	0.32409486	1.4073877	3.2130537	2.2701917	2.4844701	2.213437	4.8533835	7.4980416	6.7100253	3.5544243	3.2722797	3.6204915	4.456131	9.387106	4.8644943	0.0	5.658625	1.6657565	2.8338864	8.119158
132	true	Empty	Rho GDP-dissociation inhibitor 1 OS=Rattus norvegicus GN=Arhgdia PE=1 SV=1	GDIR1_RAT	1	0.28045243	7.0369387	5.355089	2.2701917	4.9689403	4.426874	4.246711	6.2483683	1.4378626	3.5544243	2.4542098	1.4481966	4.456131	4.693553	4.8644943	0.0	5.658625	3.331513	5.667773	5.7993984
133	true	Empty	Isoform 3 of Breast carcinoma-amplified sequence 1 homolog OS=Rattus norvegicus GN=Bcas1	sp|Q3ZB98-3|BCAS1_RAT	1	0.5665714	5.629551	1.0710179	4.5403833	14.90682	15.49406	8.493422	4.9986944	0.47928753	3.5544243	4.499385	2.8963933	4.456131	0.0	5.472556	0.0	0.0	0.0	0.9446288	0.0
134	true	Empty	D-dopachrome decarboxylase OS=Rattus norvegicus GN=Ddt PE=1 SV=3	DOPD_RAT	1	0.19082423	4.222163	2.1420357	9.080767	4.9689403	2.213437	3.6400375	1.2496736	2.8757253	2.9620204	3.2722797	2.172295	2.9707541	4.693553	3.6483707	9.216835	3.7724168	4.9972696	2.8338864	4.6395187
135	true	Empty	Drebrin OS=Rattus norvegicus GN=Dbn1 PE=1 SV=3	sp|Q07266|DREB_RAT	1	0.26135787	2.8147755	4.2840714	6.810575	0.0	0.0	2.4266918	4.9986944	6.230738	3.5544243	2.4542098	2.8963933	5.9415083	0.0	2.4322472	0.0	7.5448337	11.6602955	6.6124015	4.6395187
136	true	Empty	Isocitrate dehydrogenase [NAD] subunit beta, mitochondrial OS=Rattus norvegicus GN=Idh3B PE=1 SV=1	IDH3B_RAT	1	0.20242944	5.629551	7.497125	2.2701917	0.0	6.6403112	3.0333648	3.7490208	4.3135877	4.7392325	6.1355247	2.8963933	2.9707541	4.693553	2.4322472	0.0	1.8862084	6.663026	4.723144	4.6395187
137	true	Empty	Group of ATPase, H+ transporting, V1 subunit E isoform 1, isoform CRA_a OS=Rattus norvegicus GN=Atp6v1e1 PE=3 SV=1+1	G3V7L8_RAT (+1)	1	0.17787094	2.8147755	7.497125	2.2701917	2.4844701	4.426874	3.6400375	1.2496736	3.3550127	4.1468287	4.499385	3.6204915	2.9707541	7.0403295	3.6483707	4.6084175	5.658625	6.663026	1.8892576	2.3197594
137.1	true	Empty	ATPase, H+ transporting, V1 subunit E isoform 1, isoform CRA_a OS=Rattus norvegicus GN=Atp6v1e1 PE=3 SV=1	G3V7L8_RAT	0	0.17787094	2.8147755	7.497125	2.2701917	2.4844701	4.426874	3.6400375	1.2496736	3.3550127	4.1468287	4.499385	3.6204915	2.9707541	7.0403295	3.6483707	4.6084175	5.658625	6.663026	1.8892576	2.3197594
137.2	true	Empty	V-type proton ATPase subunit E 1 OS=Rattus norvegicus GN=Atp6v1e1 PE=1 SV=1	VATE1_RAT	0	0.17787094	2.8147755	7.497125	2.2701917	2.4844701	4.426874	3.6400375	1.2496736	3.3550127	4.1468287	4.499385	3.6204915	2.9707541	7.0403295	3.6483707	4.6084175	5.658625	6.663026	1.8892576	2.3197594
138	true	Empty	NADH dehydrogenase [ubiquinone] flavoprotein 2, mitochondrial OS=Rattus norvegicus GN=Ndufv2 PE=1 SV=2	NDUV2_RAT	1	0.16184783	4.222163	4.2840714	4.5403833	2.4844701	6.6403112	3.6400375	6.2483683	3.3550127	4.1468287	2.8632448	1.4481966	4.456131	2.3467765	1.8241854	0.0	5.658625	6.663026	5.667773	3.479639
139	true	Empty	Transketolase OS=Rattus norvegicus GN=Tkt PE=1 SV=1	TKT_RAT	1	0.123506345	5.629551	3.2130537	2.2701917	4.9689403	6.6403112	3.6400375	2.4993472	3.8343003	3.5544243	4.9084196	4.34459	2.9707541	0.0	3.6483707	0.0	5.658625	6.663026	3.778515	3.479639
140	true	Empty	Dynactin subunit 2 OS=Rattus norvegicus GN=Dctn2 PE=1 SV=1	DCTN2_RAT	1	0.16189483	4.222163	4.2840714	2.2701917	4.9689403	6.6403112	4.8533835	4.9986944	3.3550127	4.7392325	3.6813147	2.172295	5.9415083	2.3467765	4.2564325	0.0	3.7724168	1.6657565	2.8338864	4.6395187
141	true	Empty	Cytochrome c oxidase subunit 2 OS=Rattus norvegicus GN=Mtco2 PE=2 SV=2	COX2_RAT	1	0.13641578	7.0369387	1.0710179	2.2701917	2.4844701	4.426874	4.246711	3.7490208	0.95857507	4.1468287	2.8632448	2.172295	4.456131	9.387106	2.4322472	0.0	1.8862084	6.663026	6.6124015	3.479639
142	true	Empty	Thy-1 membrane glycoprotein OS=Rattus norvegicus GN=Thy1 PE=1 SV=1	THY1_RAT	1	0.20950681	4.222163	3.2130537	2.2701917	4.9689403	2.213437	4.8533835	4.9986944	2.3964376	1.7772121	3.2722797	4.34459	4.456131	4.693553	3.040309	4.6084175	0.0	6.663026	4.723144	3.479639
143	true	Empty	Dihydropyrimidinase-related protein 5 OS=Rattus norvegicus GN=Dpysl5 PE=1 SV=1	DPYL5_RAT	1	0.39166558	1.4073877	3.2130537	0.0	2.4844701	2.213437	6.0667295	2.4993472	4.7928753	9.478465	6.953594	7.9650817	0.0	0.0	5.472556	0.0	1.8862084	4.9972696	4.723144	5.7993984
144	true	Empty	Cluster of Voltage-dependent anion-selective channel protein 2 OS=Rattus norvegicus GN=Vdac2 PE=1 SV=2+2	VDAC2_RAT (+2)	1	0.6209631	2.8147755	0.0	2.2701917	0.0	0.0	9.100094	2.4993472	1.9171501	4.1468287	4.499385	5.0686884	1.4853771	0.0	4.2564325	0.0	1.8862084	13.326052	12.280174	3.479639
144.1	true	Empty	Voltage-dependent anion-selective channel protein 2 OS=Rattus norvegicus GN=Vdac2 PE=1 SV=2	VDAC2_RAT	0.86	0.5342211	2.8147755	0.0	2.2701917	0.0	0.0	5.4600563	2.4993472	0.95857507	2.3696163	2.8632448	4.34459	1.4853771	0.0	1.8241854	0.0	0.0	6.663026	5.667773	2.3197594
144.2	true	Empty	Group of Isoform 2 of Voltage-dependent anion-selective channel protein 3 OS=Rattus norvegicus GN=Vdac3+1	sp|Q9R1Z0-2|VDAC3_RAT (+1)	0.8	0.6785085	1.4073877	0.0	2.2701917	0.0	0.0	4.8533835	1.2496736	1.4378626	1.7772121	2.0451748	0.7240983	1.4853771	0.0	2.4322472	0.0	1.8862084	9.994539	8.501659	1.1598797
144.2.1	true	Empty	Isoform 2 of Voltage-dependent anion-selective channel protein 3 OS=Rattus norvegicus GN=Vdac3	sp|Q9R1Z0-2|VDAC3_RAT	0	0.6785085	1.4073877	0.0	2.2701917	0.0	0.0	4.8533835	1.2496736	1.4378626	1.7772121	2.0451748	0.7240983	1.4853771	0.0	2.4322472	0.0	1.8862084	9.994539	8.501659	1.1598797
144.2.2	true	Empty	Voltage-dependent anion-selective channel protein 3 OS=Rattus norvegicus GN=Vdac3 PE=1 SV=2	sp|Q9R1Z0|VDAC3_RAT	0	0.6785085	1.4073877	0.0	2.2701917	0.0	0.0	4.8533835	1.2496736	1.4378626	1.7772121	2.0451748	0.7240983	1.4853771	0.0	2.4322472	0.0	1.8862084	9.994539	8.501659	1.1598797
145	true	Empty	Cluster of Adenylyl cyclase-associated protein 1 OS=Rattus norvegicus GN=Cap1 PE=1 SV=3+1	CAP1_RAT (+1)	1	0.32936978	1.4073877	3.2130537	11.350958	2.4844701	2.213437	5.4600563	2.4993472	8.627175	3.5544243	4.9084196	3.6204915	4.456131	4.693553	4.2564325	0.0	3.7724168	0.0	1.8892576	0.0
145.1	true	Empty	Adenylyl cyclase-associated protein 1 OS=Rattus norvegicus GN=Cap1 PE=1 SV=3	CAP1_RAT	0.88	0.2866261	0.0	1.0710179	9.080767	0.0	2.213437	3.0333648	2.4993472	5.7514505	1.7772121	2.4542098	2.172295	1.4853771	4.693553	3.040309	0.0	3.7724168	0.0	0.9446288	0.0
145.2	true	Empty	Adenylyl cyclase-associated protein 2 OS=Rattus norvegicus GN=Cap2 PE=2 SV=1	CAP2_RAT	0.89	0.39761972	1.4073877	2.1420357	4.5403833	2.4844701	0.0	2.4266918	0.0	2.8757253	1.7772121	2.8632448	2.172295	2.9707541	0.0	1.8241854	0.0	0.0	0.0	0.9446288	0.0
146	true	Empty	Group of Isocitrate dehydrogenase [NAD] subunit alpha, mitochondrial OS=Rattus norvegicus GN=Idh3a PE=1 SV=1+1	IDH3A_RAT (+1)	1	0.091084965	2.8147755	4.2840714	6.810575	2.4844701	2.213437	3.6400375	4.9986944	3.8343003	2.3696163	5.7264895	5.7927866	2.9707541	2.3467765	3.040309	0.0	3.7724168	1.6657565	4.723144	4.6395187
146.1	true	Empty	Isocitrate dehydrogenase [NAD] subunit alpha, mitochondrial OS=Rattus norvegicus GN=Idh3a PE=1 SV=1	IDH3A_RAT	0	0.091084965	2.8147755	4.2840714	6.810575	2.4844701	2.213437	3.6400375	4.9986944	3.8343003	2.3696163	5.7264895	5.7927866	2.9707541	2.3467765	3.040309	0.0	3.7724168	1.6657565	4.723144	4.6395187
146.2	true	Empty	Isocitrate dehydrogenase [NAD] subunit alpha, mitochondrial OS=Rattus norvegicus GN=Idh3a PE=3 SV=1	F1LNF7_RAT	0	0.091084965	2.8147755	4.2840714	6.810575	2.4844701	2.213437	3.6400375	4.9986944	3.8343003	2.3696163	5.7264895	5.7927866	2.9707541	2.3467765	3.040309	0.0	3.7724168	1.6657565	4.723144	4.6395187
147	true	Empty	Nucleoside diphosphate kinase A OS=Rattus norvegicus GN=Nme1 PE=1 SV=1	NDKA_RAT	1	0.095802315	4.222163	5.355089	4.5403833	2.4844701	2.213437	4.246711	2.4993472	4.3135877	2.9620204	2.0451748	8.68918	2.9707541	2.3467765	3.040309	0.0	3.7724168	3.331513	2.8338864	4.6395187
148	true	Empty	Calreticulin OS=Rattus norvegicus GN=Calr PE=1 SV=1	CALR_RAT	1	0.19176552	5.629551	3.2130537	4.5403833	2.4844701	6.6403112	3.0333648	2.4993472	2.3964376	2.3696163	3.6813147	5.7927866	1.4853771	2.3467765	3.040309	0.0	5.658625	3.331513	3.778515	3.479639
149	true	Empty	Synaptosomal-associated protein 25 OS=Rattus norvegicus GN=Snap25 PE=1 SV=1	sp|P60881|SNP25_RAT	1	0.112350255	5.629551	4.2840714	0.0	0.0	4.426874	5.4600563	2.4993472	0.95857507	6.5164447	5.3174543	5.0686884	1.4853771	2.3467765	3.6483707	0.0	1.8862084	6.663026	5.667773	3.479639
150	true	Empty	Serine/threonine-protein phosphatase 2A catalytic subunit alpha isoform OS=Rattus norvegicus GN=Ppp2ca PE=1 SV=1	PP2AA_RAT	1	0.32410222	2.8147755	4.2840714	2.2701917	0.0	0.0	6.0667295	3.7490208	5.272163	4.1468287	3.6813147	0.7240983	5.9415083	0.0	4.2564325	0.0	3.7724168	6.663026	4.723144	6.959278
151	true	Empty	Heterogeneous nuclear ribonucleoprotein U OS=Rattus norvegicus GN=Hnrnpu PE=2 SV=1	Q6IMY8_RAT	1	0.2872167	4.222163	2.1420357	2.2701917	0.0	6.6403112	3.6400375	2.4993472	1.4378626	1.7772121	1.6361399	1.4481966	0.0	7.0403295	1.8241854	13.825253	3.7724168	1.6657565	5.667773	3.479639
152	true	Empty	Visinin-like protein 1 OS=Rattus norvegicus GN=Vsnl1 PE=1 SV=2	VISL1_RAT	1	0.3349707	9.851714	5.355089	2.2701917	2.4844701	2.213437	3.6400375	1.2496736	2.3964376	2.3696163	4.499385	4.34459	4.456131	4.693553	1.2161236	0.0	3.7724168	4.9972696	2.8338864	2.3197594
153	true	Empty	Cluster of Vesicle-associated membrane protein 2 (Fragment) OS=Rattus norvegicus GN=Vamp2 PE=4 SV=1+7	tr|R9PY00|R9PY00_RAT (+7)	1	0.14544815	1.4073877	3.2130537	4.5403833	2.4844701	2.213437	3.6400375	2.4993472	2.3964376	4.7392325	3.6813147	4.34459	2.9707541	2.3467765	3.040309	4.6084175	3.7724168	3.331513	5.667773	3.479639
153.1	true	Empty	Group of Vesicle-associated membrane protein 2 (Fragment) OS=Rattus norvegicus GN=Vamp2 PE=4 SV=1+1	tr|R9PY00|R9PY00_RAT (+1)	0.8	0.1268677	1.4073877	3.2130537	4.5403833	2.4844701	2.213437	2.4266918	2.4993472	2.3964376	4.1468287	2.8632448	3.6204915	2.9707541	2.3467765	2.4322472	4.6084175	3.7724168	3.331513	3.778515	3.479639
153.1.1	true	Empty	Vesicle-associated membrane protein 2 (Fragment) OS=Rattus norvegicus GN=Vamp2 PE=4 SV=1	tr|R9PY00|R9PY00_RAT	0	0.1268677	1.4073877	3.2130537	4.5403833	2.4844701	2.213437	2.4266918	2.4993472	2.3964376	4.1468287	2.8632448	3.6204915	2.9707541	2.3467765	2.4322472	4.6084175	3.7724168	3.331513	3.778515	3.479639
153.1.2	true	Empty	Vesicle-associated membrane protein 2 OS=Rattus norvegicus GN=Vamp2 PE=1 SV=2	VAMP2_RAT	0	0.1268677	1.4073877	3.2130537	4.5403833	2.4844701	2.213437	2.4266918	2.4993472	2.3964376	4.1468287	2.8632448	3.6204915	2.9707541	2.3467765	2.4322472	4.6084175	3.7724168	3.331513	3.778515	3.479639
153.2	true	Empty	Group of Isoform 2 of Vesicle-associated membrane protein 1 OS=Rattus norvegicus GN=Vamp1+5	sp|Q63666-2|VAMP1_RAT (+5)	0.67	0.6998951	0.0	0.0	0.0	0.0	0.0	1.2133459	0.0	0.0	0.59240407	0.81806993	1.4481966	0.0	0.0	0.6080618	0.0	0.0	0.0	1.8892576	0.0
153.2.1	true	Empty	Isoform 2 of Vesicle-associated membrane protein 1 OS=Rattus norvegicus GN=Vamp1	sp|Q63666-2|VAMP1_RAT	0	0.6998951	0.0	0.0	0.0	0.0	0.0	1.2133459	0.0	0.0	0.59240407	0.81806993	1.4481966	0.0	0.0	0.6080618	0.0	0.0	0.0	1.8892576	0.0
153.2.2	true	Empty	Isoform 3 of Vesicle-associated membrane protein 1 OS=Rattus norvegicus GN=Vamp1	sp|Q63666-3|VAMP1_RAT	0	0.6998951	0.0	0.0	0.0	0.0	0.0	1.2133459	0.0	0.0	0.59240407	0.81806993	1.4481966	0.0	0.0	0.6080618	0.0	0.0	0.0	1.8892576	0.0
153.2.3	true	Empty	Isoform 4 of Vesicle-associated membrane protein 1 OS=Rattus norvegicus GN=Vamp1	sp|Q63666-4|VAMP1_RAT	0	0.6998951	0.0	0.0	0.0	0.0	0.0	1.2133459	0.0	0.0	0.59240407	0.81806993	1.4481966	0.0	0.0	0.6080618	0.0	0.0	0.0	1.8892576	0.0
153.2.4	true	Empty	Vesicle-associated membrane protein 1 (Fragment) OS=Rattus norvegicus GN=Vamp1 PE=2 SV=1	tr|F1M9V2|F1M9V2_RAT	0	0.6998951	0.0	0.0	0.0	0.0	0.0	1.2133459	0.0	0.0	0.59240407	0.81806993	1.4481966	0.0	0.0	0.6080618	0.0	0.0	0.0	1.8892576	0.0
153.2.5	true	Empty	Vesicle-associated membrane protein 1 (Fragment) OS=Rattus norvegicus GN=Vamp1 PE=4 SV=1	tr|R9PXW2|R9PXW2_RAT	0	0.6998951	0.0	0.0	0.0	0.0	0.0	1.2133459	0.0	0.0	0.59240407	0.81806993	1.4481966	0.0	0.0	0.6080618	0.0	0.0	0.0	1.8892576	0.0
153.2.6	true	Empty	Vesicle-associated membrane protein 1 OS=Rattus norvegicus GN=Vamp1 PE=1 SV=2	sp|Q63666|VAMP1_RAT	0	0.6998951	0.0	0.0	0.0	0.0	0.0	1.2133459	0.0	0.0	0.59240407	0.81806993	1.4481966	0.0	0.0	0.6080618	0.0	0.0	0.0	1.8892576	0.0
154	true	Empty	Glutaminase kidney isoform, mitochondrial OS=Rattus norvegicus GN=Gls PE=1 SV=2	sp|P13264|GLSK_RAT	1	0.21152343	5.629551	6.4261074	2.2701917	4.9689403	2.213437	3.6400375	1.2496736	5.7514505	2.9620204	6.953594	3.6204915	1.4853771	0.0	6.6886797	0.0	0.0	3.331513	4.723144	2.3197594
155	true	Empty	Cluster of Tropomyosin alpha-3 chain OS=Rattus norvegicus GN=Tpm3 PE=1 SV=2+1	sp|Q63610|TPM3_RAT (+1)	1	0.13611902	5.629551	6.4261074	4.5403833	0.0	2.213437	4.246711	3.7490208	3.8343003	4.7392325	2.4542098	5.0686884	2.9707541	0.0	3.040309	0.0	1.8862084	4.9972696	1.8892576	5.7993984
155.1	true	Empty	Tropomyosin alpha-3 chain OS=Rattus norvegicus GN=Tpm3 PE=1 SV=2	sp|Q63610|TPM3_RAT	0.67	0.0966334	4.222163	4.2840714	2.2701917	0.0	2.213437	3.0333648	3.7490208	2.8757253	3.5544243	2.0451748	3.6204915	2.9707541	0.0	2.4322472	0.0	0.0	4.9972696	1.8892576	4.6395187
155.2	true	Empty	Isoform 4 of Tropomyosin alpha-1 chain OS=Rattus norvegicus GN=Tpm1	sp|P04692-4|TPM1_RAT	0.4	0.14265999	4.222163	3.2130537	2.2701917	0.0	0.0	2.4266918	2.4993472	1.9171501	2.9620204	1.2271049	2.8963933	1.4853771	0.0	1.8241854	0.0	1.8862084	1.6657565	0.9446288	3.479639
156	true	Empty	NADH dehydrogenase (Ubiquinone) Fe-S protein 3 (Predicted), isoform CRA_c OS=Rattus norvegicus GN=Ndufs3 PE=3 SV=1	D3ZG43_RAT	1	0.27906808	4.222163	4.2840714	6.810575	4.9689403	2.213437	2.4266918	4.9986944	3.3550127	1.7772121	2.0451748	2.172295	2.9707541	7.0403295	1.2161236	0.0	1.8862084	1.6657565	2.8338864	5.7993984
157	true	Empty	Elongation factor Tu, mitochondrial OS=Rattus norvegicus GN=Tufm PE=1 SV=1	EFTU_RAT	1	0.12683904	4.222163	2.1420357	2.2701917	4.9689403	2.213437	3.6400375	3.7490208	2.8757253	4.7392325	5.3174543	3.6204915	2.9707541	0.0	3.040309	4.6084175	3.7724168	3.331513	3.778515	1.1598797
158	true	Empty	ATP synthase subunit O, mitochondrial OS=Rattus norvegicus GN=Atp5o PE=1 SV=1	ATPO_RAT	1	0.18623485	2.8147755	4.2840714	0.0	0.0	4.426874	3.6400375	4.9986944	3.8343003	3.5544243	4.499385	5.0686884	5.9415083	2.3467765	4.8644943	0.0	1.8862084	1.6657565	4.723144	3.479639
159	true	Empty	Glutathione S-transferase P OS=Rattus norvegicus GN=Gstp1 PE=1 SV=2	GSTP1_RAT	1	0.22323802	0.0	3.2130537	4.5403833	7.45341	4.426874	6.0667295	3.7490208	4.7928753	2.9620204	4.499385	2.172295	2.9707541	0.0	6.080618	0.0	1.8862084	0.0	5.667773	1.1598797
160	true	Empty	Aldehyde dehydrogenase family 5, subfamily A1 OS=Rattus norvegicus GN=Aldh5a1 PE=3 SV=1	G3V945_RAT	1	0.31118926	2.8147755	3.2130537	2.2701917	0.0	0.0	3.0333648	3.7490208	5.272163	5.3316364	4.499385	2.8963933	4.456131	0.0	3.6483707	0.0	3.7724168	6.663026	3.778515	5.7993984
161	true	Empty	Group of Dihydropyrimidinase-related protein 4 (Fragment) OS=Rattus norvegicus GN=Dpysl4 PE=1 SV=1+1	DPYL4_RAT (+1)	1	0.23862453	2.8147755	2.1420357	4.5403833	4.9689403	0.0	1.8200188	3.7490208	2.8757253	2.9620204	2.0451748	0.7240983	4.456131	2.3467765	3.6483707	4.6084175	7.5448337	1.6657565	1.8892576	5.7993984
161.1	true	Empty	Dihydropyrimidinase-related protein 4 (Fragment) OS=Rattus norvegicus GN=Dpysl4 PE=1 SV=1	DPYL4_RAT	0	0.23862453	2.8147755	2.1420357	4.5403833	4.9689403	0.0	1.8200188	3.7490208	2.8757253	2.9620204	2.0451748	0.7240983	4.456131	2.3467765	3.6483707	4.6084175	7.5448337	1.6657565	1.8892576	5.7993984
161.2	true	Empty	Dihydropyrimidinase-related protein 4 OS=Rattus norvegicus GN=Dpysl4 PE=4 SV=1	F1LNT0_RAT	0	0.23862453	2.8147755	2.1420357	4.5403833	4.9689403	0.0	1.8200188	3.7490208	2.8757253	2.9620204	2.0451748	0.7240983	4.456131	2.3467765	3.6483707	4.6084175	7.5448337	1.6657565	1.8892576	5.7993984
162	true	Empty	ProSAAS OS=Rattus norvegicus GN=Pcsk1n PE=1 SV=1	PCSK1_RAT	1	0.5237927	4.222163	1.0710179	0.0	0.0	2.213437	1.2133459	3.7490208	2.3964376	2.3696163	2.4542098	2.8963933	1.4853771	2.3467765	4.2564325	9.216835	5.658625	6.663026	4.723144	3.479639
163	true	Empty	NADH dehydrogenase (Ubiquinone) Fe-S protein 7 OS=Rattus norvegicus GN=Ndufs7 PE=2 SV=1	Q5RJN0_RAT	1	0.05948281	7.0369387	2.1420357	0.0	2.4844701	2.213437	1.8200188	4.9986944	3.3550127	2.3696163	2.0451748	2.8963933	4.456131	4.693553	1.2161236	4.6084175	1.8862084	4.9972696	2.8338864	3.479639
164	true	Empty	Cluster of Neuron-specific calcium-binding protein hippocalcin OS=Rattus norvegicus GN=Hpca PE=1 SV=2+1	HPCA_RAT (+1)	1	0.48067996	2.8147755	1.0710179	4.5403833	0.0	0.0	6.6734023	2.4993472	4.7928753	2.9620204	3.2722797	2.8963933	2.9707541	7.0403295	3.040309	4.6084175	5.658625	3.331513	0.0	1.1598797
164.1	true	Empty	Neuron-specific calcium-binding protein hippocalcin OS=Rattus norvegicus GN=Hpca PE=1 SV=2	HPCA_RAT	0.57	0.41025677	2.8147755	1.0710179	4.5403833	0.0	0.0	5.4600563	2.4993472	3.3550127	2.3696163	2.0451748	2.8963933	2.9707541	7.0403295	3.040309	4.6084175	5.658625	3.331513	0.0	1.1598797
164.2	true	Empty	Neurocalcin-delta OS=Rattus norvegicus GN=Ncald PE=1 SV=3	NCALD_RAT	0.4	0.33967084	2.8147755	1.0710179	2.2701917	0.0	0.0	3.0333648	2.4993472	3.8343003	2.9620204	2.4542098	2.172295	2.9707541	2.3467765	1.8241854	4.6084175	3.7724168	3.331513	0.0	1.1598797
165	true	Empty	Group of Cytoplasmic dynein 1 heavy chain 1 OS=Rattus norvegicus GN=Dync1h1 PE=4 SV=1+1	M0R9X8_RAT (+1)	1	0.4174424	2.8147755	4.2840714	0.0	2.4844701	2.213437	6.6734023	4.9986944	3.8343003	4.7392325	8.180699	3.6204915	2.9707541	0.0	4.2564325	0.0	0.0	3.331513	1.8892576	2.3197594
165.1	true	Empty	Cytoplasmic dynein 1 heavy chain 1 OS=Rattus norvegicus GN=Dync1h1 PE=4 SV=1	M0R9X8_RAT	0	0.4174424	2.8147755	4.2840714	0.0	2.4844701	2.213437	6.6734023	4.9986944	3.8343003	4.7392325	8.180699	3.6204915	2.9707541	0.0	4.2564325	0.0	0.0	3.331513	1.8892576	2.3197594
165.2	true	Empty	Cytoplasmic dynein 1 heavy chain 1 OS=Rattus norvegicus GN=Dync1h1 PE=4 SV=2	F1LRT9_RAT	0	0.4174424	2.8147755	4.2840714	0.0	2.4844701	2.213437	6.6734023	4.9986944	3.8343003	4.7392325	8.180699	3.6204915	2.9707541	0.0	4.2564325	0.0	0.0	3.331513	1.8892576	2.3197594
166	true	Empty	Coronin-1A OS=Rattus norvegicus GN=Coro1a PE=1 SV=3	COR1A_RAT	1	0.2654879	2.8147755	3.2130537	4.5403833	2.4844701	0.0	1.8200188	1.2496736	2.8757253	2.9620204	2.4542098	2.172295	4.456131	4.693553	3.040309	4.6084175	5.658625	4.9972696	1.8892576	2.3197594
167	true	Empty	Cluster of Beta-soluble NSF attachment protein OS=Rattus norvegicus GN=Napb PE=4 SV=1+1	F8WFM2_RAT (+1)	1	0.33565342	4.222163	1.0710179	2.2701917	0.0	2.213437	4.8533835	0.0	6.230738	5.3316364	4.499385	5.7927866	0.0	2.3467765	2.4322472	0.0	1.8862084	4.9972696	3.778515	5.7993984
167.1	true	Empty	Beta-soluble NSF attachment protein OS=Rattus norvegicus GN=Napb PE=4 SV=1	F8WFM2_RAT	0.7	0.33635512	2.8147755	1.0710179	2.2701917	0.0	2.213437	3.6400375	0.0	5.272163	3.5544243	3.2722797	5.7927866	0.0	2.3467765	1.8241854	0.0	1.8862084	4.9972696	2.8338864	5.7993984
167.2	true	Empty	Alpha-soluble NSF attachment protein OS=Rattus norvegicus GN=Napa PE=1 SV=2	SNAA_RAT	0.4	0.5979446	2.8147755	0.0	0.0	0.0	0.0	2.4266918	0.0	2.8757253	2.3696163	2.4542098	2.172295	0.0	0.0	0.6080618	0.0	0.0	0.0	0.9446288	1.1598797
168	true	Empty	Group of AP2-associated protein kinase 1 OS=Rattus norvegicus GN=Aak1 PE=1 SV=1+1	AAK1_RAT (+1)	1	0.28735754	5.629551	6.4261074	0.0	0.0	0.0	1.8200188	2.4993472	2.3964376	5.924041	2.8632448	2.172295	1.4853771	2.3467765	3.040309	0.0	3.7724168	6.663026	5.667773	4.6395187
168.1	true	Empty	AP2-associated protein kinase 1 OS=Rattus norvegicus GN=Aak1 PE=1 SV=1	AAK1_RAT	0	0.28735754	5.629551	6.4261074	0.0	0.0	0.0	1.8200188	2.4993472	2.3964376	5.924041	2.8632448	2.172295	1.4853771	2.3467765	3.040309	0.0	3.7724168	6.663026	5.667773	4.6395187
168.2	true	Empty	AP2-associated protein kinase 1 OS=Rattus norvegicus GN=Aak1 PE=4 SV=2	F1LRI7_RAT	0	0.28735754	5.629551	6.4261074	0.0	0.0	0.0	1.8200188	2.4993472	2.3964376	5.924041	2.8632448	2.172295	1.4853771	2.3467765	3.040309	0.0	3.7724168	6.663026	5.667773	4.6395187
169	true	Empty	Ubiquitin thioesterase OTUB1 OS=Rattus norvegicus GN=Otub1 PE=1 SV=1	OTUB1_RAT	1	0.16774333	1.4073877	3.2130537	4.5403833	2.4844701	4.426874	2.4266918	2.4993472	1.9171501	1.7772121	2.0451748	2.8963933	2.9707541	4.693553	1.8241854	0.0	3.7724168	6.663026	2.8338864	4.6395187
170	true	Empty	10 kDa heat shock protein, mitochondrial OS=Rattus norvegicus GN=Hspe1 PE=1 SV=3	CH10_RAT	1	0.2831676	2.8147755	4.2840714	9.080767	0.0	2.213437	2.4266918	2.4993472	4.3135877	4.1468287	2.8632448	3.6204915	1.4853771	4.693553	1.8241854	0.0	3.7724168	3.331513	1.8892576	1.1598797
171	true	Empty	CaM kinase-like vesicle-associated protein OS=Rattus norvegicus GN=Camkv PE=1 SV=1	CAMKV_RAT	1	0.4154401	1.4073877	1.0710179	2.2701917	2.4844701	2.213437	3.0333648	3.7490208	5.272163	1.7772121	2.0451748	0.7240983	2.9707541	0.0	3.040309	0.0	1.8862084	11.6602955	5.667773	4.6395187
172	true	Empty	Cluster of Complexin-2 OS=Rattus norvegicus GN=Cplx2 PE=1 SV=1+1	CPLX2_RAT (+1)	1	0.5207415	5.629551	3.2130537	0.0	0.0	0.0	3.0333648	0.0	3.3550127	11.255677	7.3626294	3.6204915	2.9707541	0.0	3.6483707	0.0	1.8862084	1.6657565	4.723144	2.3197594
172.1	true	Empty	Complexin-2 OS=Rattus norvegicus GN=Cplx2 PE=1 SV=1	CPLX2_RAT	0.62	0.5379758	4.222163	2.1420357	0.0	0.0	0.0	1.8200188	0.0	2.3964376	8.293657	4.9084196	2.8963933	2.9707541	0.0	3.040309	0.0	1.8862084	1.6657565	4.723144	2.3197594
172.2	true	Empty	Complexin-1 OS=Rattus norvegicus GN=Cplx1 PE=1 SV=1	CPLX1_RAT	0.5	0.37178743	4.222163	3.2130537	0.0	0.0	0.0	2.4266918	0.0	2.8757253	7.1088486	4.499385	1.4481966	2.9707541	0.0	3.040309	0.0	1.8862084	1.6657565	3.778515	2.3197594
173	true	Empty	Cluster of 2-oxoglutarate dehydrogenase, mitochondrial OS=Rattus norvegicus GN=Ogdh PE=1 SV=1+1	ODO1_RAT (+1)	1	0.3095342	0.0	6.4261074	6.810575	0.0	0.0	2.4266918	1.2496736	5.272163	2.3696163	6.1355247	5.7927866	1.4853771	0.0	3.6483707	0.0	0.0	3.331513	5.667773	3.479639
173.1	true	Empty	2-oxoglutarate dehydrogenase, mitochondrial OS=Rattus norvegicus GN=Ogdh PE=1 SV=1	ODO1_RAT	0.79	0.25538212	0.0	6.4261074	6.810575	0.0	0.0	2.4266918	1.2496736	4.7928753	2.3696163	4.9084196	5.0686884	1.4853771	0.0	3.6483707	0.0	0.0	3.331513	5.667773	3.479639
173.2	true	Empty	2-oxoglutarate dehydrogenase, mitochondrial OS=Rattus norvegicus GN=Ogdhl PE=4 SV=1	D3ZQD3_RAT	0.43	0.66942793	0.0	2.1420357	4.5403833	0.0	0.0	0.0	0.0	1.4378626	1.1848081	1.6361399	0.7240983	1.4853771	0.0	0.6080618	0.0	0.0	1.6657565	1.8892576	2.3197594
174	true	Empty	Cullin-associated NEDD8-dissociated protein 1 OS=Rattus norvegicus GN=Cand1 PE=1 SV=1	CAND1_RAT	1	0.21951725	0.0	6.4261074	2.2701917	2.4844701	0.0	3.6400375	1.2496736	6.7100253	2.9620204	5.3174543	2.8963933	1.4853771	0.0	4.8644943	0.0	0.0	1.6657565	3.778515	6.959278
175	true	Empty	Dihydropteridine reductase OS=Rattus norvegicus GN=Qdpr PE=1 SV=1	DHPR_RAT	1	0.36518654	4.222163	4.2840714	0.0	4.9689403	4.426874	4.8533835	3.7490208	0.95857507	4.7392325	5.7264895	2.8963933	2.9707541	0.0	1.8241854	0.0	0.0	1.6657565	0.9446288	3.479639
176	true	Empty	Group of Fumarate hydratase 1 OS=Rattus norvegicus GN=Fh PE=2 SV=1+2	Q5M964_RAT (+2)	1	0.15400277	5.629551	3.2130537	4.5403833	2.4844701	0.0	2.4266918	2.4993472	2.3964376	2.9620204	2.4542098	2.172295	2.9707541	2.3467765	2.4322472	0.0	3.7724168	1.6657565	1.8892576	5.7993984
176.1	true	Empty	Fumarate hydratase 1 OS=Rattus norvegicus GN=Fh PE=2 SV=1	Q5M964_RAT	0	0.15400277	5.629551	3.2130537	4.5403833	2.4844701	0.0	2.4266918	2.4993472	2.3964376	2.9620204	2.4542098	2.172295	2.9707541	2.3467765	2.4322472	0.0	3.7724168	1.6657565	1.8892576	5.7993984
176.2	true	Empty	Fumarate hydratase, mitochondrial OS=Rattus norvegicus GN=Fh PE=1 SV=1	sp|P14408|FUMH_RAT	0	0.15400277	5.629551	3.2130537	4.5403833	2.4844701	0.0	2.4266918	2.4993472	2.3964376	2.9620204	2.4542098	2.172295	2.9707541	2.3467765	2.4322472	0.0	3.7724168	1.6657565	1.8892576	5.7993984
176.3	true	Empty	Isoform Cytoplasmic of Fumarate hydratase, mitochondrial OS=Rattus norvegicus GN=Fh	sp|P14408-2|FUMH_RAT	0	0.15400277	5.629551	3.2130537	4.5403833	2.4844701	0.0	2.4266918	2.4993472	2.3964376	2.9620204	2.4542098	2.172295	2.9707541	2.3467765	2.4322472	0.0	3.7724168	1.6657565	1.8892576	5.7993984
177	true	Empty	Protein Syngr3 OS=Rattus norvegicus GN=Syngr3 PE=4 SV=1	D4ABK1_RAT	1	0.30581295	2.8147755	2.1420357	2.2701917	2.4844701	2.213437	1.2133459	2.4993472	0.95857507	1.1848081	1.2271049	1.4481966	2.9707541	4.693553	1.8241854	9.216835	3.7724168	3.331513	2.8338864	2.3197594
178	true	Empty	Succinate dehydrogenase [ubiquinone] flavoprotein subunit, mitochondrial OS=Rattus norvegicus GN=Sdha PE=1 SV=1	DHSA_RAT	1	0.42426297	1.4073877	4.2840714	0.0	2.4844701	0.0	3.0333648	0.0	6.7100253	4.7392325	5.3174543	2.8963933	2.9707541	0.0	5.472556	0.0	3.7724168	0.0	4.723144	3.479639
179	true	Empty	ATP synthase subunit e, mitochondrial OS=Rattus norvegicus GN=Atp5i PE=1 SV=3	ATP5I_RAT	1	0.29329053	2.8147755	4.2840714	0.0	0.0	8.853748	1.8200188	4.9986944	1.9171501	1.7772121	1.2271049	0.0	1.4853771	7.0403295	1.8241854	0.0	5.658625	3.331513	1.8892576	2.3197594
180	true	Empty	Protein Ppp2r1a OS=Rattus norvegicus GN=Ppp2r1a PE=2 SV=1	Q5XI34_RAT	1	0.4050849	2.8147755	2.1420357	2.2701917	0.0	0.0	3.6400375	1.2496736	4.7928753	5.3316364	7.3626294	2.8963933	1.4853771	0.0	4.2564325	0.0	1.8862084	0.0	7.55703	3.479639
181	true	Empty	Protein Sucla2 OS=Rattus norvegicus GN=Sucla2 PE=2 SV=1	tr|F1LM47|F1LM47_RAT	1	0.35282716	4.222163	2.1420357	0.0	0.0	2.213437	1.8200188	1.2496736	4.3135877	1.1848081	2.0451748	2.8963933	4.456131	2.3467765	3.040309	4.6084175	1.8862084	3.331513	4.723144	4.6395187
182	true	Empty	Cytochrome c oxidase subunit 5B, mitochondrial OS=Rattus norvegicus GN=Cox5b PE=1 SV=2	COX5B_RAT	1	0.13748574	7.0369387	4.2840714	0.0	0.0	2.213437	3.0333648	2.4993472	2.8757253	2.3696163	4.499385	2.172295	2.9707541	2.3467765	1.8241854	0.0	1.8862084	6.663026	1.8892576	2.3197594
183	true	Empty	Cluster of Calretinin OS=Rattus norvegicus GN=Calb2 PE=1 SV=1+1	CALB2_RAT (+1)	1	0.8476743	1.4073877	1.0710179	2.2701917	0.0	0.0	0.60667294	0.0	2.8757253	3.5544243	2.4542098	5.7927866	1.4853771	2.3467765	5.472556	4.6084175	3.7724168	1.6657565	1.8892576	9.279037
183.1	true	Empty	Calretinin OS=Rattus norvegicus GN=Calb2 PE=1 SV=1	CALB2_RAT	0.89	0.8375868	1.4073877	1.0710179	2.2701917	0.0	0.0	0.60667294	0.0	2.8757253	3.5544243	1.6361399	5.7927866	1.4853771	2.3467765	5.472556	4.6084175	3.7724168	1.6657565	1.8892576	8.119158
183.2	true	Empty	Calbindin OS=Rattus norvegicus GN=Calb1 PE=1 SV=2	CALB1_RAT	0.67	0.56943226	1.4073877	1.0710179	2.2701917	0.0	0.0	0.60667294	0.0	0.95857507	1.1848081	1.6361399	0.7240983	1.4853771	2.3467765	1.2161236	4.6084175	3.7724168	1.6657565	0.9446288	3.479639
184	true	Empty	Group of Stress-induced-phosphoprotein 1 OS=Rattus norvegicus GN=Stip1 PE=1 SV=1+1	STIP1_RAT (+1)	1	0.40453017	2.8147755	2.1420357	0.0	0.0	2.213437	3.0333648	0.0	3.3550127	4.1468287	3.2722797	5.0686884	1.4853771	2.3467765	3.6483707	0.0	1.8862084	1.6657565	4.723144	8.119158
184.1	true	Empty	Stress-induced-phosphoprotein 1 OS=Rattus norvegicus GN=Stip1 PE=1 SV=1	STIP1_RAT	0	0.40453017	2.8147755	2.1420357	0.0	0.0	2.213437	3.0333648	0.0	3.3550127	4.1468287	3.2722797	5.0686884	1.4853771	2.3467765	3.6483707	0.0	1.8862084	1.6657565	4.723144	8.119158
184.2	true	Empty	Stress-induced-phosphoprotein 1 OS=Rattus norvegicus GN=Stip1 PE=4 SV=1	tr|R9PXW7|R9PXW7_RAT	0	0.40453017	2.8147755	2.1420357	0.0	0.0	2.213437	3.0333648	0.0	3.3550127	4.1468287	3.2722797	5.0686884	1.4853771	2.3467765	3.6483707	0.0	1.8862084	1.6657565	4.723144	8.119158
185	true	Empty	Synaptojanin-1 OS=Rattus norvegicus GN=Synj1 PE=1 SV=3	sp|Q62910|SYNJ1_RAT	1	0.5708664	1.4073877	4.2840714	0.0	0.0	0.0	2.4266918	1.2496736	6.7100253	5.924041	5.7264895	5.7927866	2.9707541	0.0	4.2564325	0.0	1.8862084	1.6657565	2.8338864	2.3197594
186	true	Empty	Cytochrome c oxidase subunit 5A, mitochondrial OS=Rattus norvegicus GN=Cox5a PE=1 SV=1	COX5A_RAT	1	0.5192364	7.0369387	3.2130537	0.0	2.4844701	4.426874	1.2133459	1.2496736	0.95857507	1.1848081	1.2271049	2.172295	2.9707541	2.3467765	1.2161236	4.6084175	3.7724168	3.331513	1.8892576	2.3197594
187	true	Empty	ATP synthase-coupling factor 6, mitochondrial OS=Rattus norvegicus GN=Atp5j PE=1 SV=1	ATP5J_RAT	1	0.23211385	1.4073877	3.2130537	2.2701917	0.0	2.213437	1.8200188	1.2496736	1.9171501	1.7772121	3.2722797	0.7240983	4.456131	0.0	2.4322472	9.216835	5.658625	1.6657565	1.8892576	2.3197594
188	true	Empty	Group of Isoform II of V-type proton ATPase 116 kDa subunit a isoform 1 OS=Rattus norvegicus GN=Atp6v0a1+2	sp|P25286-2|VPP1_RAT (+2)	1	0.73411494	2.8147755	0.0	2.2701917	0.0	0.0	3.0333648	0.0	4.3135877	7.1088486	7.3626294	9.413279	0.0	0.0	4.2564325	0.0	0.0	1.6657565	2.8338864	2.3197594
188.1	true	Empty	Isoform II of V-type proton ATPase 116 kDa subunit a isoform 1 OS=Rattus norvegicus GN=Atp6v0a1	sp|P25286-2|VPP1_RAT	0	0.73411494	2.8147755	0.0	2.2701917	0.0	0.0	3.0333648	0.0	4.3135877	7.1088486	7.3626294	9.413279	0.0	0.0	4.2564325	0.0	0.0	1.6657565	2.8338864	2.3197594
188.2	true	Empty	V-H+ATPase subunit a1-III OS=Rattus norvegicus GN=Atp6v0a1 PE=2 SV=1	Q2I6B2_RAT	0	0.73411494	2.8147755	0.0	2.2701917	0.0	0.0	3.0333648	0.0	4.3135877	7.1088486	7.3626294	9.413279	0.0	0.0	4.2564325	0.0	0.0	1.6657565	2.8338864	2.3197594
188.3	true	Empty	V-type proton ATPase 116 kDa subunit a isoform 1 OS=Rattus norvegicus GN=Atp6v0a1 PE=2 SV=1	sp|P25286|VPP1_RAT	0	0.73411494	2.8147755	0.0	2.2701917	0.0	0.0	3.0333648	0.0	4.3135877	7.1088486	7.3626294	9.413279	0.0	0.0	4.2564325	0.0	0.0	1.6657565	2.8338864	2.3197594
189	true	Empty	Adenylate kinase isoenzyme 1 OS=Rattus norvegicus GN=Ak1 PE=1 SV=3	KAD1_RAT	1	0.19386089	1.4073877	3.2130537	0.0	2.4844701	2.213437	1.8200188	3.7490208	3.3550127	2.3696163	4.0903497	3.6204915	0.0	4.693553	1.8241854	0.0	3.7724168	1.6657565	2.8338864	3.479639
190	true	Empty	Isoform 2 of Protein NDRG2 OS=Rattus norvegicus GN=Ndrg2	sp|Q8VBU2-2|NDRG2_RAT	1	0.39099076	1.4073877	3.2130537	0.0	0.0	0.0	3.6400375	2.4993472	3.8343003	3.5544243	4.9084196	5.0686884	0.0	0.0	5.472556	0.0	3.7724168	0.0	5.667773	3.479639
191	true	Empty	Group of Isoform 2 of Neuronal membrane glycoprotein M6-a OS=Rattus norvegicus GN=Gpm6a+1	sp|Q812E9-2|GPM6A_RAT (+1)	1	0.34819207	8.444326	0.0	4.5403833	0.0	2.213437	4.8533835	3.7490208	1.9171501	4.1468287	3.2722797	5.7927866	0.0	0.0	2.4322472	0.0	0.0	0.0	4.723144	0.0
191.1	true	Empty	Isoform 2 of Neuronal membrane glycoprotein M6-a OS=Rattus norvegicus GN=Gpm6a	sp|Q812E9-2|GPM6A_RAT	0	0.34819207	8.444326	0.0	4.5403833	0.0	2.213437	4.8533835	3.7490208	1.9171501	4.1468287	3.2722797	5.7927866	0.0	0.0	2.4322472	0.0	0.0	0.0	4.723144	0.0
191.2	true	Empty	Neuronal membrane glycoprotein M6-a OS=Rattus norvegicus GN=Gpm6a PE=1 SV=1	sp|Q812E9|GPM6A_RAT	0	0.34819207	8.444326	0.0	4.5403833	0.0	2.213437	4.8533835	3.7490208	1.9171501	4.1468287	3.2722797	5.7927866	0.0	0.0	2.4322472	0.0	0.0	0.0	4.723144	0.0
192	true	Empty	Phosphoglucomutase 1 OS=Rattus norvegicus GN=Pgm1 PE=2 SV=2	Q499Q4_RAT	1	0.43338197	2.8147755	2.1420357	2.2701917	0.0	2.213437	1.2133459	0.0	3.3550127	1.7772121	1.6361399	2.8963933	2.9707541	4.693553	1.8241854	0.0	3.7724168	6.663026	0.9446288	4.6395187
193	true	Empty	Chaperonin subunit 8 (Theta) (Predicted), isoform CRA_a OS=Rattus norvegicus GN=Cct8 PE=3 SV=1	D4ACB8_RAT	1	0.19092943	1.4073877	3.2130537	2.2701917	0.0	2.213437	3.6400375	2.4993472	3.3550127	2.3696163	2.8632448	3.6204915	1.4853771	2.3467765	3.6483707	0.0	0.0	1.6657565	1.8892576	6.959278
194	true	Empty	Dihydrolipoamide S-succinyltransferase (E2 component of 2-oxo-glutarate complex), isoform CRA_a OS=Rattus norvegicus GN=Dlst PE=3 SV=1	G3V6P2_RAT	1	0.25188544	2.8147755	1.0710179	2.2701917	0.0	2.213437	3.0333648	3.7490208	2.3964376	2.3696163	4.0903497	2.172295	1.4853771	2.3467765	3.040309	4.6084175	0.0	0.0	3.778515	3.479639
195	true	Empty	Protein bassoon OS=Rattus norvegicus GN=Bsn PE=4 SV=1	G3V984_RAT	1	0.58356684	4.222163	4.2840714	0.0	0.0	0.0	1.2133459	1.2496736	4.3135877	5.924041	6.5445595	6.516885	0.0	0.0	4.2564325	0.0	0.0	3.331513	1.8892576	1.1598797
196	true	Empty	Group of Histone H2A OS=Rattus norvegicus GN=Hist2h2ac PE=3 SV=1+2	D4ACV3_RAT (+2)	1	0.22251837	0.0	1.0710179	2.2701917	4.9689403	2.213437	3.6400375	0.0	3.3550127	5.924041	2.4542098	1.4481966	0.0	2.3467765	2.4322472	0.0	5.658625	1.6657565	3.778515	1.1598797
196.1	true	Empty	Histone H2A OS=Rattus norvegicus GN=Hist2h2ac PE=3 SV=1	D4ACV3_RAT	0	0.22251837	0.0	1.0710179	2.2701917	4.9689403	2.213437	3.6400375	0.0	3.3550127	5.924041	2.4542098	1.4481966	0.0	2.3467765	2.4322472	0.0	5.658625	1.6657565	3.778515	1.1598797
196.2	true	Empty	Histone H2A type 1 OS=Rattus norvegicus PE=1 SV=2	H2A1_RAT	0	0.22251837	0.0	1.0710179	2.2701917	4.9689403	2.213437	3.6400375	0.0	3.3550127	5.924041	2.4542098	1.4481966	0.0	2.3467765	2.4322472	0.0	5.658625	1.6657565	3.778515	1.1598797
196.3	true	Empty	Histone H2A type 2-A OS=Rattus norvegicus GN=Hist2h2aa3 PE=1 SV=1	H2A2A_RAT	0	0.22251837	0.0	1.0710179	2.2701917	4.9689403	2.213437	3.6400375	0.0	3.3550127	5.924041	2.4542098	1.4481966	0.0	2.3467765	2.4322472	0.0	5.658625	1.6657565	3.778515	1.1598797
197	true	Empty	Cluster of Myosin-10 OS=Rattus norvegicus GN=Myh10 PE=2 SV=1+1	MYH10_RAT (+1)	1	0.83809334	0.0	0.0	0.0	2.4844701	0.0	1.8200188	16.245756	2.8757253	3.5544243	6.1355247	3.6204915	0.0	0.0	4.8644943	0.0	0.0	1.6657565	0.9446288	0.0
197.1	true	Empty	Myosin-10 OS=Rattus norvegicus GN=Myh10 PE=2 SV=1	MYH10_RAT	0.81	0.7039561	0.0	0.0	0.0	2.4844701	0.0	1.8200188	4.9986944	1.9171501	2.3696163	5.7264895	3.6204915	0.0	0.0	2.4322472	0.0	0.0	1.6657565	0.9446288	0.0
197.2	true	Empty	Myosin-11 OS=Rattus norvegicus GN=Myh11 PE=4 SV=2	E9PTU4_RAT	0.75	1.1976925	0.0	0.0	0.0	0.0	0.0	0.60667294	13.746409	0.95857507	1.1848081	1.2271049	1.4481966	0.0	0.0	3.6483707	0.0	0.0	0.0	0.0	0.0
198	true	Empty	AP-2 complex subunit mu OS=Rattus norvegicus GN=Ap2m1 PE=1 SV=1	AP2M1_RAT	1	0.5655138	1.4073877	3.2130537	0.0	0.0	0.0	3.6400375	1.2496736	6.230738	4.1468287	4.499385	6.516885	2.9707541	0.0	1.8241854	0.0	3.7724168	1.6657565	1.8892576	1.1598797
199	true	Empty	Tenascin-R OS=Rattus norvegicus GN=Tnr PE=4 SV=2	F1LQ63_RAT	1	0.89290833	1.4073877	0.0	0.0	2.4844701	2.213437	11.526786	1.2496736	1.9171501	5.924041	4.499385	4.34459	1.4853771	0.0	2.4322472	0.0	0.0	0.0	2.8338864	1.1598797
200	true	Empty	Ubiquitin carboxyl-terminal hydrolase OS=Rattus norvegicus GN=LOC100911959 PE=3 SV=1	D3ZVQ0_RAT	1	0.25100645	2.8147755	1.0710179	4.5403833	0.0	2.213437	3.0333648	2.4993472	3.3550127	3.5544243	2.0451748	5.0686884	2.9707541	0.0	2.4322472	0.0	0.0	3.331513	1.8892576	1.1598797
201	true	Empty	Isoform 2 of Calcineurin subunit B type 1 OS=Rattus norvegicus GN=Ppp3r1	sp|P63100-2|CANB1_RAT	1	0.25525185	1.4073877	2.1420357	4.5403833	0.0	2.213437	3.6400375	2.4993472	1.9171501	0.59240407	2.4542098	2.172295	2.9707541	2.3467765	2.4322472	0.0	5.658625	1.6657565	0.9446288	2.3197594
202	true	Empty	Synaptic vesicle glycoprotein 2A OS=Rattus norvegicus GN=Sv2a PE=1 SV=2	SV2A_RAT	1	0.5503786	2.8147755	1.0710179	0.0	0.0	2.213437	2.4266918	0.0	2.8757253	5.3316364	4.0903497	7.240983	1.4853771	0.0	2.4322472	0.0	1.8862084	4.9972696	0.9446288	1.1598797
203	true	Empty	Synaptophysin OS=Rattus norvegicus GN=Syp PE=1 SV=1	SYPH_RAT	1	0.28284466	2.8147755	1.0710179	0.0	0.0	2.213437	2.4266918	2.4993472	0.95857507	1.1848081	1.6361399	2.8963933	2.9707541	4.693553	1.8241854	0.0	1.8862084	6.663026	2.8338864	2.3197594
204	true	Empty	Ac1164 OS=Rattus norvegicus GN=Pdhx PE=2 SV=1	Q7TQ85_RAT	1	0.3567311	1.4073877	2.1420357	0.0	2.4844701	0.0	2.4266918	1.2496736	3.3550127	3.5544243	2.0451748	5.0686884	2.9707541	2.3467765	1.8241854	0.0	1.8862084	4.9972696	1.8892576	1.1598797
205	true	Empty	Group of Isoform 3 of Ras/Rap GTPase-activating protein SynGAP OS=Rattus norvegicus GN=Syngap1+1	sp|Q9QUH6-3|SYGP1_RAT (+1)	1	0.27770793	4.222163	2.1420357	0.0	0.0	0.0	1.8200188	1.2496736	4.7928753	2.9620204	1.2271049	0.7240983	2.9707541	2.3467765	1.8241854	0.0	1.8862084	4.9972696	2.8338864	4.6395187
205.1	true	Empty	Isoform 3 of Ras/Rap GTPase-activating protein SynGAP OS=Rattus norvegicus GN=Syngap1	sp|Q9QUH6-3|SYGP1_RAT	0	0.27770793	4.222163	2.1420357	0.0	0.0	0.0	1.8200188	1.2496736	4.7928753	2.9620204	1.2271049	0.7240983	2.9707541	2.3467765	1.8241854	0.0	1.8862084	4.9972696	2.8338864	4.6395187
205.2	true	Empty	Ras/Rap GTPase-activating protein SynGAP OS=Rattus norvegicus GN=Syngap1 PE=2 SV=2	tr|D3ZCL8|D3ZCL8_RAT	0	0.27770793	4.222163	2.1420357	0.0	0.0	0.0	1.8200188	1.2496736	4.7928753	2.9620204	1.2271049	0.7240983	2.9707541	2.3467765	1.8241854	0.0	1.8862084	4.9972696	2.8338864	4.6395187
206	true	Empty	Histone H2B OS=Rattus norvegicus GN=Hist1h2bl PE=3 SV=1	tr|M0R4L7|M0R4L7_RAT	1	0.63480705	0.0	1.0710179	0.0	0.0	0.0	5.4600563	1.2496736	2.8757253	3.5544243	4.499385	3.6204915	1.4853771	0.0	1.8241854	4.6084175	1.8862084	3.331513	3.778515	1.1598797
207	true	Empty	Fascin OS=Rattus norvegicus GN=Fscn1 PE=1 SV=2	FSCN1_RAT	1	0.268197	2.8147755	3.2130537	2.2701917	0.0	2.213437	4.246711	3.7490208	5.272163	2.3696163	3.2722797	1.4481966	0.0	0.0	3.6483707	0.0	0.0	0.0	4.723144	1.1598797
208	true	Empty	Cluster of RCG55853, isoform CRA_b OS=Rattus norvegicus GN=rCG_55853 PE=4 SV=2+1	F1LVX3_RAT (+1)	1	0.34013617	5.629551	1.0710179	2.2701917	2.4844701	2.213437	1.2133459	1.2496736	3.8343003	2.9620204	0.81806993	1.4481966	2.9707541	2.3467765	1.8241854	0.0	1.8862084	3.331513	0.9446288	1.1598797
208.1	true	Empty	RCG55853, isoform CRA_b OS=Rattus norvegicus GN=rCG_55853 PE=4 SV=2	F1LVX3_RAT	0.86	0.5198003	1.4073877	0.0	0.0	0.0	2.213437	0.60667294	0.0	2.8757253	1.1848081	0.0	1.4481966	2.9707541	2.3467765	0.6080618	0.0	1.8862084	1.6657565	0.9446288	1.1598797
208.2	true	Empty	LIM and SH3 domain protein 1 OS=Rattus norvegicus GN=Lasp1 PE=1 SV=1	LASP1_RAT	0.8	0.5128406	4.222163	1.0710179	2.2701917	2.4844701	0.0	1.2133459	1.2496736	0.95857507	1.7772121	0.81806993	0.7240983	0.0	0.0	1.2161236	0.0	0.0	1.6657565	0.0	0.0
209	true	Empty	Cytochrome b-c1 complex subunit Rieske, mitochondrial OS=Rattus norvegicus GN=Uqcrfs1 PE=1 SV=2	UCRI_RAT	1	0.29439437	2.8147755	3.2130537	0.0	0.0	0.0	3.0333648	1.2496736	3.3550127	4.1468287	4.499385	3.6204915	1.4853771	0.0	4.8644943	0.0	1.8862084	1.6657565	3.778515	0.0
210	true	Empty	Dynamin-1-like protein OS=Rattus norvegicus GN=Dnm1l PE=1 SV=1	sp|O35303|DNM1L_RAT	1	0.48643678	0.0	2.1420357	0.0	0.0	0.0	3.0333648	3.7490208	2.8757253	2.9620204	4.0903497	3.6204915	0.0	0.0	1.8241854	0.0	1.8862084	4.9972696	2.8338864	4.6395187
211	true	Empty	D-tyrosyl-tRNA(Tyr) deacylase OS=Rattus norvegicus GN=Dtd1 PE=2 SV=1	B0K014_RAT	1	0.10977687	2.8147755	1.0710179	2.2701917	2.4844701	2.213437	1.2133459	3.7490208	0.95857507	1.1848081	1.2271049	2.172295	2.9707541	4.693553	1.8241854	0.0	1.8862084	1.6657565	1.8892576	2.3197594
212	true	Empty	NADH dehydrogenase (Ubiquinone) flavoprotein 1 OS=Rattus norvegicus GN=Ndufv1 PE=2 SV=1	Q5XIH3_RAT	1	0.3508742	0.0	1.0710179	4.5403833	0.0	0.0	3.0333648	1.2496736	3.8343003	0.59240407	2.0451748	2.8963933	4.456131	0.0	2.4322472	0.0	3.7724168	3.331513	2.8338864	2.3197594
213	true	Empty	Group of Acyl-CoA-binding protein (Fragment) OS=Rattus norvegicus GN=Dbi PE=4 SV=1+1	M0RDC5_RAT (+1)	1	0.64433503	1.4073877	2.1420357	0.0	0.0	0.0	1.2133459	1.2496736	5.272163	5.924041	4.9084196	1.4481966	0.0	0.0	7.9048033	0.0	1.8862084	0.0	4.723144	0.0
213.1	true	Empty	Acyl-CoA-binding protein (Fragment) OS=Rattus norvegicus GN=Dbi PE=4 SV=1	M0RDC5_RAT	0	0.64433503	1.4073877	2.1420357	0.0	0.0	0.0	1.2133459	1.2496736	5.272163	5.924041	4.9084196	1.4481966	0.0	0.0	7.9048033	0.0	1.8862084	0.0	4.723144	0.0
213.2	true	Empty	Acyl-CoA-binding protein OS=Rattus norvegicus GN=Dbi PE=1 SV=3	ACBP_RAT	0	0.64433503	1.4073877	2.1420357	0.0	0.0	0.0	1.2133459	1.2496736	5.272163	5.924041	4.9084196	1.4481966	0.0	0.0	7.9048033	0.0	1.8862084	0.0	4.723144	0.0
214	true	Empty	Protein Cpne6 OS=Rattus norvegicus GN=Cpne6 PE=4 SV=2	D4ACG7_RAT	1	0.49353656	0.0	1.0710179	2.2701917	0.0	0.0	3.0333648	2.4993472	4.3135877	0.59240407	0.0	0.7240983	2.9707541	4.693553	1.2161236	4.6084175	3.7724168	1.6657565	1.8892576	2.3197594
215	true	Empty	Protein disulfide-isomerase A3 OS=Rattus norvegicus GN=Pdia3 PE=1 SV=2	PDIA3_RAT	1	0.559765	2.8147755	2.1420357	0.0	0.0	0.0	1.2133459	1.2496736	4.7928753	2.3696163	2.8632448	5.7927866	2.9707541	2.3467765	2.4322472	0.0	1.8862084	1.6657565	1.8892576	1.1598797
216	true	Empty	Isoform 2 of Clathrin coat assembly protein AP180 OS=Rattus norvegicus GN=Snap91	sp|Q05140-2|AP180_RAT	1	0.37439775	2.8147755	4.2840714	6.810575	0.0	0.0	1.8200188	0.0	2.3964376	1.1848081	2.4542098	2.172295	0.0	0.0	3.040309	0.0	1.8862084	3.331513	2.8338864	2.3197594
217	true	Empty	Complement component 1 Q subcomponent-binding protein, mitochondrial OS=Rattus norvegicus GN=C1qbp PE=1 SV=2	C1QBP_RAT	1	0.19938974	1.4073877	3.2130537	2.2701917	0.0	2.213437	1.2133459	2.4993472	2.8757253	2.9620204	3.2722797	1.4481966	2.9707541	0.0	1.8241854	0.0	3.7724168	0.0	1.8892576	3.479639
218	true	Empty	Cluster of Protein kinase C OS=Rattus norvegicus GN=Prkca PE=3 SV=2+4	F1LS98_RAT (+4)	1	0.78653353	1.4073877	1.0710179	0.0	0.0	0.0	7.280075	3.7490208	3.3550127	2.3696163	2.0451748	3.6204915	0.0	0.0	1.2161236	0.0	0.0	3.331513	6.6124015	1.1598797
218.1	true	Empty	Group of Protein kinase C OS=Rattus norvegicus GN=Prkca PE=3 SV=2+2	F1LS98_RAT (+2)	0.67	0.76906973	1.4073877	1.0710179	0.0	0.0	0.0	3.6400375	2.4993472	1.4378626	0.59240407	1.2271049	2.172295	0.0	0.0	1.2161236	0.0	0.0	1.6657565	1.8892576	0.0
218.1.1	true	Empty	Protein kinase C OS=Rattus norvegicus GN=Prkca PE=3 SV=2	F1LS98_RAT	0	0.76906973	1.4073877	1.0710179	0.0	0.0	0.0	3.6400375	2.4993472	1.4378626	0.59240407	1.2271049	2.172295	0.0	0.0	1.2161236	0.0	0.0	1.6657565	1.8892576	0.0
218.1.2	true	Empty	Protein kinase C OS=Rattus norvegicus GN=Prkca PE=3 SV=2	F1M2P8_RAT	0	0.76906973	1.4073877	1.0710179	0.0	0.0	0.0	3.6400375	2.4993472	1.4378626	0.59240407	1.2271049	2.172295	0.0	0.0	1.2161236	0.0	0.0	1.6657565	1.8892576	0.0
218.1.3	true	Empty	Protein kinase C alpha type OS=Rattus norvegicus GN=Prkca PE=1 SV=3	KPCA_RAT	0	0.76906973	1.4073877	1.0710179	0.0	0.0	0.0	3.6400375	2.4993472	1.4378626	0.59240407	1.2271049	2.172295	0.0	0.0	1.2161236	0.0	0.0	1.6657565	1.8892576	0.0
218.2	true	Empty	Protein kinase C gamma type OS=Rattus norvegicus GN=Prkcg PE=1 SV=1	KPCG_RAT	0.86	1.0042465	0.0	0.0	0.0	0.0	0.0	4.8533835	1.2496736	1.9171501	1.7772121	0.0	0.7240983	0.0	0.0	0.6080618	0.0	0.0	1.6657565	4.723144	1.1598797
218.3	true	Empty	Protein kinase C delta type OS=Rattus norvegicus GN=Prkcd PE=1 SV=1	sp|P09215|KPCD_RAT	0.75	1.1872915	0.0	0.0	0.0	0.0	0.0	0.60667294	0.0	0.47928753	0.59240407	0.81806993	0.7240983	0.0	0.0	0.0	0.0	0.0	0.0	0.0	0.0
219	true	Empty	T-complex protein 1 subunit delta OS=Rattus norvegicus GN=Cct4 PE=1 SV=3	TCPD_RAT	1	0.13768487	0.0	3.2130537	2.2701917	2.4844701	2.213437	2.4266918	1.2496736	3.8343003	1.7772121	2.8632448	2.172295	1.4853771	0.0	4.2564325	0.0	1.8862084	0.0	3.778515	1.1598797
220	true	Empty	Hypoxanthine-guanine phosphoribosyltransferase OS=Rattus norvegicus GN=Hprt1 PE=1 SV=1	HPRT_RAT	1	0.4737001	0.0	1.0710179	0.0	2.4844701	2.213437	1.2133459	1.2496736	2.8757253	0.59240407	1.6361399	0.7240983	2.9707541	4.693553	2.4322472	0.0	3.7724168	1.6657565	2.8338864	4.6395187
221	true	Empty	Eukaryotic translation initiation factor 4B OS=Rattus norvegicus GN=Eif4b PE=2 SV=1	Q5RKG9_RAT	1	0.35942173	1.4073877	2.1420357	0.0	0.0	0.0	2.4266918	1.2496736	2.8757253	1.7772121	2.8632448	3.6204915	1.4853771	0.0	2.4322472	4.6084175	0.0	4.9972696	2.8338864	2.3197594
222	true	Empty	Protein Napg OS=Rattus norvegicus GN=Napg PE=4 SV=1	D4A0E2_RAT	1	0.1548301	2.8147755	3.2130537	0.0	0.0	0.0	1.8200188	3.7490208	2.8757253	2.3696163	2.4542098	0.7240983	2.9707541	2.3467765	1.8241854	0.0	3.7724168	1.6657565	1.8892576	2.3197594
223	true	Empty	Neuron-specific protein PEP-19 OS=Rattus norvegicus GN=Pcp4 PE=4 SV=1	Q8CHN7_RAT	1	0.5863452	2.8147755	1.0710179	4.5403833	2.4844701	0.0	0.0	1.2496736	1.4378626	4.7392325	4.0903497	2.8963933	0.0	2.3467765	3.6483707	0.0	3.7724168	1.6657565	0.0	0.0
224	true	Empty	ATPase, H+ transporting, lysosomal 38kDa, V0 subunit d1 OS=Rattus norvegicus GN=Atp6v0d1 PE=2 SV=1	Q5M7T6_RAT	1	0.37677732	2.8147755	0.0	4.5403833	0.0	0.0	2.4266918	1.2496736	3.8343003	1.7772121	3.6813147	2.8963933	1.4853771	4.693553	3.040309	0.0	0.0	1.6657565	0.9446288	1.1598797
225	true	Empty	Protein Tceal5 OS=Rattus norvegicus GN=Tceal5 PE=4 SV=1	M0RDJ7_RAT	1	0.4774028	4.222163	2.1420357	0.0	0.0	0.0	0.60667294	0.0	1.9171501	1.7772121	0.40903497	1.4481966	2.9707541	2.3467765	1.2161236	9.216835	3.7724168	1.6657565	0.0	2.3197594
226	true	Empty	NSFL1 cofactor p47 OS=Rattus norvegicus GN=Nsfl1c PE=1 SV=1	NSF1C_RAT	1	0.3437407	2.8147755	2.1420357	0.0	4.9689403	0.0	3.6400375	2.4993472	2.8757253	1.7772121	2.0451748	1.4481966	2.9707541	2.3467765	2.4322472	0.0	0.0	1.6657565	0.0	2.3197594
227	true	Empty	Guanine nucleotide-binding protein subunit gamma (Fragment) OS=Rattus norvegicus GN=Gng2 PE=3 SV=1	M0RBJ0_RAT	1	0.33693832	1.4073877	2.1420357	2.2701917	2.4844701	0.0	1.8200188	2.4993472	0.95857507	1.1848081	0.40903497	0.7240983	1.4853771	2.3467765	1.2161236	4.6084175	1.8862084	3.331513	2.8338864	2.3197594
228	true	Empty	Mitochondrial 2-oxoglutarate/malate carrier protein OS=Rattus norvegicus GN=Slc25a11 PE=3 SV=1	G3V6H5_RAT	1	0.576125	2.8147755	0.0	0.0	0.0	0.0	4.246711	3.7490208	2.3964376	2.9620204	2.4542098	1.4481966	1.4853771	0.0	3.040309	0.0	0.0	3.331513	5.667773	2.3197594
229	true	Empty	Group of Heterogeneous nuclear ribonucleoprotein K OS=Rattus norvegicus GN=Hnrnpk PE=1 SV=1+1	HNRPK_RAT (+1)	1	0.16501428	0.0	4.2840714	0.0	2.4844701	2.213437	1.8200188	1.2496736	2.3964376	0.59240407	2.0451748	0.7240983	1.4853771	2.3467765	0.6080618	0.0	5.658625	1.6657565	2.8338864	3.479639
229.1	true	Empty	Heterogeneous nuclear ribonucleoprotein K OS=Rattus norvegicus GN=Hnrnpk PE=1 SV=1	HNRPK_RAT	0	0.16501428	0.0	4.2840714	0.0	2.4844701	2.213437	1.8200188	1.2496736	2.3964376	0.59240407	2.0451748	0.7240983	1.4853771	2.3467765	0.6080618	0.0	5.658625	1.6657565	2.8338864	3.479639
229.2	true	Empty	Hnrpk protein OS=Rattus norvegicus GN=Hnrnpk PE=2 SV=1	Q5D059_RAT	0	0.16501428	0.0	4.2840714	0.0	2.4844701	2.213437	1.8200188	1.2496736	2.3964376	0.59240407	2.0451748	0.7240983	1.4853771	2.3467765	0.6080618	0.0	5.658625	1.6657565	2.8338864	3.479639
230	true	Empty	Profilin-1 OS=Rattus norvegicus GN=Pfn1 PE=1 SV=2	PROF1_RAT	1	0.49472395	1.4073877	1.0710179	2.2701917	2.4844701	0.0	4.246711	3.7490208	3.3550127	2.3696163	1.2271049	0.0	1.4853771	0.0	3.040309	0.0	1.8862084	0.0	4.723144	2.3197594
231	true	Empty	Protein IMPACT OS=Rattus norvegicus GN=Impact PE=2 SV=1	IMPCT_RAT	1	0.4495183	2.8147755	0.0	0.0	0.0	2.213437	2.4266918	2.4993472	0.95857507	2.3696163	1.2271049	2.172295	0.0	0.0	2.4322472	4.6084175	1.8862084	1.6657565	1.8892576	5.7993984
232	true	Empty	Peroxiredoxin-2 OS=Rattus norvegicus GN=Prdx2 PE=1 SV=3	PRDX2_RAT	1	0.8657207	0.0	1.0710179	0.0	0.0	0.0	0.60667294	1.2496736	2.8757253	5.924041	4.0903497	4.34459	1.4853771	0.0	3.6483707	4.6084175	0.0	0.0	1.8892576	2.3197594
233	true	Empty	Actin-related protein 3 OS=Rattus norvegicus GN=Actr3 PE=1 SV=1	ARP3_RAT	1	0.39130268	0.0	2.1420357	0.0	0.0	2.213437	3.6400375	1.2496736	5.7514505	1.7772121	2.4542098	0.7240983	2.9707541	0.0	2.4322472	0.0	1.8862084	3.331513	0.9446288	2.3197594
234	true	Empty	Carbonic anhydrase 2 OS=Rattus norvegicus GN=Ca2 PE=1 SV=2	CAH2_RAT	1	0.48247907	1.4073877	2.1420357	0.0	2.4844701	2.213437	5.4600563	1.2496736	2.3964376	3.5544243	4.0903497	4.34459	0.0	0.0	4.2564325	0.0	0.0	0.0	0.0	0.0
235	true	Empty	Thioredoxin OS=Rattus norvegicus GN=Txn PE=1 SV=2	THIO_RAT	1	0.17542933	1.4073877	3.2130537	2.2701917	0.0	2.213437	2.4266918	1.2496736	1.9171501	1.7772121	0.81806993	3.6204915	0.0	0.0	0.6080618	4.6084175	0.0	4.9972696	1.8892576	0.0
236	true	Empty	1-phosphatidylinositol 4,5-bisphosphate phosphodiesterase beta-1 OS=Rattus norvegicus GN=Plcb1 PE=1 SV=1	PLCB1_RAT	1	0.25495282	2.8147755	5.355089	2.2701917	0.0	0.0	3.0333648	2.4993472	4.3135877	0.0	1.6361399	0.7240983	0.0	0.0	1.2161236	0.0	0.0	1.6657565	2.8338864	4.6395187
237	true	Empty	Group of Ras-related protein Rab-2A (Fragment) OS=Rattus norvegicus GN=Rab2a PE=2 SV=2+1	tr|F1LP82|F1LP82_RAT (+1)	1	0.38693288	1.4073877	1.0710179	4.5403833	0.0	0.0	3.0333648	0.0	1.4378626	2.3696163	2.0451748	0.0	1.4853771	0.0	2.4322472	0.0	3.7724168	0.0	4.723144	4.6395187
237.1	true	Empty	Ras-related protein Rab-2A (Fragment) OS=Rattus norvegicus GN=Rab2a PE=2 SV=2	tr|F1LP82|F1LP82_RAT	0	0.38693288	1.4073877	1.0710179	4.5403833	0.0	0.0	3.0333648	0.0	1.4378626	2.3696163	2.0451748	0.0	1.4853771	0.0	2.4322472	0.0	3.7724168	0.0	4.723144	4.6395187
237.2	true	Empty	Ras-related protein Rab-2A OS=Rattus norvegicus GN=Rab2a PE=1 SV=1	RAB2A_RAT	0	0.38693288	1.4073877	1.0710179	4.5403833	0.0	0.0	3.0333648	0.0	1.4378626	2.3696163	2.0451748	0.0	1.4853771	0.0	2.4322472	0.0	3.7724168	0.0	4.723144	4.6395187
238	true	Empty	Microtubule-associated protein 4 OS=Rattus norvegicus GN=Map4 PE=1 SV=1	sp|Q5M7W5|MAP4_RAT	1	0.24809337	1.4073877	1.0710179	0.0	2.4844701	2.213437	3.0333648	1.2496736	2.3964376	2.3696163	2.0451748	3.6204915	1.4853771	0.0	1.8241854	0.0	1.8862084	1.6657565	2.8338864	1.1598797
239	true	Empty	Superoxide dismutase [Mn], mitochondrial OS=Rattus norvegicus GN=Sod2 PE=1 SV=2	SODM_RAT	1	0.13974023	2.8147755	2.1420357	2.2701917	0.0	0.0	2.4266918	0.0	1.9171501	1.7772121	2.0451748	3.6204915	1.4853771	2.3467765	3.040309	0.0	1.8862084	1.6657565	1.8892576	1.1598797
240	true	Empty	WD repeat-containing protein 1 OS=Rattus norvegicus GN=Wdr1 PE=1 SV=3	WDR1_RAT	1	0.3552444	0.0	1.0710179	4.5403833	0.0	0.0	3.0333648	1.2496736	4.7928753	1.1848081	2.0451748	3.6204915	1.4853771	0.0	2.4322472	0.0	0.0	1.6657565	2.8338864	2.3197594
241	true	Empty	Protein Cct7 OS=Rattus norvegicus GN=Cct7 PE=3 SV=1	D4AC23_RAT	1	0.35098732	1.4073877	2.1420357	0.0	2.4844701	0.0	3.6400375	1.2496736	1.4378626	1.1848081	2.0451748	0.0	2.9707541	2.3467765	1.2161236	0.0	1.8862084	1.6657565	1.8892576	4.6395187
242	true	Empty	Group of Excitatory amino acid transporter 1 OS=Rattus norvegicus GN=Slc1a3 PE=1 SV=2+2	sp|P24942|EAA1_RAT (+2)	1	0.5625143	1.4073877	0.0	0.0	0.0	0.0	4.246711	0.0	1.9171501	4.1468287	2.0451748	4.34459	0.0	0.0	0.6080618	0.0	3.7724168	1.6657565	6.6124015	1.1598797
242.1	true	Empty	Excitatory amino acid transporter 1 OS=Rattus norvegicus GN=Slc1a3 PE=1 SV=2	sp|P24942|EAA1_RAT	0	0.5625143	1.4073877	0.0	0.0	0.0	0.0	4.246711	0.0	1.9171501	4.1468287	2.0451748	4.34459	0.0	0.0	0.6080618	0.0	3.7724168	1.6657565	6.6124015	1.1598797
242.2	true	Empty	Excitatory amino acid transporter 1 OS=Rattus norvegicus GN=Slc1a3 PE=4 SV=1	G3V846_RAT	0	0.5625143	1.4073877	0.0	0.0	0.0	0.0	4.246711	0.0	1.9171501	4.1468287	2.0451748	4.34459	0.0	0.0	0.6080618	0.0	3.7724168	1.6657565	6.6124015	1.1598797
242.3	true	Empty	Isoform GLAST-1A of Excitatory amino acid transporter 1 OS=Rattus norvegicus GN=Slc1a3	sp|P24942-2|EAA1_RAT	0	0.5625143	1.4073877	0.0	0.0	0.0	0.0	4.246711	0.0	1.9171501	4.1468287	2.0451748	4.34459	0.0	0.0	0.6080618	0.0	3.7724168	1.6657565	6.6124015	1.1598797
243	true	Empty	Cluster of Protein Ahcyl1 OS=Rattus norvegicus GN=Ahcyl1 PE=3 SV=1+1	D4A5X8_RAT (+1)	1	0.50616133	2.8147755	3.2130537	0.0	0.0	2.213437	1.2133459	0.0	2.8757253	1.1848081	3.6813147	4.34459	0.0	2.3467765	0.6080618	0.0	1.8862084	3.331513	1.8892576	0.0
243.1	true	Empty	Protein Ahcyl1 OS=Rattus norvegicus GN=Ahcyl1 PE=3 SV=1	D4A5X8_RAT	0.4	0.43449056	2.8147755	3.2130537	0.0	0.0	2.213437	1.2133459	0.0	2.3964376	1.1848081	2.8632448	3.6204915	0.0	2.3467765	0.6080618	0.0	1.8862084	3.331513	1.8892576	0.0
243.2	true	Empty	Adenosylhomocysteinase OS=Rattus norvegicus GN=Ahcyl2 PE=3 SV=2	D3ZWL6_RAT	0.4	0.5436287	1.4073877	2.1420357	0.0	0.0	0.0	0.60667294	0.0	1.9171501	0.59240407	2.0451748	2.172295	0.0	0.0	0.6080618	0.0	0.0	1.6657565	0.9446288	0.0
244	true	Empty	Cytosolic acyl coenzyme A thioester hydrolase OS=Rattus norvegicus GN=Acot7 PE=1 SV=4	sp|Q64559|BACH_RAT	1	0.49435246	1.4073877	0.0	0.0	0.0	2.213437	2.4266918	2.4993472	2.3964376	1.7772121	2.4542098	0.0	0.0	2.3467765	3.040309	0.0	3.7724168	0.0	3.778515	3.479639
245	true	Empty	4-aminobutyrate aminotransferase, mitochondrial OS=Rattus norvegicus GN=Abat PE=1 SV=3	GABT_RAT	1	0.68928385	0.0	2.1420357	0.0	0.0	0.0	1.8200188	0.0	3.8343003	2.3696163	5.7264895	4.34459	1.4853771	0.0	3.6483707	0.0	0.0	1.6657565	0.9446288	3.479639
246	true	Empty	Group of ATP synthase subunit d, mitochondrial OS=Rattus norvegicus GN=Atp5h PE=1 SV=3+1	ATP5H_RAT (+1)	1	0.31970766	1.4073877	2.1420357	0.0	0.0	2.213437	0.60667294	2.4993472	2.3964376	1.7772121	2.8632448	2.8963933	1.4853771	2.3467765	3.040309	0.0	0.0	1.6657565	2.8338864	1.1598797
246.1	true	Empty	ATP synthase subunit d, mitochondrial OS=Rattus norvegicus GN=Atp5h PE=1 SV=3	ATP5H_RAT	0	0.31970766	1.4073877	2.1420357	0.0	0.0	2.213437	0.60667294	2.4993472	2.3964376	1.7772121	2.8632448	2.8963933	1.4853771	2.3467765	3.040309	0.0	0.0	1.6657565	2.8338864	1.1598797
246.2	true	Empty	Uncharacterized protein OS=Rattus norvegicus GN=Atp5h PE=4 SV=2	D3ZWT8_RAT	0	0.31970766	1.4073877	2.1420357	0.0	0.0	2.213437	0.60667294	2.4993472	2.3964376	1.7772121	2.8632448	2.8963933	1.4853771	2.3467765	3.040309	0.0	0.0	1.6657565	2.8338864	1.1598797
247	true	Empty	Pyruvate carboxylase, mitochondrial OS=Rattus norvegicus GN=Pc PE=1 SV=2	PYC_RAT	1	0.58897054	0.0	1.0710179	2.2701917	0.0	2.213437	3.0333648	0.0	3.3550127	4.1468287	5.3174543	1.4481966	2.9707541	0.0	2.4322472	0.0	1.8862084	0.0	0.0	1.1598797
248	true	Empty	Dynein light chain 2, cytoplasmic OS=Rattus norvegicus GN=Dynll2 PE=1 SV=1	DYL2_RAT	1	0.57559913	1.4073877	0.0	0.0	0.0	0.0	4.246711	0.0	1.4378626	1.7772121	2.8632448	1.4481966	8.912262	0.0	3.6483707	0.0	0.0	1.6657565	0.0	3.479639
249	true	Empty	Reticulon OS=Rattus norvegicus GN=Rtn1 PE=4 SV=1	M0R608_RAT	1	0.55556625	1.4073877	1.0710179	0.0	0.0	0.0	2.4266918	0.0	2.3964376	3.5544243	3.2722797	5.7927866	1.4853771	0.0	2.4322472	0.0	0.0	1.6657565	3.778515	1.1598797
250	true	Empty	Serotransferrin OS=Rattus norvegicus GN=Tf PE=1 SV=3	sp|P12346|TRFE_RAT	1	0.39387086	1.4073877	1.0710179	0.0	0.0	2.213437	1.8200188	1.2496736	5.7514505	1.7772121	1.6361399	0.7240983	2.9707541	0.0	6.6886797	0.0	1.8862084	0.0	0.0	1.1598797
251	true	Empty	Rabphilin-3A OS=Rattus norvegicus GN=Rph3a PE=2 SV=1	tr|F1LPB9|F1LPB9_RAT	1	0.83451045	2.8147755	1.0710179	0.0	0.0	0.0	0.60667294	2.4993472	1.9171501	5.3316364	4.499385	5.7927866	2.9707541	0.0	2.4322472	0.0	0.0	0.0	0.0	0.0
252	true	Empty	Protein Ndufb10 OS=Rattus norvegicus GN=Ndufb10 PE=4 SV=1	D4A0T0_RAT	1	0.23021512	4.222163	1.0710179	0.0	0.0	2.213437	3.0333648	1.2496736	2.3964376	2.3696163	4.499385	1.4481966	0.0	0.0	2.4322472	0.0	1.8862084	0.0	1.8892576	1.1598797
253	true	Empty	CB1 cannabinoid receptor-interacting protein 1 OS=Rattus norvegicus GN=Cnrip1 PE=1 SV=1	CNRP1_RAT	1	0.26873377	1.4073877	1.0710179	2.2701917	0.0	0.0	1.2133459	1.2496736	0.95857507	1.7772121	1.6361399	2.172295	1.4853771	4.693553	2.4322472	0.0	1.8862084	3.331513	0.9446288	1.1598797
254	true	Empty	Cathepsin D OS=Rattus norvegicus GN=Ctsd PE=2 SV=1	Q6P6T6_RAT	1	0.42171958	2.8147755	0.0	0.0	2.4844701	0.0	1.8200188	1.2496736	2.8757253	1.7772121	2.0451748	0.0	1.4853771	0.0	4.2564325	0.0	1.8862084	0.0	1.8892576	4.6395187
255	true	Empty	NADH dehydrogenase [ubiquinone] iron-sulfur protein 4, mitochondrial OS=Rattus norvegicus GN=Ndufs4 PE=1 SV=1	NDUS4_RAT	1	0.13902412	2.8147755	2.1420357	0.0	0.0	2.213437	0.60667294	2.4993472	1.9171501	1.1848081	1.6361399	1.4481966	2.9707541	0.0	1.2161236	0.0	1.8862084	3.331513	0.9446288	2.3197594
256	true	Empty	Uncharacterized protein OS=Rattus norvegicus PE=4 SV=1	D4A269_RAT	1	0.29951516	2.8147755	1.0710179	0.0	2.4844701	2.213437	1.2133459	0.0	0.95857507	1.1848081	1.2271049	0.7240983	2.9707541	2.3467765	1.2161236	0.0	1.8862084	3.331513	0.9446288	2.3197594
257	true	Empty	Nck-associated protein 1 OS=Rattus norvegicus GN=Nckap1 PE=2 SV=1	NCKP1_RAT	1	0.14046577	2.8147755	1.0710179	0.0	2.4844701	2.213437	1.2133459	2.4993472	2.3964376	1.1848081	1.2271049	0.7240983	1.4853771	2.3467765	0.6080618	0.0	0.0	3.331513	0.9446288	2.3197594
258	true	Empty	EF-hand domain-containing protein D2 OS=Rattus norvegicus GN=Efhd2 PE=1 SV=1	EFHD2_RAT	1	0.35022673	1.4073877	4.2840714	0.0	0.0	0.0	4.246711	1.2496736	0.95857507	2.3696163	3.6813147	2.172295	0.0	0.0	1.2161236	0.0	1.8862084	0.0	1.8892576	3.479639
259	true	Empty	Paralemmin-1 OS=Rattus norvegicus GN=Palm PE=1 SV=1	PALM_RAT	1	0.27872682	2.8147755	2.1420357	2.2701917	0.0	0.0	0.60667294	1.2496736	0.95857507	1.7772121	1.2271049	2.172295	0.0	2.3467765	0.6080618	4.6084175	0.0	1.6657565	1.8892576	2.3197594
260	true	Empty	Alcohol dehydrogenase [NADP(+)] OS=Rattus norvegicus GN=Akr1a1 PE=1 SV=2	AK1A1_RAT	1	0.36054412	1.4073877	1.0710179	2.2701917	0.0	0.0	1.8200188	1.2496736	4.3135877	1.1848081	2.4542098	1.4481966	1.4853771	2.3467765	1.8241854	0.0	1.8862084	1.6657565	0.9446288	1.1598797
261	true	Empty	Succinyl-CoA ligase [ADP/GDP-forming] subunit alpha, mitochondrial OS=Rattus norvegicus GN=Suclg1 PE=2 SV=2	SUCA_RAT	1	0.33890468	0.0	3.2130537	2.2701917	0.0	0.0	1.8200188	0.0	3.3550127	2.3696163	2.0451748	3.6204915	1.4853771	0.0	2.4322472	0.0	0.0	1.6657565	1.8892576	2.3197594
262	true	Empty	Group of Protein Dmxl2-ps1 (Fragment) OS=Rattus norvegicus GN=Dmxl2 PE=4 SV=2+1	tr|F1M164|F1M164_RAT (+1)	1	0.5053596	0.0	1.0710179	4.5403833	2.4844701	0.0	0.60667294	0.0	1.4378626	2.9620204	2.8632448	0.7240983	1.4853771	0.0	2.4322472	0.0	3.7724168	1.6657565	0.0	2.3197594
262.1	true	Empty	Protein Dmxl2-ps1 (Fragment) OS=Rattus norvegicus GN=Dmxl2 PE=4 SV=2	tr|F1M164|F1M164_RAT	0	0.5053596	0.0	1.0710179	4.5403833	2.4844701	0.0	0.60667294	0.0	1.4378626	2.9620204	2.8632448	0.7240983	1.4853771	0.0	2.4322472	0.0	3.7724168	1.6657565	0.0	2.3197594
262.2	true	Empty	Protein Dmxl2-ps1 (Fragment) OS=Rattus norvegicus GN=Dmxl2 PE=4 SV=2	tr|F1M3W5|F1M3W5_RAT	0	0.5053596	0.0	1.0710179	4.5403833	2.4844701	0.0	0.60667294	0.0	1.4378626	2.9620204	2.8632448	0.7240983	1.4853771	0.0	2.4322472	0.0	3.7724168	1.6657565	0.0	2.3197594
263	true	Empty	Myelin-associated glycoprotein OS=Rattus norvegicus GN=Mag PE=4 SV=1	G3V9B3_RAT	1	0.7347979	0.0	0.0	0.0	4.9689403	4.426874	5.4600563	1.2496736	0.0	3.5544243	2.8632448	3.6204915	0.0	0.0	1.2161236	0.0	0.0	0.0	0.9446288	0.0
264	true	Empty	ES1 protein homolog, mitochondrial OS=Rattus norvegicus PE=1 SV=2	ES1_RAT	1	0.33408606	2.8147755	1.0710179	0.0	0.0	2.213437	0.60667294	1.2496736	1.9171501	2.9620204	2.0451748	0.7240983	1.4853771	2.3467765	1.8241854	0.0	1.8862084	1.6657565	1.8892576	1.1598797
265	true	Empty	Group of ATP synthase subunit delta, mitochondrial OS=Rattus norvegicus GN=Atp5d PE=1 SV=2+1	ATPD_RAT (+1)	1	0.16828853	2.8147755	1.0710179	2.2701917	2.4844701	0.0	1.2133459	1.2496736	1.9171501	1.7772121	0.40903497	2.172295	0.0	0.0	0.6080618	0.0	1.8862084	3.331513	1.8892576	2.3197594
265.1	true	Empty	ATP synthase subunit delta, mitochondrial OS=Rattus norvegicus GN=Atp5d PE=1 SV=2	ATPD_RAT	0	0.16828853	2.8147755	1.0710179	2.2701917	2.4844701	0.0	1.2133459	1.2496736	1.9171501	1.7772121	0.40903497	2.172295	0.0	0.0	0.6080618	0.0	1.8862084	3.331513	1.8892576	2.3197594
265.2	true	Empty	ATP synthase subunit delta, mitochondrial OS=Rattus norvegicus GN=Atp5d PE=3 SV=1	G3V7Y3_RAT	0	0.16828853	2.8147755	1.0710179	2.2701917	2.4844701	0.0	1.2133459	1.2496736	1.9171501	1.7772121	0.40903497	2.172295	0.0	0.0	0.6080618	0.0	1.8862084	3.331513	1.8892576	2.3197594
266	true	Empty	Protein Npepps OS=Rattus norvegicus GN=Npepps PE=4 SV=1	F1M9V7_RAT	1	0.6556905	1.4073877	0.0	2.2701917	0.0	0.0	3.6400375	2.4993472	2.8757253	2.9620204	2.8632448	2.172295	1.4853771	0.0	1.2161236	0.0	1.8862084	0.0	1.8892576	0.0
267	true	Empty	Group of Profilin OS=Rattus norvegicus GN=LOC100909840 PE=3 SV=1+1	D3ZDU5_RAT (+1)	1	0.34137926	0.0	2.1420357	2.2701917	2.4844701	0.0	3.0333648	1.2496736	1.4378626	1.7772121	1.2271049	1.4481966	1.4853771	2.3467765	1.2161236	0.0	1.8862084	0.0	1.8892576	1.1598797
267.1	true	Empty	Profilin OS=Rattus norvegicus GN=LOC100909840 PE=3 SV=1	D3ZDU5_RAT	0	0.34137926	0.0	2.1420357	2.2701917	2.4844701	0.0	3.0333648	1.2496736	1.4378626	1.7772121	1.2271049	1.4481966	1.4853771	2.3467765	1.2161236	0.0	1.8862084	0.0	1.8892576	1.1598797
267.2	true	Empty	Profilin-2 OS=Rattus norvegicus GN=Pfn2 PE=1 SV=3	PROF2_RAT	0	0.34137926	0.0	2.1420357	2.2701917	2.4844701	0.0	3.0333648	1.2496736	1.4378626	1.7772121	1.2271049	1.4481966	1.4853771	2.3467765	1.2161236	0.0	1.8862084	0.0	1.8892576	1.1598797
268	true	Empty	T-complex protein 1 subunit beta OS=Rattus norvegicus GN=Cct2 PE=1 SV=3	TCPB_RAT	1	0.16877502	1.4073877	2.1420357	0.0	0.0	2.213437	2.4266918	1.2496736	2.3964376	1.7772121	2.4542098	2.172295	0.0	0.0	2.4322472	0.0	1.8862084	0.0	0.9446288	3.479639
269	true	Empty	Tropomodulin-2 OS=Rattus norvegicus GN=Tmod2 PE=1 SV=1	TMOD2_RAT	1	0.31349155	1.4073877	2.1420357	2.2701917	2.4844701	0.0	0.60667294	1.2496736	1.4378626	0.59240407	2.4542098	3.6204915	1.4853771	0.0	2.4322472	0.0	1.8862084	1.6657565	0.0	1.1598797
270	true	Empty	Peroxiredoxin 3 OS=Rattus norvegicus GN=Prdx3 PE=4 SV=1	G3V7I0_RAT	1	0.17603987	0.0	2.1420357	4.5403833	0.0	0.0	0.60667294	2.4993472	1.9171501	1.1848081	2.4542098	0.0	1.4853771	0.0	1.8241854	0.0	1.8862084	1.6657565	1.8892576	2.3197594
271	true	Empty	Group of ATP citrate lyase, isoform CRA_a OS=Rattus norvegicus GN=Acly PE=4 SV=1+3	G3V888_RAT (+3)	1	0.3122891	0.0	2.1420357	2.2701917	0.0	0.0	1.8200188	1.2496736	2.8757253	1.7772121	4.0903497	0.7240983	0.0	0.0	1.8241854	0.0	1.8862084	1.6657565	2.8338864	1.1598797
271.1	true	Empty	ATP citrate lyase, isoform CRA_a OS=Rattus norvegicus GN=Acly PE=4 SV=1	G3V888_RAT	0	0.3122891	0.0	2.1420357	2.2701917	0.0	0.0	1.8200188	1.2496736	2.8757253	1.7772121	4.0903497	0.7240983	0.0	0.0	1.8241854	0.0	1.8862084	1.6657565	2.8338864	1.1598797
271.2	true	Empty	ATP citrate lyase, isoform CRA_b OS=Rattus norvegicus GN=Acly PE=4 SV=1	G3V9G4_RAT	0	0.3122891	0.0	2.1420357	2.2701917	0.0	0.0	1.8200188	1.2496736	2.8757253	1.7772121	4.0903497	0.7240983	0.0	0.0	1.8241854	0.0	1.8862084	1.6657565	2.8338864	1.1598797
271.3	true	Empty	ATP-citrate synthase OS=Rattus norvegicus GN=Acly PE=1 SV=1	sp|P16638|ACLY_RAT	0	0.3122891	0.0	2.1420357	2.2701917	0.0	0.0	1.8200188	1.2496736	2.8757253	1.7772121	4.0903497	0.7240983	0.0	0.0	1.8241854	0.0	1.8862084	1.6657565	2.8338864	1.1598797
271.4	true	Empty	Isoform 2 of ATP-citrate synthase OS=Rattus norvegicus GN=Acly	sp|P16638-2|ACLY_RAT	0	0.3122891	0.0	2.1420357	2.2701917	0.0	0.0	1.8200188	1.2496736	2.8757253	1.7772121	4.0903497	0.7240983	0.0	0.0	1.8241854	0.0	1.8862084	1.6657565	2.8338864	1.1598797
272	true	Empty	Group of Isoform 2 of Plasminogen activator inhibitor 1 RNA-binding protein OS=Rattus norvegicus GN=Serbp1+1	sp|Q6AXS5-2|PAIRB_RAT (+1)	1	0.28194878	2.8147755	0.0	0.0	0.0	0.0	1.2133459	1.2496736	0.47928753	1.1848081	1.2271049	2.172295	1.4853771	2.3467765	0.6080618	4.6084175	1.8862084	1.6657565	0.9446288	2.3197594
272.1	true	Empty	Isoform 2 of Plasminogen activator inhibitor 1 RNA-binding protein OS=Rattus norvegicus GN=Serbp1	sp|Q6AXS5-2|PAIRB_RAT	0	0.28194878	2.8147755	0.0	0.0	0.0	0.0	1.2133459	1.2496736	0.47928753	1.1848081	1.2271049	2.172295	1.4853771	2.3467765	0.6080618	4.6084175	1.8862084	1.6657565	0.9446288	2.3197594
272.2	true	Empty	Plasminogen activator inhibitor 1 RNA-binding protein OS=Rattus norvegicus GN=Serbp1 PE=1 SV=2	sp|Q6AXS5|PAIRB_RAT	0	0.28194878	2.8147755	0.0	0.0	0.0	0.0	1.2133459	1.2496736	0.47928753	1.1848081	1.2271049	2.172295	1.4853771	2.3467765	0.6080618	4.6084175	1.8862084	1.6657565	0.9446288	2.3197594
273	true	Empty	Mitochondrial inner membrane protein (Fragment) OS=Rattus norvegicus GN=Immt PE=1 SV=1	IMMT_RAT	1	0.6119228	1.4073877	0.0	0.0	0.0	0.0	3.0333648	1.2496736	2.8757253	3.5544243	3.6813147	2.8963933	0.0	0.0	1.8241854	0.0	1.8862084	0.0	3.778515	0.0
274	true	Empty	Aldose reductase OS=Rattus norvegicus GN=Akr1b1 PE=1 SV=3	ALDR_RAT	1	0.31165183	0.0	2.1420357	4.5403833	2.4844701	0.0	1.8200188	2.4993472	0.95857507	1.1848081	0.81806993	0.0	2.9707541	0.0	1.8241854	0.0	1.8862084	0.0	1.8892576	1.1598797
275	true	Empty	Cytochrome c oxidase subunit 4 isoform 1, mitochondrial OS=Rattus norvegicus GN=Cox4i1 PE=1 SV=1	COX41_RAT	1	0.6464488	1.4073877	0.0	2.2701917	0.0	0.0	4.246711	1.2496736	1.9171501	2.3696163	0.81806993	2.8963933	0.0	2.3467765	0.0	0.0	0.0	1.6657565	3.778515	1.1598797
276	true	Empty	Cluster of Ras-related C3 botulinum toxin substrate 1 OS=Rattus norvegicus GN=Rac1 PE=1 SV=1+1	RAC1_RAT (+1)	1	0.53493345	0.0	3.2130537	2.2701917	0.0	0.0	1.2133459	0.0	2.8757253	2.9620204	1.6361399	3.6204915	2.9707541	0.0	1.2161236	0.0	0.0	1.6657565	0.9446288	1.1598797
276.1	true	Empty	Ras-related C3 botulinum toxin substrate 1 OS=Rattus norvegicus GN=Rac1 PE=1 SV=1	RAC1_RAT	0.83	0.50735635	0.0	1.0710179	0.0	0.0	0.0	1.2133459	0.0	1.4378626	2.3696163	0.81806993	1.4481966	1.4853771	0.0	0.6080618	0.0	0.0	1.6657565	0.9446288	1.1598797
276.2	true	Empty	Cell division control protein 42 homolog OS=Rattus norvegicus GN=Cdc42 PE=1 SV=2	sp|Q8CFN2|CDC42_RAT	0.75	0.8553603	0.0	2.1420357	2.2701917	0.0	0.0	0.0	0.0	1.9171501	0.59240407	0.81806993	2.172295	1.4853771	0.0	0.6080618	0.0	0.0	1.6657565	0.0	0.0
277	true	Empty	Group of Neurofascin OS=Rattus norvegicus GN=Nfasc PE=1 SV=2+1	sp|P97685|NFASC_RAT (+1)	1	0.6171471	0.0	1.0710179	0.0	0.0	2.213437	4.246711	1.2496736	0.95857507	4.1468287	4.9084196	0.7240983	1.4853771	0.0	2.4322472	0.0	0.0	0.0	0.9446288	1.1598797
277.1	true	Empty	Neurofascin OS=Rattus norvegicus GN=Nfasc PE=1 SV=2	sp|P97685|NFASC_RAT	0	0.6171471	0.0	1.0710179	0.0	0.0	2.213437	4.246711	1.2496736	0.95857507	4.1468287	4.9084196	0.7240983	1.4853771	0.0	2.4322472	0.0	0.0	0.0	0.9446288	1.1598797
277.2	true	Empty	Neurofascin OS=Rattus norvegicus GN=Nfasc PE=4 SV=1	R9PY05_RAT	0	0.6171471	0.0	1.0710179	0.0	0.0	2.213437	4.246711	1.2496736	0.95857507	4.1468287	4.9084196	0.7240983	1.4853771	0.0	2.4322472	0.0	0.0	0.0	0.9446288	1.1598797
278	true	Empty	Translationally-controlled tumor protein OS=Rattus norvegicus GN=Tpt1 PE=1 SV=1	TCTP_RAT	1	0.14697348	2.8147755	2.1420357	0.0	0.0	0.0	1.8200188	0.0	1.4378626	2.3696163	1.6361399	1.4481966	1.4853771	2.3467765	1.2161236	0.0	1.8862084	1.6657565	1.8892576	1.1598797
279	true	Empty	Histone H1.4 OS=Rattus norvegicus GN=Hist1h1e PE=1 SV=3	H14_RAT	1	0.4283403	1.4073877	2.1420357	2.2701917	0.0	4.426874	1.8200188	2.4993472	2.3964376	1.7772121	1.6361399	0.7240983	0.0	2.3467765	1.8241854	0.0	0.0	0.0	0.0	0.0
280	true	Empty	Secernin-1 OS=Rattus norvegicus GN=Scrn1 PE=1 SV=1	SCRN1_RAT	1	0.19126788	0.0	4.2840714	0.0	0.0	0.0	2.4266918	0.0	3.3550127	2.3696163	2.4542098	0.7240983	0.0	0.0	3.040309	0.0	0.0	3.331513	1.8892576	1.1598797
281	true	Empty	Protein Sfpq (Fragment) OS=Rattus norvegicus GN=Sfpq PE=4 SV=1	tr|F1LQW3|F1LQW3_RAT	1	0.42705733	0.0	0.0	4.5403833	0.0	0.0	1.2133459	0.0	1.4378626	1.7772121	1.6361399	1.4481966	0.0	4.693553	1.2161236	0.0	1.8862084	0.0	2.8338864	2.3197594
282	true	Empty	Fatty acid-binding protein, brain OS=Rattus norvegicus GN=Fabp7 PE=1 SV=2	FABP7_RAT	1	0.29910147	0.0	1.0710179	0.0	0.0	4.426874	1.8200188	2.4993472	1.9171501	0.0	1.2271049	2.172295	0.0	2.3467765	3.040309	0.0	1.8862084	0.0	0.0	2.3197594
283	true	Empty	Beta-adducin OS=Rattus norvegicus GN=Add2 PE=2 SV=4	sp|Q05764|ADDB_RAT	1	0.18656261	0.0	1.0710179	2.2701917	2.4844701	0.0	1.8200188	1.2496736	2.8757253	0.59240407	0.81806993	0.7240983	2.9707541	0.0	1.2161236	0.0	1.8862084	1.6657565	1.8892576	1.1598797
284	true	Empty	Protein Slc25a12 (Fragment) OS=Rattus norvegicus GN=Slc25a12 PE=3 SV=2	F1LX07_RAT	1	0.5863395	1.4073877	0.0	0.0	0.0	0.0	4.246711	0.0	1.4378626	2.9620204	2.8632448	1.4481966	0.0	0.0	1.2161236	0.0	0.0	3.331513	5.667773	0.0
285	true	Empty	V-type proton ATPase subunit C 1 OS=Rattus norvegicus GN=Atp6v1c1 PE=2 SV=1	VATC1_RAT	1	0.37442634	0.0	2.1420357	4.5403833	0.0	0.0	2.4266918	2.4993472	0.95857507	1.1848081	2.8632448	2.8963933	0.0	0.0	0.6080618	0.0	0.0	0.0	0.9446288	3.479639
286	true	Empty	Cluster of Alpha-1-inhibitor 3 OS=Rattus norvegicus GN=A1i3 PE=1 SV=1+1	A1I3_RAT (+1)	1	0.9695862	0.0	1.0710179	0.0	0.0	0.0	0.60667294	0.0	5.272163	0.59240407	3.2722797	0.0	1.4853771	0.0	10.945112	0.0	0.0	0.0	0.0	1.1598797
286.1	true	Empty	Alpha-1-inhibitor 3 OS=Rattus norvegicus GN=A1i3 PE=1 SV=1	A1I3_RAT	0.39	0.9302975	0.0	1.0710179	0.0	0.0	0.0	0.60667294	0.0	5.272163	0.59240407	3.2722797	0.0	1.4853771	0.0	9.728989	0.0	0.0	0.0	0.0	1.1598797
286.2	true	Empty	Protein LOC100911833 OS=Rattus norvegicus GN=LOC100911833 PE=4 SV=1	D4A6E3_RAT	0.15	0.9240746	0.0	1.0710179	0.0	0.0	0.0	0.60667294	0.0	2.8757253	0.59240407	2.0451748	0.0	1.4853771	0.0	7.9048033	0.0	0.0	0.0	0.0	1.1598797
287	true	Empty	Protein RGD1310819 (Fragment) OS=Rattus norvegicus GN=RGD1310819 PE=2 SV=2	tr|D3ZBU7|D3ZBU7_RAT	1	0.25513017	1.4073877	1.0710179	2.2701917	0.0	0.0	1.2133459	1.2496736	2.3964376	1.1848081	0.40903497	0.7240983	4.456131	2.3467765	0.0	0.0	1.8862084	1.6657565	0.9446288	1.1598797
288	true	Empty	Adaptin ear-binding coat-associated protein 1 OS=Rattus norvegicus GN=Necap1 PE=1 SV=1	NECP1_RAT	1	0.3347042	1.4073877	1.0710179	0.0	0.0	0.0	1.2133459	2.4993472	1.4378626	1.7772121	0.81806993	2.8963933	1.4853771	2.3467765	1.2161236	0.0	0.0	3.331513	2.8338864	0.0
289	true	Empty	Synaptogyrin-1 OS=Rattus norvegicus GN=Syngr1 PE=2 SV=1	SNG1_RAT	1	0.48748934	2.8147755	1.0710179	2.2701917	0.0	0.0	0.60667294	0.0	1.9171501	1.1848081	1.2271049	0.7240983	0.0	2.3467765	1.2161236	0.0	1.8862084	1.6657565	2.8338864	2.3197594
290	true	Empty	Transcriptional activator protein Pur-alpha OS=Rattus norvegicus GN=Pura PE=2 SV=2	tr|F1LPS8|F1LPS8_RAT	1	0.2666811	1.4073877	1.0710179	0.0	0.0	2.213437	3.0333648	0.0	0.95857507	1.7772121	2.4542098	2.172295	0.0	0.0	1.2161236	0.0	3.7724168	0.0	2.8338864	1.1598797
291	true	Empty	Proline-rich transmembrane protein 2 OS=Rattus norvegicus GN=Prrt2 PE=1 SV=1	PRRT2_RAT	1	0.6621879	4.222163	1.0710179	0.0	2.4844701	2.213437	3.0333648	2.4993472	1.4378626	2.3696163	1.2271049	2.8963933	0.0	0.0	0.6080618	0.0	0.0	0.0	0.0	0.0
292	true	Empty	Group of Myelin oligodendrocyte glycoprotein OS=Rattus norvegicus GN=Mog PE=2 SV=1+1	Q6MFX9_RAT (+1)	1	1.1059602	0.0	0.0	0.0	0.0	4.426874	6.6734023	1.2496736	0.47928753	3.5544243	2.4542098	5.0686884	0.0	0.0	0.0	0.0	0.0	0.0	0.0	0.0
292.1	true	Empty	Myelin oligodendrocyte glycoprotein OS=Rattus norvegicus GN=Mog PE=2 SV=1	Q6MFX9_RAT	0	1.1059602	0.0	0.0	0.0	0.0	4.426874	6.6734023	1.2496736	0.47928753	3.5544243	2.4542098	5.0686884	0.0	0.0	0.0	0.0	0.0	0.0	0.0	0.0
292.2	true	Empty	Myelin-oligodendrocyte glycoprotein OS=Rattus norvegicus GN=Mog PE=1 SV=1	MOG_RAT	0	1.1059602	0.0	0.0	0.0	0.0	4.426874	6.6734023	1.2496736	0.47928753	3.5544243	2.4542098	5.0686884	0.0	0.0	0.0	0.0	0.0	0.0	0.0	0.0
293	true	Empty	Cysteine and glycine-rich protein 1 OS=Rattus norvegicus GN=Csrp1 PE=2 SV=2	CSRP1_RAT	1	0.55446833	1.4073877	0.0	0.0	2.4844701	2.213437	3.0333648	3.7490208	0.95857507	1.7772121	2.4542098	1.4481966	0.0	0.0	4.2564325	0.0	0.0	0.0	0.0	0.0
294	true	Empty	Isocitrate dehydrogenase [NADP], mitochondrial OS=Rattus norvegicus GN=Idh2 PE=1 SV=2	IDHP_RAT	1	0.38670492	1.4073877	0.0	2.2701917	0.0	2.213437	0.60667294	1.2496736	1.4378626	1.7772121	2.4542098	2.172295	1.4853771	0.0	0.6080618	0.0	1.8862084	1.6657565	0.9446288	1.1598797
295	true	Empty	Elongation factor 1-gamma OS=Rattus norvegicus GN=Eef1g PE=1 SV=3	EF1G_RAT	1	0.5664813	1.4073877	0.0	0.0	2.4844701	0.0	4.246711	0.0	0.47928753	3.5544243	2.0451748	2.172295	1.4853771	0.0	1.2161236	0.0	0.0	0.0	1.8892576	2.3197594
296	true	Empty	Group of Isocitrate dehydrogenase 3 (NAD), gamma OS=Rattus norvegicus GN=Idh3g PE=2 SV=1+1	Q5XIJ3_RAT (+1)	1	0.34689218	1.4073877	1.0710179	2.2701917	0.0	0.0	1.8200188	0.0	3.3550127	2.9620204	2.8632448	0.0	0.0	0.0	1.2161236	0.0	0.0	1.6657565	2.8338864	1.1598797
296.1	true	Empty	Isocitrate dehydrogenase 3 (NAD), gamma OS=Rattus norvegicus GN=Idh3g PE=2 SV=1	Q5XIJ3_RAT	0	0.34689218	1.4073877	1.0710179	2.2701917	0.0	0.0	1.8200188	0.0	3.3550127	2.9620204	2.8632448	0.0	0.0	0.0	1.2161236	0.0	0.0	1.6657565	2.8338864	1.1598797
296.2	true	Empty	Isocitrate dehydrogenase [NAD] subunit gamma 1, mitochondrial OS=Rattus norvegicus GN=Idh3g PE=2 SV=2	IDHG1_RAT	0	0.34689218	1.4073877	1.0710179	2.2701917	0.0	0.0	1.8200188	0.0	3.3550127	2.9620204	2.8632448	0.0	0.0	0.0	1.2161236	0.0	0.0	1.6657565	2.8338864	1.1598797
297	true	Empty	Prohibitin-2 OS=Rattus norvegicus GN=Phb2 PE=1 SV=1	PHB2_RAT	1	0.54140407	0.0	1.0710179	0.0	0.0	0.0	2.4266918	0.0	3.3550127	2.9620204	2.0451748	1.4481966	0.0	0.0	2.4322472	0.0	0.0	1.6657565	2.8338864	2.3197594
298	true	Empty	Microtubule-associated protein RP/EB family member 3 OS=Rattus norvegicus GN=Mapre3 PE=1 SV=1	MARE3_RAT	1	0.2780165	0.0	1.0710179	0.0	2.4844701	2.213437	2.4266918	1.2496736	1.4378626	1.1848081	2.4542098	2.172295	0.0	0.0	2.4322472	0.0	0.0	0.0	1.8892576	1.1598797
299	true	Empty	Protein Fcgbp OS=Rattus norvegicus GN=Fcgbp PE=4 SV=2	D3ZJF8_RAT	1	0.4733777	0.0	1.0710179	4.5403833	0.0	0.0	0.0	2.4993472	0.0	0.0	0.0	1.4481966	0.0	0.0	0.0	9.216835	0.0	0.0	0.9446288	1.1598797
300	true	Empty	D-3-phosphoglycerate dehydrogenase OS=Rattus norvegicus GN=Phgdh PE=1 SV=3	SERA_RAT	1	0.5781888	0.0	1.0710179	0.0	0.0	0.0	3.6400375	0.0	3.3550127	2.9620204	2.4542098	2.172295	0.0	0.0	4.2564325	0.0	0.0	0.0	0.9446288	0.0
301	true	Empty	Group of Plectin (Fragment) OS=Rattus norvegicus GN=Plec PE=2 SV=2+2	tr|F1MAL6|F1MAL6_RAT (+2)	1	1.2983598	0.0	0.0	0.0	0.0	0.0	0.60667294	1.2496736	12.461476	2.3696163	0.40903497	1.4481966	0.0	0.0	1.2161236	0.0	0.0	0.0	0.9446288	0.0
301.1	true	Empty	Plectin (Fragment) OS=Rattus norvegicus GN=Plec PE=2 SV=2	tr|F1MAL6|F1MAL6_RAT	0	1.2983598	0.0	0.0	0.0	0.0	0.0	0.60667294	1.2496736	12.461476	2.3696163	0.40903497	1.4481966	0.0	0.0	1.2161236	0.0	0.0	0.0	0.9446288	0.0
301.2	true	Empty	Plectin OS=Rattus norvegicus GN=Plec PE=4 SV=1	tr|F7F744|F7F744_RAT	0	1.2983598	0.0	0.0	0.0	0.0	0.0	0.60667294	1.2496736	12.461476	2.3696163	0.40903497	1.4481966	0.0	0.0	1.2161236	0.0	0.0	0.0	0.9446288	0.0
301.3	true	Empty	Plectin OS=Rattus norvegicus GN=Plec PE=4 SV=1	tr|F7F9U6|F7F9U6_RAT	0	1.2983598	0.0	0.0	0.0	0.0	0.0	0.60667294	1.2496736	12.461476	2.3696163	0.40903497	1.4481966	0.0	0.0	1.2161236	0.0	0.0	0.0	0.9446288	0.0
302	true	Empty	Purine nucleoside phosphorylase OS=Rattus norvegicus GN=Pnp PE=1 SV=1	PNPH_RAT	1	0.3474936	0.0	2.1420357	2.2701917	0.0	0.0	0.0	2.4993472	3.3550127	1.1848081	2.0451748	0.0	1.4853771	0.0	1.2161236	0.0	1.8862084	1.6657565	0.9446288	0.0
303	true	Empty	Actin-related protein 2/3 complex subunit 2 OS=Rattus norvegicus GN=Arpc2 PE=1 SV=1	ARPC2_RAT	1	0.85213125	0.0	1.0710179	0.0	0.0	0.0	3.6400375	3.7490208	3.3550127	1.1848081	2.0451748	0.0	1.4853771	0.0	1.8241854	0.0	0.0	0.0	0.0	2.3197594
304	true	Empty	Fatty acid-binding protein, epidermal OS=Rattus norvegicus GN=Fabp5 PE=1 SV=3	FABP5_RAT	1	0.43032253	0.0	1.0710179	0.0	2.4844701	0.0	1.8200188	2.4993472	2.3964376	1.7772121	0.81806993	0.0	1.4853771	0.0	1.8241854	0.0	1.8862084	1.6657565	0.9446288	0.0
305	true	Empty	Dual specificity mitogen-activated protein kinase kinase 1 OS=Rattus norvegicus GN=Map2k1 PE=1 SV=2	MP2K1_RAT	1	0.7184573	0.0	1.0710179	0.0	0.0	0.0	1.2133459	0.0	4.3135877	0.59240407	1.2271049	2.8963933	0.0	4.693553	1.8241854	0.0	0.0	1.6657565	0.0	1.1598797
306	true	Empty	Group of Cytochrome c, somatic OS=Rattus norvegicus GN=Cycs PE=1 SV=2+1	CYC_RAT (+1)	1	0.26482704	1.4073877	3.2130537	0.0	0.0	0.0	0.60667294	1.2496736	0.95857507	1.1848081	2.4542098	2.172295	1.4853771	0.0	1.8241854	0.0	1.8862084	0.0	0.9446288	1.1598797
306.1	true	Empty	Cytochrome c, somatic OS=Rattus norvegicus GN=Cycs PE=1 SV=2	CYC_RAT	0	0.26482704	1.4073877	3.2130537	0.0	0.0	0.0	0.60667294	1.2496736	0.95857507	1.1848081	2.4542098	2.172295	1.4853771	0.0	1.8241854	0.0	1.8862084	0.0	0.9446288	1.1598797
306.2	true	Empty	Protein LOC679794 OS=Rattus norvegicus GN=LOC690675 PE=3 SV=1	D4A5L9_RAT	0	0.26482704	1.4073877	3.2130537	0.0	0.0	0.0	0.60667294	1.2496736	0.95857507	1.1848081	2.4542098	2.172295	1.4853771	0.0	1.8241854	0.0	1.8862084	0.0	0.9446288	1.1598797
307	true	Empty	Cluster of Junction plakoglobin OS=Rattus norvegicus GN=Jup PE=1 SV=1+1	PLAK_RAT (+1)	1	0.9245529	0.0	1.0710179	0.0	0.0	0.0	0.0	0.0	0.95857507	1.7772121	1.2271049	1.4481966	0.0	0.0	0.0	13.825253	0.0	0.0	0.0	0.0
307.1	true	Empty	Junction plakoglobin OS=Rattus norvegicus GN=Jup PE=1 SV=1	PLAK_RAT	0.75	0.8590945	0.0	1.0710179	0.0	0.0	0.0	0.0	0.0	0.0	0.0	0.0	1.4481966	0.0	0.0	0.0	13.825253	0.0	0.0	0.0	0.0
307.2	true	Empty	Catenin beta-1 OS=Rattus norvegicus GN=Ctnnb1 PE=1 SV=1	CTNB1_RAT	0.83	2.0	0.0	0.0	0.0	0.0	0.0	0.0	0.0	0.95857507	1.7772121	1.2271049	0.7240983	0.0	0.0	0.0	0.0	0.0	0.0	0.0	0.0
308	true	Empty	Group of Brain-specific angiogenesis inhibitor 1-associated protein 2 OS=Rattus norvegicus GN=Baiap2 PE=1 SV=1+1	sp|Q6GMN2|BAIP2_RAT (+1)	1	0.26864544	0.0	3.2130537	2.2701917	0.0	0.0	1.8200188	1.2496736	3.3550127	0.59240407	0.81806993	0.0	0.0	2.3467765	0.6080618	0.0	1.8862084	0.0	0.9446288	1.1598797
308.1	true	Empty	Brain-specific angiogenesis inhibitor 1-associated protein 2 OS=Rattus norvegicus GN=Baiap2 PE=1 SV=1	sp|Q6GMN2|BAIP2_RAT	0	0.26864544	0.0	3.2130537	2.2701917	0.0	0.0	1.8200188	1.2496736	3.3550127	0.59240407	0.81806993	0.0	0.0	2.3467765	0.6080618	0.0	1.8862084	0.0	0.9446288	1.1598797
308.2	true	Empty	Isoform 2 of Brain-specific angiogenesis inhibitor 1-associated protein 2 OS=Rattus norvegicus GN=Baiap2	sp|Q6GMN2-2|BAIP2_RAT	0	0.26864544	0.0	3.2130537	2.2701917	0.0	0.0	1.8200188	1.2496736	3.3550127	0.59240407	0.81806993	0.0	0.0	2.3467765	0.6080618	0.0	1.8862084	0.0	0.9446288	1.1598797
309	true	Empty	Cortactin OS=Rattus norvegicus GN=Cttn PE=1 SV=1	Q66HL2_RAT	1	0.52408725	1.4073877	1.0710179	0.0	0.0	0.0	1.2133459	1.2496736	2.8757253	1.1848081	0.81806993	2.172295	2.9707541	2.3467765	1.2161236	0.0	0.0	1.6657565	0.0	0.0
310	true	Empty	Poly(RC) binding protein 2 OS=Rattus norvegicus GN=Pcbp2 PE=2 SV=1	Q6AYU5_RAT	1	0.28787538	1.4073877	1.0710179	2.2701917	0.0	0.0	1.2133459	1.2496736	0.95857507	1.1848081	0.0	0.7240983	0.0	2.3467765	1.2161236	0.0	1.8862084	0.0	0.9446288	3.479639
311	true	Empty	Destrin OS=Rattus norvegicus GN=Dstn PE=1 SV=3	DEST_RAT	1	0.5285637	1.4073877	1.0710179	0.0	2.4844701	2.213437	1.8200188	2.4993472	1.4378626	1.1848081	1.2271049	1.4481966	1.4853771	0.0	0.6080618	0.0	0.0	0.0	0.9446288	0.0
312	true	Empty	Isoform 2 of Actin-related protein 2/3 complex subunit 5-like protein OS=Rattus norvegicus GN=Arpc5l	sp|A1L108-2|ARP5L_RAT	1	0.8365138	2.8147755	2.1420357	2.2701917	0.0	2.213437	0.60667294	0.0	0.95857507	0.59240407	0.0	0.0	1.4853771	2.3467765	0.6080618	0.0	3.7724168	0.0	0.0	0.0
313	true	Empty	Cluster of Isoform 2 of Opioid-binding protein/cell adhesion molecule OS=Rattus norvegicus GN=Opcml+2	sp|P32736-2|OPCM_RAT (+2)	1	0.84633076	1.4073877	1.0710179	0.0	0.0	0.0	3.6400375	2.4993472	0.95857507	0.59240407	0.40903497	0.0	0.0	0.0	0.0	0.0	0.0	3.331513	4.723144	1.1598797
313.1	true	Empty	Group of Isoform 2 of Opioid-binding protein/cell adhesion molecule OS=Rattus norvegicus GN=Opcml+1	sp|P32736-2|OPCM_RAT (+1)	0.67	0.9487245	0.0	1.0710179	0.0	0.0	0.0	2.4266918	1.2496736	0.47928753	0.0	0.0	0.0	0.0	0.0	0.0	0.0	0.0	3.331513	3.778515	0.0
313.1.1	true	Empty	Isoform 2 of Opioid-binding protein/cell adhesion molecule OS=Rattus norvegicus GN=Opcml	sp|P32736-2|OPCM_RAT	0	0.9487245	0.0	1.0710179	0.0	0.0	0.0	2.4266918	1.2496736	0.47928753	0.0	0.0	0.0	0.0	0.0	0.0	0.0	0.0	3.331513	3.778515	0.0
313.1.2	true	Empty	Opioid-binding protein/cell adhesion molecule OS=Rattus norvegicus GN=Opcml PE=1 SV=2	sp|P32736|OPCM_RAT	0	0.9487245	0.0	1.0710179	0.0	0.0	0.0	2.4266918	1.2496736	0.47928753	0.0	0.0	0.0	0.0	0.0	0.0	0.0	0.0	3.331513	3.778515	0.0
313.2	true	Empty	Neurotrimin OS=Rattus norvegicus GN=Ntm PE=4 SV=1	G3V964_RAT	0.67	0.77751625	1.4073877	0.0	0.0	0.0	0.0	1.8200188	1.2496736	0.47928753	0.59240407	0.40903497	0.0	0.0	0.0	0.0	0.0	0.0	1.6657565	1.8892576	1.1598797
314	true	Empty	Annexin A6 OS=Rattus norvegicus GN=Anxa6 PE=1 SV=2	ANXA6_RAT	1	0.93582004	0.0	0.0	0.0	0.0	0.0	1.8200188	1.2496736	4.3135877	1.7772121	3.2722797	0.0	1.4853771	2.3467765	0.6080618	0.0	1.8862084	0.0	0.9446288	0.0
315	true	Empty	Sodium- and chloride-dependent GABA transporter 3 OS=Rattus norvegicus GN=Slc6a11 PE=2 SV=1	S6A11_RAT	1	0.8346852	1.4073877	0.0	0.0	0.0	0.0	0.60667294	0.0	0.47928753	2.9620204	2.0451748	4.34459	0.0	2.3467765	1.2161236	0.0	1.8862084	0.0	0.9446288	1.1598797
316	true	Empty	Group of CArG-binding factor A OS=Rattus norvegicus GN=Hnrnpab PE=2 SV=1+1	Q9QX80_RAT (+1)	1	0.1734746	1.4073877	1.0710179	0.0	2.4844701	0.0	1.2133459	0.0	0.95857507	1.1848081	0.40903497	1.4481966	0.0	2.3467765	1.2161236	0.0	1.8862084	1.6657565	0.9446288	1.1598797
316.1	true	Empty	CArG-binding factor A OS=Rattus norvegicus GN=Hnrnpab PE=2 SV=1	Q9QX80_RAT	0	0.1734746	1.4073877	1.0710179	0.0	2.4844701	0.0	1.2133459	0.0	0.95857507	1.1848081	0.40903497	1.4481966	0.0	2.3467765	1.2161236	0.0	1.8862084	1.6657565	0.9446288	1.1598797
316.2	true	Empty	Protein Hnrnpab OS=Rattus norvegicus GN=Hnrnpab PE=2 SV=1	Q9QX81_RAT	0	0.1734746	1.4073877	1.0710179	0.0	2.4844701	0.0	1.2133459	0.0	0.95857507	1.1848081	0.40903497	1.4481966	0.0	2.3467765	1.2161236	0.0	1.8862084	1.6657565	0.9446288	1.1598797
317	true	Empty	Protein Ubqln2 OS=Rattus norvegicus GN=Ubqln2 PE=4 SV=1	D4AA63_RAT	1	0.8285613	0.0	0.0	0.0	0.0	0.0	1.8200188	0.0	0.95857507	2.9620204	0.81806993	0.0	1.4853771	0.0	3.040309	0.0	0.0	1.6657565	1.8892576	4.6395187
318	true	Empty	Actin related protein 2/3 complex, subunit 4 (Predicted), isoform CRA_a OS=Rattus norvegicus GN=Arpc4 PE=2 SV=1	B2RZ72_RAT	1	0.22959675	2.8147755	0.0	0.0	0.0	2.213437	0.60667294	1.2496736	0.47928753	0.59240407	0.81806993	2.172295	0.0	4.693553	0.6080618	0.0	1.8862084	0.0	0.9446288	0.0
319	true	Empty	Protein LOC100912106 OS=Rattus norvegicus GN=LOC100912106 PE=4 SV=1	D4ADF5_RAT	1	0.27910408	2.8147755	2.1420357	0.0	0.0	0.0	1.2133459	2.4993472	1.4378626	1.7772121	1.2271049	0.7240983	0.0	0.0	0.6080618	0.0	0.0	3.331513	0.0	1.1598797
320	true	Empty	Fumarylacetoacetate hydrolase domain-containing protein 2 OS=Rattus norvegicus GN=Fahd2 PE=1 SV=1	FAHD2_RAT	1	0.96498364	0.0	2.1420357	0.0	0.0	0.0	0.0	0.0	0.95857507	2.9620204	3.2722797	2.8963933	1.4853771	0.0	1.2161236	0.0	1.8862084	0.0	0.9446288	1.1598797
321	true	Empty	Lymphocyte antigen 6 complex, locus H (Predicted), isoform CRA_a OS=Rattus norvegicus GN=Ly6h PE=4 SV=2	F1LNW6_RAT	1	0.73245436	0.0	0.0	0.0	0.0	0.0	3.0333648	0.0	0.95857507	0.59240407	1.2271049	2.8963933	0.0	0.0	1.2161236	0.0	0.0	4.9972696	2.8338864	1.1598797
322	true	Empty	Cytochrome b-c1 complex subunit 7 OS=Rattus norvegicus GN=Uqcrb PE=3 SV=1	B2RYS2_RAT	1	0.26482704	2.8147755	2.1420357	0.0	0.0	0.0	1.2133459	0.0	2.3964376	1.1848081	2.0451748	1.4481966	0.0	0.0	1.8241854	0.0	0.0	1.6657565	0.9446288	1.1598797
323	true	Empty	V-type proton ATPase subunit F OS=Rattus norvegicus GN=Atp6v1f PE=1 SV=1	VATF_RAT	1	0.33345968	0.0	1.0710179	2.2701917	0.0	0.0	1.8200188	1.2496736	0.95857507	1.7772121	1.2271049	0.7240983	1.4853771	0.0	1.2161236	0.0	1.8862084	0.0	1.8892576	1.1598797
324	true	Empty	Protein Atp6v1h OS=Rattus norvegicus GN=Atp6v1h PE=4 SV=1	E9PTI1_RAT	1	0.2638985	0.0	1.0710179	4.5403833	0.0	0.0	0.60667294	1.2496736	1.9171501	1.1848081	2.0451748	0.7240983	0.0	0.0	0.0	0.0	0.0	3.331513	1.8892576	0.0
325	true	Empty	Granulin, isoform CRA_c OS=Rattus norvegicus GN=Grn PE=4 SV=1	G3V8V1_RAT	1	0.15779203	4.222163	0.0	0.0	2.4844701	0.0	1.2133459	1.2496736	0.95857507	1.1848081	0.81806993	1.4481966	0.0	0.0	1.8241854	0.0	0.0	0.0	1.8892576	1.1598797
326	true	Empty	Mitochondrial import inner membrane translocase subunit Tim13 OS=Rattus norvegicus GN=Timm13 PE=3 SV=1	TIM13_RAT	1	0.5625769	1.4073877	2.1420357	2.2701917	2.4844701	0.0	0.60667294	0.0	0.95857507	1.7772121	0.81806993	0.0	1.4853771	0.0	0.6080618	0.0	0.0	1.6657565	0.9446288	1.1598797
327	true	Empty	Protein Rap1gds1 OS=Rattus norvegicus GN=Rap1gds1 PE=4 SV=2	F1M7Y3_RAT	1	0.61603	0.0	1.0710179	0.0	2.4844701	0.0	2.4266918	1.2496736	1.9171501	1.7772121	4.9084196	0.0	0.0	0.0	1.2161236	0.0	0.0	0.0	0.9446288	0.0
328	true	Empty	Actin-related protein 2 OS=Rattus norvegicus GN=Actr2 PE=1 SV=1	ARP2_RAT	1	0.89946055	0.0	0.0	0.0	0.0	0.0	3.0333648	2.4993472	2.8757253	0.59240407	0.81806993	0.7240983	0.0	0.0	0.6080618	0.0	1.8862084	1.6657565	1.8892576	1.1598797
329	true	Empty	Succinyl-CoA:3-ketoacid coenzyme A transferase 1, mitochondrial OS=Rattus norvegicus GN=Oxct1 PE=1 SV=1	SCOT1_RAT	1	0.18933472	0.0	3.2130537	0.0	0.0	0.0	1.2133459	1.2496736	2.3964376	1.1848081	2.0451748	0.7240983	0.0	0.0	1.2161236	0.0	0.0	3.331513	0.0	1.1598797
330	true	Empty	Myosin regulatory light chain 12B OS=Rattus norvegicus GN=Myl12b PE=1 SV=3	ML12B_RAT	1	0.36571106	4.222163	1.0710179	0.0	0.0	0.0	0.60667294	2.4993472	0.47928753	0.59240407	0.40903497	0.0	1.4853771	2.3467765	0.6080618	0.0	0.0	0.0	0.9446288	2.3197594
331	true	Empty	Striated muscle-specific serine/threonine-protein kinase OS=Rattus norvegicus GN=Speg PE=2 SV=2	SPEG_RAT	1	0.39410236	4.222163	0.0	0.0	0.0	0.0	1.2133459	1.2496736	1.4378626	0.59240407	0.0	0.0	1.4853771	0.0	2.4322472	0.0	1.8862084	0.0	1.8892576	1.1598797
332	true	Empty	Group of Protein Hnrnpl OS=Rattus norvegicus GN=Hnrnpl PE=4 SV=1+1	F2Z3R2_RAT (+1)	1	0.137241	2.8147755	1.0710179	0.0	0.0	0.0	1.2133459	0.0	0.95857507	1.1848081	1.2271049	2.172295	0.0	0.0	0.6080618	0.0	3.7724168	0.0	0.0	2.3197594
332.1	true	Empty	Protein Hnrnpl OS=Rattus norvegicus GN=Hnrnpl PE=4 SV=1	F2Z3R2_RAT	0	0.137241	2.8147755	1.0710179	0.0	0.0	0.0	1.2133459	0.0	0.95857507	1.1848081	1.2271049	2.172295	0.0	0.0	0.6080618	0.0	3.7724168	0.0	0.0	2.3197594
332.2	true	Empty	Protein Hnrnpl OS=Rattus norvegicus GN=Hnrnpl PE=4 SV=2	F1LQ48_RAT	0	0.137241	2.8147755	1.0710179	0.0	0.0	0.0	1.2133459	0.0	0.95857507	1.1848081	1.2271049	2.172295	0.0	0.0	0.6080618	0.0	3.7724168	0.0	0.0	2.3197594
333	true	Empty	Endoplasmic reticulum resident protein 29 OS=Rattus norvegicus GN=Erp29 PE=1 SV=2	ERP29_RAT	1	0.39142093	0.0	1.0710179	0.0	0.0	2.213437	0.60667294	1.2496736	0.47928753	0.59240407	0.81806993	0.0	1.4853771	2.3467765	1.2161236	0.0	0.0	0.0	2.8338864	2.3197594
334	true	Empty	NADH dehydrogenase [ubiquinone] 1 alpha subcomplex subunit 6 OS=Rattus norvegicus GN=Ndufa6 PE=3 SV=1	D4A3V2_RAT	1	0.3899644	1.4073877	1.0710179	2.2701917	0.0	0.0	0.60667294	0.0	1.4378626	0.59240407	1.2271049	2.172295	0.0	0.0	1.2161236	0.0	0.0	3.331513	1.8892576	0.0
335	true	Empty	Fam49b protein OS=Rattus norvegicus GN=Fam49b PE=2 SV=1	B2GUZ9_RAT	1	0.6383402	0.0	0.0	0.0	2.4844701	0.0	3.0333648	0.0	1.4378626	2.9620204	1.2271049	1.4481966	1.4853771	0.0	1.8241854	0.0	0.0	0.0	0.9446288	0.0
336	true	Empty	Brevican, isoform CRA_a OS=Rattus norvegicus GN=LOC100910284 PE=4 SV=1	G3V8G4_RAT	1	0.8000998	0.0	0.0	0.0	0.0	0.0	3.6400375	0.0	1.9171501	1.1848081	2.8632448	2.172295	0.0	0.0	1.2161236	0.0	0.0	1.6657565	0.9446288	1.1598797
337	true	Empty	3-hydroxyisobutyrate dehydrogenase, mitochondrial OS=Rattus norvegicus GN=Hibadh PE=1 SV=3	3HIDH_RAT	1	0.5198003	1.4073877	1.0710179	0.0	0.0	0.0	0.60667294	0.0	1.9171501	1.7772121	1.2271049	1.4481966	1.4853771	0.0	1.2161236	0.0	1.8862084	1.6657565	0.9446288	0.0
338	true	Empty	Phosphatidylinositol 5-phosphate 4-kinase type-2 beta OS=Rattus norvegicus GN=Pip4k2b PE=1 SV=1	PI42B_RAT	1	0.3955415	2.8147755	1.0710179	0.0	0.0	0.0	1.2133459	2.4993472	0.47928753	0.59240407	0.81806993	0.7240983	0.0	0.0	1.2161236	0.0	1.8862084	0.0	0.9446288	2.3197594
339	true	Empty	Hematological and neurological expressed 1 protein OS=Rattus norvegicus GN=Hn1 PE=2 SV=3	HN1_RAT	1	0.76921636	1.4073877	0.0	2.2701917	2.4844701	0.0	0.0	0.0	0.95857507	0.59240407	0.40903497	0.0	1.4853771	0.0	1.2161236	0.0	1.8862084	1.6657565	0.9446288	1.1598797
340	true	Empty	Eukaryotic initiation factor 4A-II OS=Rattus norvegicus GN=Eif4a2 PE=1 SV=1	IF4A2_RAT	1	0.16865224	1.4073877	1.0710179	2.2701917	0.0	0.0	1.2133459	0.0	1.9171501	0.59240407	1.2271049	1.4481966	0.0	0.0	1.2161236	0.0	0.0	0.0	2.8338864	1.1598797
341	true	Empty	MARCKS-related protein OS=Rattus norvegicus GN=Marcksl1 PE=2 SV=3	MRP_RAT	1	0.8485715	1.4073877	0.0	0.0	0.0	0.0	0.0	0.0	1.4378626	1.1848081	0.40903497	0.7240983	1.4853771	0.0	0.6080618	4.6084175	0.0	3.331513	0.0	1.1598797
342	true	Empty	Group of Inositol monophosphatase 1 OS=Rattus norvegicus GN=Impa1 PE=1 SV=2+1	IMPA1_RAT (+1)	1	0.26595455	1.4073877	2.1420357	0.0	0.0	2.213437	0.60667294	1.2496736	0.95857507	1.7772121	0.81806993	0.7240983	0.0	0.0	0.6080618	0.0	0.0	1.6657565	0.9446288	1.1598797
342.1	true	Empty	Inositol monophosphatase 1 OS=Rattus norvegicus GN=Impa1 PE=1 SV=2	IMPA1_RAT	0	0.26595455	1.4073877	2.1420357	0.0	0.0	2.213437	0.60667294	1.2496736	0.95857507	1.7772121	0.81806993	0.7240983	0.0	0.0	0.6080618	0.0	0.0	1.6657565	0.9446288	1.1598797
342.2	true	Empty	Inositol monophosphatase 1 OS=Rattus norvegicus GN=Impa1 PE=4 SV=1	F1M978_RAT	0	0.26595455	1.4073877	2.1420357	0.0	0.0	2.213437	0.60667294	1.2496736	0.95857507	1.7772121	0.81806993	0.7240983	0.0	0.0	0.6080618	0.0	0.0	1.6657565	0.9446288	1.1598797
343	true	Empty	Group of 3-hydroxyacyl-CoA dehydrogenase type-2 OS=Rattus norvegicus GN=Hsd17b10 PE=1 SV=3+1	HCD2_RAT (+1)	1	0.8346852	0.0	1.0710179	0.0	0.0	0.0	0.60667294	0.0	2.8757253	1.1848081	3.6813147	0.7240983	0.0	0.0	0.0	0.0	0.0	1.6657565	1.8892576	2.3197594
343.1	true	Empty	3-hydroxyacyl-CoA dehydrogenase type-2 OS=Rattus norvegicus GN=Hsd17b10 PE=1 SV=3	HCD2_RAT	0	0.8346852	0.0	1.0710179	0.0	0.0	0.0	0.60667294	0.0	2.8757253	1.1848081	3.6813147	0.7240983	0.0	0.0	0.0	0.0	0.0	1.6657565	1.8892576	2.3197594
343.2	true	Empty	3-hydroxyacyl-CoA dehydrogenase type-2 OS=Rattus norvegicus GN=Hsd17b10 PE=2 SV=1	B0BMW2_RAT	0	0.8346852	0.0	1.0710179	0.0	0.0	0.0	0.60667294	0.0	2.8757253	1.1848081	3.6813147	0.7240983	0.0	0.0	0.0	0.0	0.0	1.6657565	1.8892576	2.3197594
344	true	Empty	Calcium-dependent secretion activator 1 OS=Rattus norvegicus GN=Cadps PE=1 SV=1	CAPS1_RAT	1	0.8384991	0.0	0.0	0.0	0.0	0.0	1.8200188	0.0	2.3964376	2.9620204	2.0451748	2.172295	0.0	0.0	1.2161236	0.0	0.0	3.331513	0.0	0.0
345	true	Empty	Phosphate carrier protein, mitochondrial OS=Rattus norvegicus GN=Slc25a3 PE=3 SV=1	G3V741_RAT	1	0.68570423	0.0	0.0	0.0	0.0	0.0	1.8200188	1.2496736	0.0	1.1848081	2.4542098	2.8963933	0.0	0.0	0.6080618	0.0	0.0	1.6657565	2.8338864	1.1598797
346	true	Empty	Alpha-centractin OS=Rattus norvegicus GN=Actr1a PE=1 SV=1	ACTZ_RAT	1	0.51401794	1.4073877	0.0	0.0	0.0	0.0	1.8200188	1.2496736	1.9171501	0.0	3.2722797	2.172295	0.0	0.0	3.040309	0.0	0.0	0.0	0.9446288	0.0
347	true	Empty	NADH dehydrogenase [ubiquinone] 1 alpha subcomplex subunit 9, mitochondrial OS=Rattus norvegicus GN=Ndufa9 PE=1 SV=2	NDUA9_RAT	1	0.5205379	0.0	1.0710179	0.0	0.0	0.0	1.8200188	1.2496736	0.95857507	0.59240407	2.4542098	2.172295	1.4853771	0.0	1.8241854	0.0	0.0	0.0	0.9446288	1.1598797
348	true	Empty	Group of Protein RGD1559864 OS=Rattus norvegicus GN=RGD1559864 PE=2 SV=1+1	tr|D3ZB78|D3ZB78_RAT (+1)	1	0.7309972	2.8147755	0.0	0.0	0.0	0.0	0.60667294	0.0	2.3964376	2.3696163	1.6361399	2.172295	0.0	0.0	0.6080618	0.0	0.0	1.6657565	0.0	1.1598797
348.1	true	Empty	Protein RGD1559864 OS=Rattus norvegicus GN=RGD1559864 PE=2 SV=1	tr|D3ZB78|D3ZB78_RAT	0	0.7309972	2.8147755	0.0	0.0	0.0	0.0	0.60667294	0.0	2.3964376	2.3696163	1.6361399	2.172295	0.0	0.0	0.6080618	0.0	0.0	1.6657565	0.0	1.1598797
348.2	true	Empty	Protein RGD1559864 OS=Rattus norvegicus GN=RGD1559864 PE=2 SV=1	tr|D3ZBS6|D3ZBS6_RAT	0	0.7309972	2.8147755	0.0	0.0	0.0	0.0	0.60667294	0.0	2.3964376	2.3696163	1.6361399	2.172295	0.0	0.0	0.6080618	0.0	0.0	1.6657565	0.0	1.1598797
349	true	Empty	Trifunctional enzyme subunit alpha, mitochondrial OS=Rattus norvegicus GN=Hadha PE=1 SV=2	ECHA_RAT	1	0.7659227	1.4073877	0.0	0.0	0.0	0.0	1.2133459	0.0	3.3550127	1.1848081	2.8632448	1.4481966	1.4853771	0.0	2.4322472	0.0	0.0	0.0	0.0	0.0
350	true	Empty	Actin-related protein 2/3 complex subunit 1A OS=Rattus norvegicus GN=Arpc1a PE=2 SV=1	ARC1A_RAT	1	0.47131363	2.8147755	1.0710179	0.0	0.0	0.0	1.2133459	1.2496736	2.3964376	0.59240407	2.0451748	2.172295	0.0	0.0	0.6080618	0.0	0.0	0.0	0.0	1.1598797
351	true	Empty	Vesicle-associated membrane protein-associated protein A OS=Rattus norvegicus GN=Vapa PE=1 SV=3	VAPA_RAT	1	0.50735635	0.0	0.0	0.0	2.4844701	0.0	0.60667294	1.2496736	0.47928753	1.7772121	2.0451748	2.172295	0.0	0.0	0.0	0.0	0.0	1.6657565	2.8338864	0.0
352	true	Empty	Group of Isoform 2 of Limbic system-associated membrane protein OS=Rattus norvegicus GN=Lsamp+1	sp|Q62813-2|LSAMP_RAT (+1)	1	0.7321565	0.0	0.0	0.0	0.0	0.0	3.0333648	0.0	1.4378626	1.1848081	1.2271049	1.4481966	0.0	0.0	1.8241854	0.0	0.0	0.0	4.723144	0.0
352.1	true	Empty	Isoform 2 of Limbic system-associated membrane protein OS=Rattus norvegicus GN=Lsamp	sp|Q62813-2|LSAMP_RAT	0	0.7321565	0.0	0.0	0.0	0.0	0.0	3.0333648	0.0	1.4378626	1.1848081	1.2271049	1.4481966	0.0	0.0	1.8241854	0.0	0.0	0.0	4.723144	0.0
352.2	true	Empty	Limbic system-associated membrane protein OS=Rattus norvegicus GN=Lsamp PE=1 SV=1	sp|Q62813|LSAMP_RAT	0	0.7321565	0.0	0.0	0.0	0.0	0.0	3.0333648	0.0	1.4378626	1.1848081	1.2271049	1.4481966	0.0	0.0	1.8241854	0.0	0.0	0.0	4.723144	0.0
353	true	Empty	Protein RGD1561381 OS=Rattus norvegicus GN=RGD1561381 PE=4 SV=1	tr|D3ZZQ8|D3ZZQ8_RAT	1	0.80386573	0.0	0.0	0.0	0.0	0.0	1.8200188	1.2496736	0.47928753	0.59240407	1.2271049	0.7240983	0.0	0.0	1.2161236	0.0	1.8862084	1.6657565	2.8338864	1.1598797
354	true	Empty	Group of Isoform 2 of Neuronal-specific septin-3 OS=Rattus norvegicus GN=Sept3+1	sp|Q9WU34-2|SEPT3_RAT (+1)	1	0.6053159	1.4073877	1.0710179	2.2701917	0.0	0.0	1.2133459	0.0	1.9171501	1.1848081	1.2271049	2.8963933	0.0	0.0	0.0	0.0	0.0	1.6657565	0.0	0.0
354.1	true	Empty	Isoform 2 of Neuronal-specific septin-3 OS=Rattus norvegicus GN=Sept3	sp|Q9WU34-2|SEPT3_RAT	0	0.6053159	1.4073877	1.0710179	2.2701917	0.0	0.0	1.2133459	0.0	1.9171501	1.1848081	1.2271049	2.8963933	0.0	0.0	0.0	0.0	0.0	1.6657565	0.0	0.0
354.2	true	Empty	Neuronal-specific septin-3 OS=Rattus norvegicus GN=Sept3 PE=2 SV=1	tr|D3ZPP8|D3ZPP8_RAT	0	0.6053159	1.4073877	1.0710179	2.2701917	0.0	0.0	1.2133459	0.0	1.9171501	1.1848081	1.2271049	2.8963933	0.0	0.0	0.0	0.0	0.0	1.6657565	0.0	0.0
355	true	Empty	Group of Heterogeneous nuclear ribonucleoprotein D, isoform CRA_a OS=Rattus norvegicus GN=Hnrpd PE=4 SV=1+3	G3V9G2_RAT (+3)	1	0.70811105	1.4073877	1.0710179	0.0	0.0	0.0	0.0	0.0	1.4378626	0.0	0.81806993	2.172295	0.0	2.3467765	0.6080618	0.0	0.0	1.6657565	0.9446288	2.3197594
355.1	true	Empty	Heterogeneous nuclear ribonucleoprotein D, isoform CRA_a OS=Rattus norvegicus GN=Hnrpd PE=4 SV=1	G3V9G2_RAT	0	0.70811105	1.4073877	1.0710179	0.0	0.0	0.0	0.0	0.0	1.4378626	0.0	0.81806993	2.172295	0.0	2.3467765	0.6080618	0.0	0.0	1.6657565	0.9446288	2.3197594
355.2	true	Empty	Heterogeneous nuclear ribonucleoprotein D, isoform CRA_b OS=Rattus norvegicus GN=Hnrpd PE=4 SV=1	G3V6A4_RAT	0	0.70811105	1.4073877	1.0710179	0.0	0.0	0.0	0.0	0.0	1.4378626	0.0	0.81806993	2.172295	0.0	2.3467765	0.6080618	0.0	0.0	1.6657565	0.9446288	2.3197594
355.3	true	Empty	Heterogeneous nuclear ribonucleoprotein D0 OS=Rattus norvegicus GN=Hnrnpd PE=1 SV=1	sp|Q9JJ54|HNRPD_RAT	0	0.70811105	1.4073877	1.0710179	0.0	0.0	0.0	0.0	0.0	1.4378626	0.0	0.81806993	2.172295	0.0	2.3467765	0.6080618	0.0	0.0	1.6657565	0.9446288	2.3197594
355.4	true	Empty	Isoform 3 of Heterogeneous nuclear ribonucleoprotein D0 OS=Rattus norvegicus GN=Hnrnpd	sp|Q9JJ54-3|HNRPD_RAT	0	0.70811105	1.4073877	1.0710179	0.0	0.0	0.0	0.0	0.0	1.4378626	0.0	0.81806993	2.172295	0.0	2.3467765	0.6080618	0.0	0.0	1.6657565	0.9446288	2.3197594
356	true	Empty	Parvalbumin alpha OS=Rattus norvegicus GN=Pvalb PE=1 SV=2	PRVA_RAT	1	0.7941039	4.222163	1.0710179	0.0	0.0	0.0	0.60667294	0.0	0.47928753	3.5544243	2.4542098	1.4481966	0.0	0.0	0.0	0.0	0.0	0.0	0.9446288	0.0
357	true	Empty	NADH dehydrogenase [ubiquinone] iron-sulfur protein 2, mitochondrial OS=Rattus norvegicus GN=Ndufs2 PE=1 SV=1	NDUS2_RAT	1	0.7220281	0.0	0.0	0.0	0.0	0.0	0.60667294	1.2496736	1.4378626	0.59240407	2.4542098	0.7240983	1.4853771	0.0	1.2161236	0.0	1.8862084	0.0	1.8892576	1.1598797
358	true	Empty	Vacuolar protein sorting-associated protein 35 OS=Rattus norvegicus GN=Vps35 PE=3 SV=1	G3V8A5_RAT	1	0.34959206	1.4073877	1.0710179	0.0	0.0	0.0	0.60667294	0.0	0.95857507	1.1848081	0.81806993	0.0	0.0	2.3467765	0.6080618	0.0	1.8862084	1.6657565	0.9446288	1.1598797
359	true	Empty	RNA-binding motif protein, X chromosome retrogene-like OS=Rattus norvegicus GN=Rbmxrtl PE=3 SV=1	RMXRL_RAT	1	0.6880308	0.0	0.0	0.0	0.0	0.0	1.2133459	1.2496736	0.95857507	1.1848081	0.40903497	1.4481966	0.0	2.3467765	0.6080618	0.0	0.0	0.0	2.8338864	2.3197594
360	true	Empty	Prohibitin OS=Rattus norvegicus GN=Phb PE=1 SV=1	PHB_RAT	1	0.28527418	1.4073877	1.0710179	0.0	0.0	0.0	0.60667294	1.2496736	1.4378626	1.1848081	1.6361399	0.7240983	1.4853771	0.0	0.6080618	0.0	0.0	0.0	1.8892576	1.1598797
361	true	Empty	Serine/threonine-protein kinase DCLK1 OS=Rattus norvegicus GN=Dclk1 PE=2 SV=1	DCLK1_RAT	1	0.6667345	2.8147755	1.0710179	0.0	0.0	0.0	0.0	0.0	1.4378626	0.59240407	1.2271049	0.7240983	1.4853771	0.0	1.2161236	0.0	0.0	1.6657565	0.9446288	1.1598797
362	true	Empty	Leucine-rich glioma-inactivated protein 1 OS=Rattus norvegicus GN=Lgi1 PE=1 SV=1	LGI1_RAT	1	0.7770261	1.4073877	3.2130537	2.2701917	0.0	0.0	0.0	0.0	2.8757253	0.0	1.2271049	0.7240983	0.0	0.0	2.4322472	0.0	0.0	0.0	0.0	0.0
363	true	Empty	Serine/threonine-protein phosphatase PP1-alpha catalytic subunit OS=Rattus norvegicus GN=Ppp1ca PE=1 SV=1	PP1A_RAT	1	1.1761941	0.0	0.0	0.0	0.0	0.0	0.0	0.0	2.3964376	0.59240407	2.0451748	2.172295	0.0	0.0	1.2161236	0.0	1.8862084	1.6657565	0.9446288	1.1598797
364	true	Empty	Fatty acid synthase OS=Rattus norvegicus GN=Fasn PE=1 SV=3	FAS_RAT	1	0.6740929	0.0	0.0	0.0	0.0	0.0	2.4266918	0.0	1.9171501	1.1848081	1.2271049	2.172295	0.0	0.0	3.040309	0.0	0.0	0.0	0.9446288	1.1598797
365	true	Empty	Group of Aldehyde dehydrogenase, mitochondrial OS=Rattus norvegicus GN=Aldh2 PE=1 SV=1+1	ALDH2_RAT (+1)	1	0.63081765	0.0	1.0710179	0.0	0.0	0.0	1.2133459	0.0	4.3135877	1.7772121	2.0451748	0.0	0.0	0.0	3.6483707	0.0	0.0	0.0	0.0	0.0
365.1	true	Empty	Aldehyde dehydrogenase, mitochondrial OS=Rattus norvegicus GN=Aldh2 PE=1 SV=1	ALDH2_RAT	0	0.63081765	0.0	1.0710179	0.0	0.0	0.0	1.2133459	0.0	4.3135877	1.7772121	2.0451748	0.0	0.0	0.0	3.6483707	0.0	0.0	0.0	0.0	0.0
365.2	true	Empty	Aldehyde dehydrogenase, mitochondrial OS=Rattus norvegicus GN=Aldh2 PE=3 SV=2	F1LN88_RAT	0	0.63081765	0.0	1.0710179	0.0	0.0	0.0	1.2133459	0.0	4.3135877	1.7772121	2.0451748	0.0	0.0	0.0	3.6483707	0.0	0.0	0.0	0.0	0.0
366	true	Empty	ATP synthase F(0) complex subunit B1, mitochondrial OS=Rattus norvegicus GN=Atp5f1 PE=1 SV=1	AT5F1_RAT	1	0.50735635	0.0	1.0710179	0.0	0.0	0.0	1.2133459	0.0	0.95857507	1.7772121	1.2271049	2.8963933	0.0	0.0	0.6080618	0.0	0.0	3.331513	0.9446288	0.0
367	true	Empty	Cluster of Protein LOC100912618 OS=Rattus norvegicus GN=LOC100912618 PE=4 SV=1+1	D3ZFY8_RAT (+1)	1	0.46651033	0.0	1.0710179	0.0	0.0	0.0	1.2133459	0.0	1.4378626	0.59240407	1.2271049	2.172295	1.4853771	0.0	1.2161236	0.0	1.8862084	1.6657565	0.0	0.0
367.1	true	Empty	Protein LOC100912618 OS=Rattus norvegicus GN=LOC100912618 PE=4 SV=1	D3ZFY8_RAT	0.5	0.3880848	0.0	1.0710179	0.0	0.0	0.0	0.60667294	0.0	0.95857507	0.59240407	0.81806993	1.4481966	0.0	0.0	0.6080618	0.0	1.8862084	1.6657565	0.0	0.0
367.2	true	Empty	Ubiquitin-conjugating enzyme E2 variant 2 OS=Rattus norvegicus GN=Ube2v2 PE=1 SV=3	UB2V2_RAT	0.33	0.86824125	0.0	0.0	0.0	0.0	0.0	0.60667294	0.0	0.95857507	0.59240407	1.2271049	0.7240983	1.4853771	0.0	1.2161236	0.0	0.0	0.0	0.0	0.0
368	true	Empty	Protein RGD1304884 OS=Rattus norvegicus GN=RGD1304884 PE=4 SV=1	D4A3C2_RAT	1	0.20600337	1.4073877	1.0710179	2.2701917	0.0	0.0	0.60667294	1.2496736	1.4378626	0.59240407	0.40903497	0.7240983	1.4853771	0.0	0.6080618	0.0	0.0	0.0	0.9446288	1.1598797
369	true	Empty	Phosphoserine aminotransferase OS=Rattus norvegicus GN=Psat1 PE=2 SV=2	tr|E9PSV5|E9PSV5_RAT	1	0.3443776	0.0	0.0	2.2701917	2.4844701	0.0	1.8200188	0.0	2.3964376	1.7772121	0.81806993	0.0	0.0	0.0	1.2161236	0.0	0.0	0.0	0.0	1.1598797
370	true	Empty	Protein Ppa1 OS=Rattus norvegicus GN=Ppa1 PE=4 SV=1	tr|F7EPH4|F7EPH4_RAT	1	0.72018045	0.0	0.0	0.0	0.0	0.0	1.2133459	0.0	0.47928753	1.1848081	0.81806993	0.0	2.9707541	0.0	0.6080618	0.0	1.8862084	1.6657565	1.8892576	1.1598797
371	true	Empty	Apolipoprotein E OS=Rattus norvegicus GN=Apoe PE=1 SV=2	APOE_RAT	1	0.52000123	1.4073877	0.0	0.0	0.0	0.0	1.8200188	0.0	1.9171501	1.7772121	1.6361399	1.4481966	0.0	0.0	1.2161236	0.0	0.0	1.6657565	0.9446288	0.0
372	true	Empty	Elongation factor 2 OS=Rattus norvegicus GN=Eef2 PE=1 SV=4	EF2_RAT	1	0.26268595	1.4073877	2.1420357	0.0	0.0	0.0	0.60667294	1.2496736	0.95857507	0.59240407	1.6361399	1.4481966	1.4853771	0.0	1.2161236	0.0	0.0	0.0	0.9446288	0.0
373	true	Empty	Adapter molecule crk OS=Rattus norvegicus GN=Crk PE=1 SV=1	sp|Q63768|CRK_RAT	1	0.47356737	0.0	1.0710179	0.0	0.0	0.0	1.2133459	1.2496736	0.95857507	0.59240407	0.81806993	0.0	1.4853771	0.0	0.6080618	0.0	1.8862084	1.6657565	0.9446288	1.1598797
374	true	Empty	Isoaspartyl peptidase/L-asparaginase OS=Rattus norvegicus GN=Asrgl1 PE=1 SV=1	ASGL1_RAT	1	0.79776657	0.0	1.0710179	0.0	0.0	0.0	1.2133459	0.0	3.3550127	2.9620204	1.6361399	1.4481966	0.0	0.0	1.8241854	0.0	0.0	0.0	0.0	0.0
375	true	Empty	Group of Isoform 2 of Vesicular glutamate transporter 1 OS=Rattus norvegicus GN=Slc17a7+1	sp|Q62634-2|VGLU1_RAT (+1)	1	0.60029644	0.0	1.0710179	0.0	0.0	0.0	0.0	1.2496736	0.95857507	1.1848081	2.0451748	1.4481966	0.0	0.0	1.2161236	0.0	0.0	3.331513	0.9446288	0.0
375.1	true	Empty	Isoform 2 of Vesicular glutamate transporter 1 OS=Rattus norvegicus GN=Slc17a7	sp|Q62634-2|VGLU1_RAT	0	0.60029644	0.0	1.0710179	0.0	0.0	0.0	0.0	1.2496736	0.95857507	1.1848081	2.0451748	1.4481966	0.0	0.0	1.2161236	0.0	0.0	3.331513	0.9446288	0.0
375.2	true	Empty	Vesicular glutamate transporter 1 OS=Rattus norvegicus GN=Slc17a7 PE=1 SV=1	sp|Q62634|VGLU1_RAT	0	0.60029644	0.0	1.0710179	0.0	0.0	0.0	0.0	1.2496736	0.95857507	1.1848081	2.0451748	1.4481966	0.0	0.0	1.2161236	0.0	0.0	3.331513	0.9446288	0.0
376	true	Empty	Disks large homolog 4 OS=Rattus norvegicus GN=Dlg4 PE=1 SV=1	DLG4_RAT	1	0.495283	1.4073877	0.0	0.0	0.0	0.0	1.8200188	0.0	1.4378626	2.9620204	1.2271049	0.7240983	0.0	0.0	1.2161236	0.0	0.0	1.6657565	0.9446288	0.0
377	true	Empty	Group of Glia maturation factor beta OS=Rattus norvegicus GN=Gmfb PE=1 SV=2+1	GMFB_RAT (+1)	1	0.27308217	0.0	2.1420357	0.0	0.0	2.213437	0.60667294	1.2496736	0.95857507	0.59240407	0.40903497	0.0	1.4853771	0.0	0.6080618	0.0	1.8862084	0.0	0.0	1.1598797
377.1	true	Empty	Glia maturation factor beta OS=Rattus norvegicus GN=Gmfb PE=1 SV=2	GMFB_RAT	0	0.27308217	0.0	2.1420357	0.0	0.0	2.213437	0.60667294	1.2496736	0.95857507	0.59240407	0.40903497	0.0	1.4853771	0.0	0.6080618	0.0	1.8862084	0.0	0.0	1.1598797
377.2	true	Empty	Glia maturation factor beta OS=Rattus norvegicus GN=Gmfb PE=4 SV=1	M0RDJ4_RAT	0	0.27308217	0.0	2.1420357	0.0	0.0	2.213437	0.60667294	1.2496736	0.95857507	0.59240407	0.40903497	0.0	1.4853771	0.0	0.6080618	0.0	1.8862084	0.0	0.0	1.1598797
378	true	Empty	Trifunctional enzyme subunit beta, mitochondrial OS=Rattus norvegicus GN=Hadhb PE=1 SV=1	ECHB_RAT	1	0.34959206	1.4073877	1.0710179	0.0	0.0	0.0	0.60667294	0.0	1.4378626	0.59240407	0.81806993	0.0	0.0	2.3467765	1.2161236	0.0	0.0	1.6657565	0.9446288	1.1598797
379	true	Empty	Group of Annexin A5 OS=Rattus norvegicus GN=Anxa5 PE=1 SV=3+1	ANXA5_RAT (+1)	1	0.6043145	0.0	1.0710179	0.0	0.0	0.0	0.60667294	1.2496736	0.95857507	1.1848081	2.0451748	2.8963933	0.0	0.0	1.2161236	0.0	1.8862084	0.0	0.0	0.0
379.1	true	Empty	Annexin A5 OS=Rattus norvegicus GN=Anxa5 PE=1 SV=3	ANXA5_RAT	0	0.6043145	0.0	1.0710179	0.0	0.0	0.0	0.60667294	1.2496736	0.95857507	1.1848081	2.0451748	2.8963933	0.0	0.0	1.2161236	0.0	1.8862084	0.0	0.0	0.0
379.2	true	Empty	Annexin OS=Rattus norvegicus GN=Anxa5 PE=2 SV=1	Q66HH8_RAT	0	0.6043145	0.0	1.0710179	0.0	0.0	0.0	0.60667294	1.2496736	0.95857507	1.1848081	2.0451748	2.8963933	0.0	0.0	1.2161236	0.0	1.8862084	0.0	0.0	0.0
380	true	Empty	Succinate dehydrogenase [ubiquinone] iron-sulfur subunit, mitochondrial OS=Rattus norvegicus GN=Sdhb PE=2 SV=2	DHSB_RAT	1	0.61557525	0.0	1.0710179	0.0	0.0	0.0	1.8200188	1.2496736	1.9171501	0.59240407	2.0451748	0.0	1.4853771	0.0	0.6080618	0.0	0.0	0.0	0.0	2.3197594
381	true	Empty	Protein Icam5 OS=Rattus norvegicus GN=Icam5 PE=4 SV=1	D4A435_RAT	1	0.8779432	0.0	0.0	0.0	0.0	0.0	0.60667294	0.0	5.272163	0.59240407	0.0	0.0	0.0	0.0	0.0	0.0	1.8862084	1.6657565	1.8892576	1.1598797
382	true	Empty	WD repeat-containing protein 7 OS=Rattus norvegicus GN=Wdr7 PE=2 SV=1	sp|Q9ERH3|WDR7_RAT	1	1.5127038	0.0	0.0	0.0	0.0	0.0	0.60667294	0.0	2.8757253	2.3696163	3.6813147	2.8963933	0.0	0.0	0.6080618	0.0	0.0	0.0	0.0	0.0
383	true	Empty	Group of Eukaryotic translation initiation factor 5B OS=Rattus norvegicus GN=Eif5b PE=1 SV=1+1	IF2P_RAT (+1)	1	0.39471504	0.0	0.0	0.0	2.4844701	0.0	0.0	1.2496736	0.0	1.1848081	0.40903497	0.7240983	0.0	2.3467765	0.6080618	0.0	1.8862084	0.0	0.9446288	1.1598797
383.1	true	Empty	Eukaryotic translation initiation factor 5B OS=Rattus norvegicus GN=Eif5b PE=1 SV=1	IF2P_RAT	0	0.39471504	0.0	0.0	0.0	2.4844701	0.0	0.0	1.2496736	0.0	1.1848081	0.40903497	0.7240983	0.0	2.3467765	0.6080618	0.0	1.8862084	0.0	0.9446288	1.1598797
383.2	true	Empty	Uncharacterized protein OS=Rattus norvegicus PE=4 SV=1	M0R7Z0_RAT	0	0.39471504	0.0	0.0	0.0	2.4844701	0.0	0.0	1.2496736	0.0	1.1848081	0.40903497	0.7240983	0.0	2.3467765	0.6080618	0.0	1.8862084	0.0	0.9446288	1.1598797
384	true	Empty	Cluster of Protein Rab5c OS=Rattus norvegicus GN=Rab5c PE=2 SV=1+1	B0BNK1_RAT (+1)	1	1.0229281	0.0	0.0	0.0	0.0	0.0	1.8200188	1.2496736	1.4378626	0.59240407	2.4542098	2.172295	1.4853771	0.0	0.0	0.0	0.0	1.6657565	0.0	0.0
384.1	true	Empty	Protein Rab5c OS=Rattus norvegicus GN=Rab5c PE=2 SV=1	B0BNK1_RAT	0.6	0.9820583	0.0	0.0	0.0	0.0	0.0	1.2133459	1.2496736	1.4378626	0.59240407	1.2271049	1.4481966	1.4853771	0.0	0.0	0.0	0.0	1.6657565	0.0	0.0
384.2	true	Empty	Protein Rab5b OS=Rattus norvegicus GN=Rab5b PE=2 SV=1	A1L1J8_RAT	0.6	1.1547657	0.0	0.0	0.0	0.0	0.0	1.2133459	0.0	0.47928753	0.0	2.0451748	0.7240983	0.0	0.0	0.0	0.0	0.0	0.0	0.0	0.0
385	true	Empty	Protein Tln2 OS=Rattus norvegicus GN=Tln2 PE=2 SV=2	tr|D3ZA84|D3ZA84_RAT	1	0.556766	1.4073877	0.0	0.0	0.0	0.0	0.60667294	0.0	0.47928753	1.7772121	1.2271049	1.4481966	1.4853771	0.0	0.6080618	0.0	0.0	1.6657565	0.9446288	1.1598797
386	true	Empty	Reticulon-3 OS=Rattus norvegicus GN=Rtn3 PE=1 SV=1	sp|Q6RJR6|RTN3_RAT	1	0.54407513	1.4073877	1.0710179	0.0	0.0	0.0	1.2133459	0.0	1.4378626	1.1848081	2.0451748	2.172295	0.0	0.0	0.6080618	0.0	0.0	1.6657565	0.0	0.0
387	true	Empty	N(G),N(G)-dimethylarginine dimethylaminohydrolase 2 OS=Rattus norvegicus GN=Ddah2 PE=1 SV=1	DDAH2_RAT	1	0.34829032	0.0	1.0710179	2.2701917	0.0	0.0	0.60667294	1.2496736	1.4378626	1.1848081	1.6361399	1.4481966	0.0	0.0	1.8241854	0.0	0.0	0.0	0.0	0.0
388	true	Empty	Group of Lamin A, isoform CRA_b OS=Rattus norvegicus GN=Lmna PE=3 SV=1+1	G3V8L3_RAT (+1)	1	0.6427476	1.4073877	0.0	0.0	0.0	0.0	0.60667294	0.0	0.47928753	2.3696163	0.81806993	2.172295	0.0	2.3467765	0.6080618	0.0	0.0	0.0	1.8892576	0.0
388.1	true	Empty	Lamin A, isoform CRA_b OS=Rattus norvegicus GN=Lmna PE=3 SV=1	G3V8L3_RAT	0	0.6427476	1.4073877	0.0	0.0	0.0	0.0	0.60667294	0.0	0.47928753	2.3696163	0.81806993	2.172295	0.0	2.3467765	0.6080618	0.0	0.0	0.0	1.8892576	0.0
388.2	true	Empty	Prelamin-A/C OS=Rattus norvegicus GN=Lmna PE=1 SV=1	LMNA_RAT	0	0.6427476	1.4073877	0.0	0.0	0.0	0.0	0.60667294	0.0	0.47928753	2.3696163	0.81806993	2.172295	0.0	2.3467765	0.6080618	0.0	0.0	0.0	1.8892576	0.0
389	true	Empty	Actin related protein 2/3 complex, subunit 3 OS=Rattus norvegicus GN=Arpc3 PE=2 SV=1	B2GV73_RAT	1	0.3898236	0.0	1.0710179	0.0	0.0	0.0	0.60667294	1.2496736	0.95857507	1.1848081	1.2271049	0.7240983	0.0	2.3467765	1.2161236	0.0	0.0	0.0	0.9446288	1.1598797
390	true	Empty	Hyaluronan and proteoglycan link protein 4 (Predicted) OS=Rattus norvegicus GN=Hapln4 PE=4 SV=1	D3Z9H2_RAT	1	0.87612444	0.0	0.0	0.0	0.0	4.426874	1.2133459	3.7490208	0.95857507	0.0	1.6361399	0.0	0.0	0.0	0.6080618	0.0	0.0	0.0	0.0	0.0
391	true	Empty	Prothymosin alpha OS=Rattus norvegicus GN=Ptma PE=1 SV=2	PTMA_RAT	1	0.47159502	1.4073877	0.0	0.0	2.4844701	2.213437	1.2133459	1.2496736	0.47928753	1.1848081	0.40903497	0.7240983	0.0	0.0	1.2161236	0.0	0.0	0.0	0.0	0.0
392	true	Empty	Glutamate decarboxylase 2 OS=Rattus norvegicus GN=Gad2 PE=1 SV=1	DCE2_RAT	1	0.85125446	0.0	0.0	2.2701917	0.0	0.0	0.0	0.0	1.9171501	1.1848081	0.40903497	0.7240983	1.4853771	0.0	0.6080618	0.0	0.0	1.6657565	0.9446288	1.1598797
393	true	Empty	Group of Cell adhesion molecule 2 OS=Rattus norvegicus GN=Cadm2 PE=1 SV=2+1	sp|Q1WIM2|CADM2_RAT (+1)	1	1.4794296	1.4073877	0.0	0.0	0.0	0.0	4.8533835	2.4993472	0.47928753	1.1848081	0.40903497	1.4481966	0.0	0.0	0.0	0.0	0.0	0.0	0.0	0.0
393.1	true	Empty	Cell adhesion molecule 2 OS=Rattus norvegicus GN=Cadm2 PE=1 SV=2	sp|Q1WIM2|CADM2_RAT	0	1.4794296	1.4073877	0.0	0.0	0.0	0.0	4.8533835	2.4993472	0.47928753	1.1848081	0.40903497	1.4481966	0.0	0.0	0.0	0.0	0.0	0.0	0.0	0.0
393.2	true	Empty	Isoform 2 of Cell adhesion molecule 2 OS=Rattus norvegicus GN=Cadm2	sp|Q1WIM2-2|CADM2_RAT	0	1.4794296	1.4073877	0.0	0.0	0.0	0.0	4.8533835	2.4993472	0.47928753	1.1848081	0.40903497	1.4481966	0.0	0.0	0.0	0.0	0.0	0.0	0.0	0.0
394	true	Empty	ATP synthase subunit epsilon, mitochondrial OS=Rattus norvegicus GN=Atp5e PE=1 SV=2	ATP5E_RAT	1	0.48042428	1.4073877	0.0	4.5403833	0.0	0.0	0.60667294	0.0	0.95857507	0.59240407	0.0	1.4481966	0.0	0.0	0.0	0.0	0.0	1.6657565	0.9446288	0.0
395	true	Empty	Spliceosome RNA helicase Ddx39b OS=Rattus norvegicus GN=Ddx39b PE=1 SV=3	DX39B_RAT	1	0.73134285	0.0	0.0	0.0	0.0	0.0	1.2133459	0.0	0.95857507	0.0	0.81806993	0.0	0.0	2.3467765	0.0	0.0	3.7724168	0.0	1.8892576	1.1598797
396	true	Empty	GTP-binding nuclear protein Ran OS=Rattus norvegicus GN=Ran PE=1 SV=3	RAN_RAT	1	0.5087652	1.4073877	1.0710179	0.0	0.0	0.0	1.8200188	1.2496736	0.95857507	0.59240407	0.81806993	1.4481966	0.0	0.0	0.6080618	0.0	0.0	0.0	0.9446288	1.1598797
397	true	Empty	C-terminal binding protein 1 OS=Rattus norvegicus GN=Ctbp1 PE=1 SV=1	Q6AZ26_RAT	1	0.81166357	0.0	0.0	0.0	0.0	0.0	1.2133459	0.0	0.95857507	1.7772121	1.6361399	0.7240983	2.9707541	0.0	0.6080618	0.0	0.0	0.0	0.9446288	1.1598797
398	true	Empty	Ras-related protein Rab-7a OS=Rattus norvegicus GN=Rab7a PE=1 SV=2	RAB7A_RAT	1	0.6781178	0.0	1.0710179	0.0	0.0	0.0	3.0333648	0.0	0.95857507	1.7772121	1.6361399	0.0	0.0	0.0	1.2161236	0.0	0.0	0.0	0.9446288	1.1598797
399	true	Empty	Mitogen-activated protein kinase 1 OS=Rattus norvegicus GN=Mapk1 PE=1 SV=3	MK01_RAT	1	0.700532	0.0	0.0	0.0	0.0	0.0	1.2133459	0.0	1.9171501	0.59240407	0.81806993	1.4481966	0.0	0.0	0.6080618	0.0	0.0	0.0	2.8338864	2.3197594
400	true	Empty	Group of Isoform 2 of SRC kinase signaling inhibitor 1 OS=Rattus norvegicus GN=Srcin1+1	sp|Q9QXY2-2|SRCN1_RAT (+1)	1	0.94937867	0.0	0.0	0.0	0.0	0.0	1.2133459	1.2496736	0.95857507	2.3696163	3.6813147	0.7240983	0.0	0.0	0.6080618	0.0	0.0	0.0	0.9446288	0.0
400.1	true	Empty	Isoform 2 of SRC kinase signaling inhibitor 1 OS=Rattus norvegicus GN=Srcin1	sp|Q9QXY2-2|SRCN1_RAT	0	0.94937867	0.0	0.0	0.0	0.0	0.0	1.2133459	1.2496736	0.95857507	2.3696163	3.6813147	0.7240983	0.0	0.0	0.6080618	0.0	0.0	0.0	0.9446288	0.0
400.2	true	Empty	SRC kinase signaling inhibitor 1 OS=Rattus norvegicus GN=Srcin1 PE=1 SV=1	sp|Q9QXY2|SRCN1_RAT	0	0.94937867	0.0	0.0	0.0	0.0	0.0	1.2133459	1.2496736	0.95857507	2.3696163	3.6813147	0.7240983	0.0	0.0	0.6080618	0.0	0.0	0.0	0.9446288	0.0
401	true	Empty	F-box only protein 2 OS=Rattus norvegicus GN=Fbxo2 PE=4 SV=1	G3V774_RAT	1	0.84808403	0.0	0.0	0.0	0.0	0.0	0.60667294	2.4993472	1.4378626	0.59240407	0.81806993	0.7240983	1.4853771	2.3467765	1.2161236	0.0	0.0	0.0	0.0	0.0
402	true	Empty	Fibrillin 1, isoform CRA_a OS=Rattus norvegicus GN=Fbn1 PE=4 SV=1	G3V9M6_RAT	1	0.7716536	0.0	0.0	0.0	0.0	0.0	1.2133459	1.2496736	1.4378626	1.1848081	0.0	0.7240983	0.0	2.3467765	0.0	0.0	0.0	1.6657565	1.8892576	0.0
403	true	Empty	Protein phosphatase 1 regulatory subunit 7 OS=Rattus norvegicus GN=Ppp1r7 PE=1 SV=1	PP1R7_RAT	1	0.56005526	0.0	1.0710179	0.0	0.0	0.0	0.60667294	1.2496736	2.3964376	0.59240407	2.0451748	0.0	1.4853771	0.0	1.2161236	0.0	0.0	0.0	0.9446288	0.0
404	true	Empty	Group of Phosphofurin acidic cluster sorting protein 1 OS=Rattus norvegicus GN=Pacs1 PE=2 SV=1+1	sp|O88588|PACS1_RAT (+1)	1	0.10048374	1.4073877	1.0710179	0.0	0.0	0.0	0.60667294	1.2496736	0.95857507	0.59240407	0.81806993	0.7240983	0.0	0.0	0.6080618	0.0	0.0	1.6657565	1.8892576	0.0
404.1	true	Empty	Phosphofurin acidic cluster sorting protein 1 OS=Rattus norvegicus GN=Pacs1 PE=2 SV=1	sp|O88588|PACS1_RAT	0	0.10048374	1.4073877	1.0710179	0.0	0.0	0.0	0.60667294	1.2496736	0.95857507	0.59240407	0.81806993	0.7240983	0.0	0.0	0.6080618	0.0	0.0	1.6657565	1.8892576	0.0
404.2	true	Empty	Phosphofurin acidic cluster sorting protein 1 OS=Rattus norvegicus GN=Pacs1 PE=2 SV=1	tr|F1LPG3|F1LPG3_RAT	0	0.10048374	1.4073877	1.0710179	0.0	0.0	0.0	0.60667294	1.2496736	0.95857507	0.59240407	0.81806993	0.7240983	0.0	0.0	0.6080618	0.0	0.0	1.6657565	1.8892576	0.0
405	true	Empty	60S ribosomal protein L12 OS=Rattus norvegicus GN=Rpl12 PE=2 SV=1	RL12_RAT	1	0.27678302	1.4073877	1.0710179	0.0	0.0	0.0	0.60667294	0.0	0.95857507	0.59240407	0.40903497	0.0	0.0	2.3467765	0.6080618	0.0	0.0	1.6657565	1.8892576	0.0
406	true	Empty	Transforming protein RhoA OS=Rattus norvegicus GN=Rhoa PE=1 SV=1	RHOA_RAT	1	0.60350037	0.0	1.0710179	0.0	0.0	0.0	0.60667294	0.0	0.95857507	2.3696163	1.2271049	0.7240983	1.4853771	0.0	1.2161236	0.0	0.0	0.0	1.8892576	0.0
407	true	Empty	Histone H1.0 OS=Rattus norvegicus GN=H1f0 PE=2 SV=2	H10_RAT	1	0.88456696	0.0	1.0710179	0.0	0.0	0.0	0.0	0.0	0.47928753	1.1848081	0.81806993	0.0	0.0	0.0	1.2161236	4.6084175	0.0	0.0	0.9446288	1.1598797
408	true	Empty	Protein LOC100912599 OS=Rattus norvegicus GN=LOC100912599 PE=4 SV=1	D3ZCZ9_RAT	1	0.32208192	1.4073877	1.0710179	0.0	0.0	0.0	0.60667294	0.0	0.95857507	1.1848081	0.81806993	0.7240983	1.4853771	0.0	0.6080618	0.0	0.0	1.6657565	0.9446288	0.0
409	true	Empty	Group of Pdxp protein OS=Rattus norvegicus GN=Pdxp PE=2 SV=1+2	B2GV79_RAT (+2)	1	0.50273156	1.4073877	0.0	0.0	0.0	0.0	0.60667294	0.0	0.95857507	1.7772121	0.40903497	0.7240983	0.0	0.0	0.6080618	0.0	1.8862084	0.0	1.8892576	1.1598797
409.1	true	Empty	Pdxp protein OS=Rattus norvegicus GN=Pdxp PE=2 SV=1	B2GV79_RAT	0	0.50273156	1.4073877	0.0	0.0	0.0	0.0	0.60667294	0.0	0.95857507	1.7772121	0.40903497	0.7240983	0.0	0.0	0.6080618	0.0	1.8862084	0.0	1.8892576	1.1598797
409.2	true	Empty	Pyridoxal phosphate phosphatase OS=Rattus norvegicus GN=Pdxp PE=1 SV=2	PLPP_RAT	0	0.50273156	1.4073877	0.0	0.0	0.0	0.0	0.60667294	0.0	0.95857507	1.7772121	0.40903497	0.7240983	0.0	0.0	0.6080618	0.0	1.8862084	0.0	1.8892576	1.1598797
409.3	true	Empty	Pyridoxal phosphate phosphatase OS=Rattus norvegicus GN=Pdxp PE=4 SV=1	tr|M0R416|M0R416_RAT	0	0.50273156	1.4073877	0.0	0.0	0.0	0.0	0.60667294	0.0	0.95857507	1.7772121	0.40903497	0.7240983	0.0	0.0	0.6080618	0.0	1.8862084	0.0	1.8892576	1.1598797
410	true	Empty	Thiosulfate sulfurtransferase OS=Rattus norvegicus GN=Tst PE=1 SV=3	THTR_RAT	1	0.7284362	0.0	0.0	2.2701917	0.0	0.0	0.0	1.2496736	2.8757253	1.7772121	0.40903497	0.7240983	0.0	0.0	0.0	0.0	0.0	0.0	0.9446288	1.1598797
411	true	Empty	Endophilin-B2 OS=Rattus norvegicus GN=Sh3glb2 PE=2 SV=2	SHLB2_RAT	1	0.34027222	1.4073877	1.0710179	2.2701917	0.0	0.0	1.2133459	0.0	0.95857507	1.1848081	1.2271049	0.7240983	0.0	0.0	1.2161236	0.0	0.0	0.0	0.0	0.0
412	true	Empty	Ras-related protein Rab-11B OS=Rattus norvegicus GN=Rab11b PE=1 SV=4	RB11B_RAT	1	0.7040904	0.0	0.0	0.0	0.0	0.0	1.2133459	0.0	0.47928753	1.7772121	1.2271049	2.172295	0.0	0.0	0.6080618	0.0	0.0	1.6657565	1.8892576	0.0
413	true	Empty	Alpha-aminoadipic semialdehyde dehydrogenase OS=Rattus norvegicus GN=Aldh7a1 PE=1 SV=2	AL7A1_RAT	1	0.6427476	0.0	0.0	2.2701917	0.0	0.0	0.60667294	0.0	1.9171501	1.7772121	1.6361399	0.0	0.0	0.0	0.6080618	0.0	0.0	0.0	0.9446288	1.1598797
414	true	Empty	Protein disulfide-isomerase A6 OS=Rattus norvegicus GN=Pdia6 PE=1 SV=2	PDIA6_RAT	1	0.60244566	0.0	1.0710179	0.0	0.0	0.0	0.60667294	0.0	0.47928753	1.1848081	1.2271049	0.0	0.0	0.0	0.6080618	0.0	1.8862084	0.0	3.778515	0.0
415	true	Empty	6-phosphogluconate dehydrogenase, decarboxylating OS=Rattus norvegicus GN=Kif1b PE=3 SV=2	F1M9K9_RAT	1	0.832226	0.0	0.0	0.0	0.0	0.0	0.60667294	1.2496736	0.47928753	1.1848081	0.40903497	0.0	0.0	0.0	1.2161236	0.0	1.8862084	1.6657565	0.9446288	1.1598797
416	true	Empty	Protein LOC100909742 (Fragment) OS=Rattus norvegicus GN=RGD1566085 PE=4 SV=2	D3Z8P5_RAT	1	0.8553603	2.8147755	1.0710179	0.0	0.0	0.0	0.0	0.0	1.9171501	1.7772121	1.2271049	0.7240983	0.0	0.0	1.2161236	0.0	0.0	0.0	0.0	0.0
417	true	Empty	NADH dehydrogenase [ubiquinone] 1 alpha subcomplex subunit 10, mitochondrial OS=Rattus norvegicus GN=Ndufa10 PE=1 SV=1	NDUAA_RAT	1	0.32208192	0.0	1.0710179	2.2701917	0.0	0.0	0.60667294	0.0	1.4378626	0.0	2.0451748	0.0	0.0	0.0	0.6080618	0.0	0.0	1.6657565	0.9446288	0.0
418	true	Empty	Myosin light polypeptide 6 OS=Rattus norvegicus GN=Myl6 PE=1 SV=3	MYL6_RAT	1	0.82883626	0.0	0.0	0.0	0.0	0.0	1.2133459	2.4993472	0.95857507	1.7772121	1.6361399	0.7240983	0.0	0.0	1.8241854	0.0	0.0	0.0	0.0	0.0
419	true	Empty	Importin subunit beta-1 OS=Rattus norvegicus GN=Kpnb1 PE=4 SV=1	F2Z3Q8_RAT	1	0.94653934	1.4073877	0.0	0.0	0.0	0.0	1.8200188	1.2496736	0.95857507	1.7772121	1.2271049	2.172295	0.0	0.0	0.0	0.0	0.0	0.0	0.0	0.0
420	true	Empty	ATPase, Na+/K+ transporting, beta 2 polypeptide OS=Rattus norvegicus GN=Atp1b2 PE=2 SV=1	Q5M9H4_RAT	1	1.022022	0.0	0.0	0.0	0.0	0.0	2.4266918	0.0	0.47928753	1.1848081	1.2271049	4.34459	0.0	0.0	0.0	0.0	0.0	0.0	0.9446288	0.0
421	true	Empty	T-complex protein 1 subunit alpha OS=Rattus norvegicus GN=Tcp1 PE=1 SV=1	TCPA_RAT	1	0.9215376	0.0	0.0	0.0	0.0	0.0	0.60667294	0.0	0.47928753	0.59240407	0.40903497	0.7240983	0.0	2.3467765	1.2161236	0.0	0.0	0.0	1.8892576	2.3197594
422	true	Empty	NADH dehydrogenase (Ubiquinone) 1 alpha subcomplex, 12 (Predicted), isoform CRA_b OS=Rattus norvegicus GN=LOC100910710 PE=4 SV=2	F1LXA0_RAT	1	0.783433	0.0	0.0	0.0	0.0	0.0	0.0	1.2496736	0.95857507	0.59240407	1.2271049	1.4481966	0.0	0.0	0.6080618	0.0	1.8862084	1.6657565	0.9446288	0.0
423	true	Empty	Alcohol dehydrogenase class-3 OS=Rattus norvegicus GN=Adh5 PE=1 SV=2	ADHX_RAT	1	0.81166357	0.0	0.0	0.0	0.0	0.0	1.2133459	0.0	1.4378626	1.1848081	1.6361399	1.4481966	1.4853771	0.0	1.2161236	0.0	0.0	0.0	0.9446288	0.0
424	true	Empty	Group of Isoform 2 of Sarcoplasmic/endoplasmic reticulum calcium ATPase 2 OS=Rattus norvegicus GN=Atp2a2+3	sp|P11507-2|AT2A2_RAT (+3)	1	0.8639449	0.0	0.0	0.0	0.0	0.0	3.0333648	0.0	0.0	1.1848081	2.4542098	0.7240983	0.0	0.0	1.2161236	0.0	0.0	0.0	1.8892576	0.0
424.1	true	Empty	Isoform 2 of Sarcoplasmic/endoplasmic reticulum calcium ATPase 2 OS=Rattus norvegicus GN=Atp2a2	sp|P11507-2|AT2A2_RAT	0	0.8639449	0.0	0.0	0.0	0.0	0.0	3.0333648	0.0	0.0	1.1848081	2.4542098	0.7240983	0.0	0.0	1.2161236	0.0	0.0	0.0	1.8892576	0.0
424.2	true	Empty	Sarcoplasmic/endoplasmic reticulum calcium ATPase 2 OS=Rattus norvegicus GN=Atp2a2 PE=1 SV=1	sp|P11507|AT2A2_RAT	0	0.8639449	0.0	0.0	0.0	0.0	0.0	3.0333648	0.0	0.0	1.1848081	2.4542098	0.7240983	0.0	0.0	1.2161236	0.0	0.0	0.0	1.8892576	0.0
424.3	true	Empty	Sarcoplasmic/endoplasmic reticulum calcium ATPase 2 OS=Rattus norvegicus GN=Atp2a2 PE=3 SV=2	E9PSX6_RAT	0	0.8639449	0.0	0.0	0.0	0.0	0.0	3.0333648	0.0	0.0	1.1848081	2.4542098	0.7240983	0.0	0.0	1.2161236	0.0	0.0	0.0	1.8892576	0.0
424.4	true	Empty	Sarcoplasmic/endoplasmic reticulum calcium ATPase 2 OS=Rattus norvegicus GN=Atp2a2 PE=3 SV=2	F1LPF6_RAT	0	0.8639449	0.0	0.0	0.0	0.0	0.0	3.0333648	0.0	0.0	1.1848081	2.4542098	0.7240983	0.0	0.0	1.2161236	0.0	0.0	0.0	1.8892576	0.0
425	true	Empty	Ubiquitin-conjugating enzyme E2 N OS=Rattus norvegicus GN=Ube2n PE=1 SV=1	UBE2N_RAT	1	0.5910247	1.4073877	0.0	0.0	0.0	0.0	1.8200188	0.0	0.95857507	1.1848081	1.2271049	1.4481966	0.0	0.0	0.6080618	0.0	0.0	1.6657565	0.0	0.0
426	true	Empty	4F2 cell-surface antigen heavy chain OS=Rattus norvegicus GN=Slc3a2 PE=1 SV=1	4F2_RAT	1	0.7037298	0.0	0.0	0.0	0.0	0.0	1.8200188	0.0	0.0	1.7772121	1.2271049	0.7240983	0.0	0.0	1.2161236	0.0	0.0	1.6657565	1.8892576	0.0
427	true	Empty	Protein Ctnna2 (Fragment) OS=Rattus norvegicus GN=Ctnna2 PE=4 SV=2	D4A6H8_RAT	1	2.0	0.0	0.0	0.0	0.0	0.0	0.0	0.0	3.3550127	1.7772121	3.6813147	0.0	1.4853771	0.0	0.0	0.0	0.0	0.0	0.0	0.0
428	true	Empty	NADH dehydrogenase (Ubiquinone) Fe-S protein 8 (Predicted), isoform CRA_a OS=Rattus norvegicus GN=Ndufs8 PE=2 SV=1	B0BNE6_RAT	1	0.6039673	0.0	1.0710179	0.0	0.0	0.0	1.2133459	0.0	1.9171501	0.59240407	1.2271049	2.172295	0.0	0.0	0.0	0.0	0.0	0.0	0.9446288	1.1598797
429	true	Empty	Major prion protein OS=Rattus norvegicus GN=Prnp PE=1 SV=2	PRIO_RAT	1	1.0110689	1.4073877	0.0	0.0	0.0	0.0	2.4266918	1.2496736	0.0	0.0	0.40903497	2.172295	0.0	0.0	0.0	0.0	0.0	1.6657565	0.9446288	0.0
430	true	Empty	Group of Aldehyde dehydrogenase family 6, subfamily A1, isoform CRA_b OS=Rattus norvegicus GN=Aldh6a1 PE=3 SV=1+1	G3V7J0_RAT (+1)	1	1.2076595	0.0	0.0	0.0	0.0	0.0	0.0	0.0	1.9171501	1.7772121	1.6361399	0.0	0.0	0.0	0.6080618	0.0	1.8862084	0.0	0.0	2.3197594
430.1	true	Empty	Aldehyde dehydrogenase family 6, subfamily A1, isoform CRA_b OS=Rattus norvegicus GN=Aldh6a1 PE=3 SV=1	G3V7J0_RAT	0	1.2076595	0.0	0.0	0.0	0.0	0.0	0.0	0.0	1.9171501	1.7772121	1.6361399	0.0	0.0	0.0	0.6080618	0.0	1.8862084	0.0	0.0	2.3197594
430.2	true	Empty	Methylmalonate-semialdehyde dehydrogenase [acylating], mitochondrial OS=Rattus norvegicus GN=Aldh6a1 PE=1 SV=1	MMSA_RAT	0	1.2076595	0.0	0.0	0.0	0.0	0.0	0.0	0.0	1.9171501	1.7772121	1.6361399	0.0	0.0	0.0	0.6080618	0.0	1.8862084	0.0	0.0	2.3197594
431	true	Empty	Astrocytic phosphoprotein PEA-15 OS=Rattus norvegicus GN=Pea15 PE=1 SV=1	PEA15_RAT	1	0.8474374	1.4073877	0.0	0.0	0.0	0.0	0.0	0.0	0.47928753	0.59240407	1.2271049	1.4481966	0.0	0.0	1.2161236	0.0	0.0	1.6657565	0.9446288	1.1598797
432	true	Empty	Ndufa4 protein OS=Rattus norvegicus GN=Ndufa4 PE=4 SV=1	B2RZD6_RAT	1	0.557425	1.4073877	0.0	0.0	0.0	0.0	0.60667294	1.2496736	0.95857507	1.1848081	1.6361399	1.4481966	0.0	0.0	0.6080618	0.0	0.0	0.0	0.9446288	0.0
433	true	Empty	Group of Claudin OS=Rattus norvegicus GN=Cldn11 PE=2 SV=1+1	Q6IRG7_RAT (+1)	1	1.0739223	0.0	0.0	0.0	0.0	2.213437	1.8200188	2.4993472	0.0	0.59240407	1.2271049	0.7240983	0.0	0.0	0.0	0.0	0.0	0.0	0.9446288	0.0
433.1	true	Empty	Claudin OS=Rattus norvegicus GN=Cldn11 PE=2 SV=1	Q6IRG7_RAT	0	1.0739223	0.0	0.0	0.0	0.0	2.213437	1.8200188	2.4993472	0.0	0.59240407	1.2271049	0.7240983	0.0	0.0	0.0	0.0	0.0	0.0	0.9446288	0.0
433.2	true	Empty	Claudin-11 OS=Rattus norvegicus GN=Cldn11 PE=1 SV=1	CLD11_RAT	0	1.0739223	0.0	0.0	0.0	0.0	2.213437	1.8200188	2.4993472	0.0	0.59240407	1.2271049	0.7240983	0.0	0.0	0.0	0.0	0.0	0.0	0.9446288	0.0
434	true	Empty	Protein Naca OS=Rattus norvegicus GN=Naca PE=4 SV=1	M0R9L0_RAT	1	0.33988717	1.4073877	0.0	0.0	0.0	0.0	1.2133459	0.0	0.95857507	1.1848081	0.81806993	0.7240983	0.0	0.0	0.6080618	0.0	0.0	0.0	1.8892576	1.1598797
435	true	Empty	Filamin alpha OS=Rattus norvegicus GN=Flna PE=2 SV=1	C0JPT7_RAT	1	1.7358664	0.0	0.0	0.0	0.0	0.0	0.0	8.747715	0.0	0.59240407	0.0	0.0	0.0	0.0	0.6080618	0.0	0.0	0.0	0.0	0.0
436	true	Empty	Septin-9 (Fragment) OS=Rattus norvegicus GN=Sept9 PE=3 SV=2	F1LN75_RAT	1	0.7235409	0.0	0.0	0.0	0.0	0.0	0.60667294	1.2496736	0.47928753	1.1848081	0.81806993	2.8963933	0.0	0.0	0.6080618	0.0	0.0	0.0	0.9446288	1.1598797
437	true	Empty	Group of Neuroplastin OS=Rattus norvegicus GN=Nptn PE=1 SV=2+1	sp|P97546|NPTN_RAT (+1)	1	0.34659415	1.4073877	0.0	0.0	0.0	0.0	1.2133459	0.0	0.47928753	0.59240407	1.2271049	1.4481966	0.0	0.0	0.0	0.0	0.0	1.6657565	1.8892576	0.0
437.1	true	Empty	Neuroplastin OS=Rattus norvegicus GN=Nptn PE=1 SV=2	sp|P97546|NPTN_RAT	0	0.34659415	1.4073877	0.0	0.0	0.0	0.0	1.2133459	0.0	0.47928753	0.59240407	1.2271049	1.4481966	0.0	0.0	0.0	0.0	0.0	1.6657565	1.8892576	0.0
437.2	true	Empty	Neuroplastin OS=Rattus norvegicus GN=Nptn PE=4 SV=2	D3ZDF0_RAT	0	0.34659415	1.4073877	0.0	0.0	0.0	0.0	1.2133459	0.0	0.47928753	0.59240407	1.2271049	1.4481966	0.0	0.0	0.0	0.0	0.0	1.6657565	1.8892576	0.0
438	true	Empty	Group of Eukaryotic translation initiation factor 5A-1 OS=Rattus norvegicus GN=Eif5a PE=1 SV=3+1	IF5A1_RAT (+1)	1	0.42666134	0.0	1.0710179	0.0	0.0	0.0	1.2133459	0.0	1.4378626	1.7772121	1.2271049	0.7240983	0.0	0.0	2.4322472	0.0	0.0	0.0	0.0	0.0
438.1	true	Empty	Eukaryotic translation initiation factor 5A-1 OS=Rattus norvegicus GN=Eif5a PE=1 SV=3	IF5A1_RAT	0	0.42666134	0.0	1.0710179	0.0	0.0	0.0	1.2133459	0.0	1.4378626	1.7772121	1.2271049	0.7240983	0.0	0.0	2.4322472	0.0	0.0	0.0	0.0	0.0
438.2	true	Empty	Eukaryotic translation initiation factor 5A2 (Predicted) OS=Rattus norvegicus GN=Eif5a2 PE=4 SV=1	G3V7J7_RAT	0	0.42666134	0.0	1.0710179	0.0	0.0	0.0	1.2133459	0.0	1.4378626	1.7772121	1.2271049	0.7240983	0.0	0.0	2.4322472	0.0	0.0	0.0	0.0	0.0
439	true	Empty	Group of Mitochondrial import receptor subunit TOM70 OS=Rattus norvegicus GN=Tomm70a PE=1 SV=1+1	TOM70_RAT (+1)	1	0.38054892	1.4073877	0.0	0.0	0.0	0.0	0.60667294	1.2496736	0.95857507	1.7772121	0.81806993	0.7240983	0.0	0.0	1.2161236	0.0	0.0	0.0	0.9446288	0.0
439.1	true	Empty	Mitochondrial import receptor subunit TOM70 OS=Rattus norvegicus GN=Tomm70a PE=1 SV=1	TOM70_RAT	0	0.38054892	1.4073877	0.0	0.0	0.0	0.0	0.60667294	1.2496736	0.95857507	1.7772121	0.81806993	0.7240983	0.0	0.0	1.2161236	0.0	0.0	0.0	0.9446288	0.0
439.2	true	Empty	Mitochondrial import receptor subunit TOM70 OS=Rattus norvegicus GN=Tomm70a PE=4 SV=1	tr|R9PXR4|R9PXR4_RAT	0	0.38054892	1.4073877	0.0	0.0	0.0	0.0	0.60667294	1.2496736	0.95857507	1.7772121	0.81806993	0.7240983	0.0	0.0	1.2161236	0.0	0.0	0.0	0.9446288	0.0
440	true	Empty	Acyl-CoA thioesterase 9 OS=Rattus norvegicus GN=Acot9 PE=2 SV=1	Q5U2X8_RAT	1	0.21896215	1.4073877	0.0	2.2701917	0.0	0.0	0.60667294	0.0	0.95857507	0.0	1.2271049	0.7240983	0.0	0.0	1.2161236	0.0	0.0	0.0	0.0	1.1598797
441	true	Empty	Coactosin-like protein OS=Rattus norvegicus GN=Cotl1 PE=1 SV=1	COTL1_RAT	1	0.7650529	0.0	0.0	0.0	0.0	0.0	1.2133459	0.0	0.95857507	0.0	1.2271049	0.0	1.4853771	2.3467765	0.6080618	0.0	0.0	1.6657565	0.0	0.0
442	true	Empty	Gap junction alpha-1 protein OS=Rattus norvegicus GN=Gja1 PE=1 SV=2	CXA1_RAT	1	0.8540628	0.0	0.0	0.0	0.0	0.0	2.4266918	0.0	0.95857507	0.0	1.2271049	0.7240983	0.0	0.0	0.6080618	0.0	0.0	1.6657565	1.8892576	0.0
443	true	Empty	Group of Inactive phospholipase C-like protein 1 OS=Rattus norvegicus GN=Plcl1 PE=1 SV=1+1	PLCL1_RAT (+1)	1	0.88846457	1.4073877	0.0	0.0	2.4844701	2.213437	0.60667294	0.0	0.47928753	0.0	0.81806993	0.0	1.4853771	0.0	0.0	0.0	0.0	0.0	0.0	0.0
443.1	true	Empty	Inactive phospholipase C-like protein 1 OS=Rattus norvegicus GN=Plcl1 PE=1 SV=1	PLCL1_RAT	0	0.88846457	1.4073877	0.0	0.0	2.4844701	2.213437	0.60667294	0.0	0.47928753	0.0	0.81806993	0.0	1.4853771	0.0	0.0	0.0	0.0	0.0	0.0	0.0
443.2	true	Empty	Inactive phospholipase C-like protein 1 OS=Rattus norvegicus GN=Plcl1 PE=4 SV=2	F1LP62_RAT	0	0.88846457	1.4073877	0.0	0.0	2.4844701	2.213437	0.60667294	0.0	0.47928753	0.0	0.81806993	0.0	1.4853771	0.0	0.0	0.0	0.0	0.0	0.0	0.0
444	true	Empty	Protein-L-isoaspartate(D-aspartate) O-methyltransferase OS=Rattus norvegicus GN=Pcmt1 PE=1 SV=2	PIMT_RAT	1	0.696916	0.0	1.0710179	0.0	0.0	0.0	0.60667294	0.0	1.4378626	0.59240407	2.4542098	1.4481966	0.0	0.0	1.8241854	0.0	0.0	0.0	0.0	0.0
445	true	Empty	Cluster of cAMP-dependent protein kinase type II-beta regulatory subunit (Fragment) OS=Rattus norvegicus GN=Prkar2b PE=4 SV=1+3	tr|R9PXT9|R9PXT9_RAT (+3)	1	0.83994216	0.0	0.0	0.0	0.0	0.0	0.60667294	0.0	0.47928753	1.7772121	2.4542098	0.0	0.0	0.0	1.2161236	0.0	0.0	1.6657565	0.0	1.1598797
445.1	true	Empty	Group of cAMP-dependent protein kinase type II-beta regulatory subunit (Fragment) OS=Rattus norvegicus GN=Prkar2b PE=4 SV=1+1	tr|R9PXT9|R9PXT9_RAT (+1)	0.75	1.5547333	0.0	0.0	0.0	0.0	0.0	0.0	0.0	0.47928753	1.1848081	2.0451748	0.0	0.0	0.0	0.0	0.0	0.0	1.6657565	0.0	0.0
445.1.1	true	Empty	cAMP-dependent protein kinase type II-beta regulatory subunit (Fragment) OS=Rattus norvegicus GN=Prkar2b PE=4 SV=1	tr|R9PXT9|R9PXT9_RAT	0	1.5547333	0.0	0.0	0.0	0.0	0.0	0.0	0.0	0.47928753	1.1848081	2.0451748	0.0	0.0	0.0	0.0	0.0	0.0	1.6657565	0.0	0.0
445.1.2	true	Empty	cAMP-dependent protein kinase type II-beta regulatory subunit OS=Rattus norvegicus GN=Prkar2b PE=1 SV=3	KAP3_RAT	0	1.5547333	0.0	0.0	0.0	0.0	0.0	0.0	0.0	0.47928753	1.1848081	2.0451748	0.0	0.0	0.0	0.0	0.0	0.0	1.6657565	0.0	0.0
445.2	true	Empty	Group of Protein kinase, cAMP-dependent, regulatory, type 2, alpha, isoform CRA_a OS=Rattus norvegicus GN=Prkar2a PE=4 SV=1+1	G3V8Q6_RAT (+1)	0.67	0.70593077	0.0	0.0	0.0	0.0	0.0	0.60667294	0.0	0.0	1.1848081	0.81806993	0.0	0.0	0.0	1.2161236	0.0	0.0	0.0	0.0	1.1598797
445.2.1	true	Empty	Protein kinase, cAMP-dependent, regulatory, type 2, alpha, isoform CRA_a OS=Rattus norvegicus GN=Prkar2a PE=4 SV=1	G3V8Q6_RAT	0	0.70593077	0.0	0.0	0.0	0.0	0.0	0.60667294	0.0	0.0	1.1848081	0.81806993	0.0	0.0	0.0	1.2161236	0.0	0.0	0.0	0.0	1.1598797
445.2.2	true	Empty	cAMP-dependent protein kinase type II-alpha regulatory subunit OS=Rattus norvegicus GN=Prkar2a PE=1 SV=3	KAP2_RAT	0	0.70593077	0.0	0.0	0.0	0.0	0.0	0.60667294	0.0	0.0	1.1848081	0.81806993	0.0	0.0	0.0	1.2161236	0.0	0.0	0.0	0.0	1.1598797
446	true	Empty	Matrin-3 OS=Rattus norvegicus GN=Matr3 PE=1 SV=2	MATR3_RAT	1	0.8103624	0.0	0.0	0.0	0.0	0.0	1.2133459	0.0	0.47928753	1.1848081	1.2271049	2.172295	0.0	0.0	0.0	0.0	1.8862084	0.0	0.0	1.1598797
447	false	Empty	Eukaryotic translation initiation factor 5B OS=Rattus norvegicus GN=Eif5b PE=1 SV=1	sp|B2GUV7|IF2P_RAT-DECOY	1	0.6602024	4.222163	0.0	0.0	0.0	0.0	1.2133459	1.2496736	0.0	0.0	0.40903497	0.0	0.0	0.0	1.2161236	0.0	0.0	0.0	0.9446288	0.0
448	true	Empty	Phytanoyl-CoA hydroxylase-interacting protein OS=Rattus norvegicus GN=Phyhip PE=2 SV=1	PHYIP_RAT	1	0.46560434	1.4073877	0.0	0.0	0.0	0.0	0.60667294	0.0	2.3964376	0.0	1.2271049	0.0	0.0	0.0	1.2161236	0.0	0.0	0.0	0.0	2.3197594
449	true	Empty	Isoform 2 of Synaptopodin OS=Rattus norvegicus GN=Synpo	sp|Q9Z327-2|SYNPO_RAT	1	0.8066067	1.4073877	2.1420357	0.0	0.0	0.0	0.0	1.2496736	2.8757253	0.0	0.0	0.0	1.4853771	0.0	0.0	0.0	0.0	0.0	0.0	0.0
450	true	Empty	Group of Histone H3 OS=Rattus norvegicus GN=Hist1h3c PE=3 SV=1+6	D3ZJ08_RAT (+6)	1	0.79532343	0.0	0.0	0.0	0.0	0.0	0.60667294	0.0	1.4378626	0.0	0.40903497	2.8963933	0.0	0.0	0.0	0.0	0.0	1.6657565	0.9446288	1.1598797
450.1	true	Empty	Histone H3 OS=Rattus norvegicus GN=Hist1h3c PE=3 SV=1	D3ZJ08_RAT	0	0.79532343	0.0	0.0	0.0	0.0	0.0	0.60667294	0.0	1.4378626	0.0	0.40903497	2.8963933	0.0	0.0	0.0	0.0	0.0	1.6657565	0.9446288	1.1598797
450.2	true	Empty	Histone H3 OS=Rattus norvegicus GN=LOC100359421 PE=3 SV=1	D3ZQN4_RAT	0	0.79532343	0.0	0.0	0.0	0.0	0.0	0.60667294	0.0	1.4378626	0.0	0.40903497	2.8963933	0.0	0.0	0.0	0.0	0.0	1.6657565	0.9446288	1.1598797
450.3	true	Empty	Histone H3 OS=Rattus norvegicus GN=LOC686736 PE=3 SV=1	M0R537_RAT	0	0.79532343	0.0	0.0	0.0	0.0	0.0	0.60667294	0.0	1.4378626	0.0	0.40903497	2.8963933	0.0	0.0	0.0	0.0	0.0	1.6657565	0.9446288	1.1598797
450.4	true	Empty	Histone H3 OS=Rattus norvegicus GN=RGD1564447 PE=3 SV=1	tr|D3ZK97|D3ZK97_RAT	0	0.79532343	0.0	0.0	0.0	0.0	0.0	0.60667294	0.0	1.4378626	0.0	0.40903497	2.8963933	0.0	0.0	0.0	0.0	0.0	1.6657565	0.9446288	1.1598797
450.5	true	Empty	Histone H3 OS=Rattus norvegicus PE=3 SV=1	M0RBX6_RAT	0	0.79532343	0.0	0.0	0.0	0.0	0.0	0.60667294	0.0	1.4378626	0.0	0.40903497	2.8963933	0.0	0.0	0.0	0.0	0.0	1.6657565	0.9446288	1.1598797
450.6	true	Empty	Histone H3.1 OS=Rattus norvegicus PE=1 SV=3	H31_RAT	0	0.79532343	0.0	0.0	0.0	0.0	0.0	0.60667294	0.0	1.4378626	0.0	0.40903497	2.8963933	0.0	0.0	0.0	0.0	0.0	1.6657565	0.9446288	1.1598797
450.7	true	Empty	Histone H3.3 OS=Rattus norvegicus GN=H3f3b PE=1 SV=2	H33_RAT	0	0.79532343	0.0	0.0	0.0	0.0	0.0	0.60667294	0.0	1.4378626	0.0	0.40903497	2.8963933	0.0	0.0	0.0	0.0	0.0	1.6657565	0.9446288	1.1598797
451	true	Empty	Isoform 3 of Electrogenic sodium bicarbonate cotransporter 1 OS=Rattus norvegicus GN=Slc4a4	sp|Q9JI66-3|S4A4_RAT	1	1.147809	0.0	0.0	0.0	0.0	0.0	0.60667294	0.0	0.0	2.9620204	3.2722797	0.7240983	0.0	0.0	0.6080618	0.0	0.0	0.0	0.9446288	0.0
452	true	Empty	N(G),N(G)-dimethylarginine dimethylaminohydrolase 1 OS=Rattus norvegicus GN=Ddah1 PE=1 SV=3	DDAH1_RAT	1	1.7137072	0.0	0.0	0.0	0.0	0.0	0.0	0.0	1.4378626	0.59240407	2.4542098	2.8963933	0.0	0.0	0.0	0.0	0.0	1.6657565	0.0	0.0
453	true	Empty	AU RNA binding protein/enoyl-coenzyme A hydratase (Predicted), isoform CRA_a OS=Rattus norvegicus GN=Auh PE=3 SV=2	F1LU71_RAT	1	0.51099735	1.4073877	0.0	0.0	0.0	0.0	1.2133459	0.0	0.95857507	1.1848081	1.2271049	1.4481966	0.0	0.0	0.6080618	0.0	0.0	0.0	0.9446288	0.0
454	true	Empty	Protein Dsp OS=Rattus norvegicus GN=Dsp PE=4 SV=1	F1LMV6_RAT	1	1.1878864	0.0	0.0	0.0	0.0	0.0	0.0	0.0	0.47928753	0.0	0.0	2.8963933	0.0	0.0	0.0	4.6084175	0.0	0.0	0.9446288	0.0
455	true	Empty	Synaptic vesicle glycoprotein 2B OS=Rattus norvegicus GN=Sv2b PE=1 SV=1	SV2B_RAT	1	0.783433	0.0	0.0	0.0	0.0	0.0	0.60667294	0.0	0.47928753	0.59240407	1.6361399	1.4481966	0.0	0.0	0.6080618	0.0	0.0	1.6657565	1.8892576	0.0
456	true	Empty	Protein rogdi homolog OS=Rattus norvegicus GN=Rogdi PE=2 SV=1	ROGDI_RAT	1	0.5161456	0.0	1.0710179	0.0	0.0	0.0	0.60667294	0.0	1.4378626	1.1848081	1.2271049	0.0	0.0	0.0	2.4322472	0.0	0.0	0.0	0.9446288	0.0
457	true	Empty	Synaptic vesicle membrane protein VAT-1 homolog OS=Rattus norvegicus GN=Vat1 PE=1 SV=1	VAT1_RAT	1	0.84946173	0.0	0.0	0.0	0.0	0.0	0.60667294	0.0	0.95857507	1.1848081	1.2271049	0.7240983	0.0	0.0	3.040309	0.0	0.0	0.0	0.0	1.1598797
458	true	Empty	Acyl-CoA synthetase family member 2, mitochondrial OS=Rattus norvegicus GN=Acsf2 PE=2 SV=1	ACSF2_RAT	1	0.41813898	0.0	1.0710179	0.0	0.0	0.0	0.0	1.2496736	0.95857507	0.59240407	0.40903497	0.0	0.0	0.0	0.6080618	0.0	1.8862084	0.0	0.9446288	1.1598797
459	true	Empty	Group of Adducin 3 (Gamma), isoform CRA_a OS=Rattus norvegicus GN=Add3 PE=4 SV=1+1	G3V9D7_RAT (+1)	1	0.66672206	0.0	0.0	0.0	0.0	0.0	1.2133459	0.0	1.4378626	0.59240407	0.81806993	0.0	1.4853771	0.0	1.2161236	0.0	0.0	0.0	0.9446288	1.1598797
459.1	true	Empty	Adducin 3 (Gamma), isoform CRA_a OS=Rattus norvegicus GN=Add3 PE=4 SV=1	G3V9D7_RAT	0	0.66672206	0.0	0.0	0.0	0.0	0.0	1.2133459	0.0	1.4378626	0.59240407	0.81806993	0.0	1.4853771	0.0	1.2161236	0.0	0.0	0.0	0.9446288	1.1598797
459.2	true	Empty	Adducin 3 (Gamma), isoform CRA_b OS=Rattus norvegicus GN=Add3 PE=4 SV=2	D3ZCH7_RAT	0	0.66672206	0.0	0.0	0.0	0.0	0.0	1.2133459	0.0	1.4378626	0.59240407	0.81806993	0.0	1.4853771	0.0	1.2161236	0.0	0.0	0.0	0.9446288	1.1598797
460	true	Empty	Low molecular weight phosphotyrosine protein phosphatase OS=Rattus norvegicus GN=Acp1 PE=1 SV=3	sp|P41498|PPAC_RAT	1	0.34659415	1.4073877	0.0	0.0	0.0	0.0	1.2133459	0.0	1.9171501	0.59240407	0.81806993	0.0	0.0	0.0	1.2161236	0.0	0.0	1.6657565	0.0	0.0
461	true	Empty	Ubiquitin carboxyl-terminal hydrolase OS=Rattus norvegicus GN=Usp14 PE=2 SV=1	Q5U2N2_RAT	1	0.742005	1.4073877	0.0	0.0	0.0	0.0	0.60667294	0.0	2.3964376	0.59240407	0.40903497	1.4481966	0.0	0.0	0.0	0.0	1.8862084	0.0	0.0	0.0
462	true	Empty	4-trimethylaminobutyraldehyde dehydrogenase OS=Rattus norvegicus GN=Aldh9a1 PE=1 SV=1	AL9A1_RAT	1	0.78876805	0.0	0.0	0.0	0.0	2.213437	0.0	0.0	0.95857507	0.0	1.2271049	0.0	1.4853771	0.0	0.0	0.0	0.0	1.6657565	0.0	1.1598797
463	true	Empty	Glyoxalase domain-containing protein 4 OS=Rattus norvegicus GN=Glod4 PE=1 SV=1	GLOD4_RAT	1	0.79460216	0.0	0.0	0.0	0.0	0.0	1.2133459	1.2496736	0.95857507	1.1848081	0.81806993	0.0	0.0	0.0	0.0	0.0	0.0	0.0	0.9446288	2.3197594
464	true	Empty	Group of Heterogeneous nuclear ribonucleoprotein H OS=Rattus norvegicus GN=Hnrnph1 PE=2 SV=1+1	tr|D3ZYW2|D3ZYW2_RAT (+1)	1	0.75667465	0.0	0.0	0.0	0.0	0.0	1.8200188	0.0	1.4378626	0.59240407	1.2271049	1.4481966	0.0	0.0	1.2161236	0.0	0.0	0.0	0.9446288	0.0
464.1	true	Empty	Heterogeneous nuclear ribonucleoprotein H OS=Rattus norvegicus GN=Hnrnph1 PE=2 SV=1	tr|D3ZYW2|D3ZYW2_RAT	0	0.75667465	0.0	0.0	0.0	0.0	0.0	1.8200188	0.0	1.4378626	0.59240407	1.2271049	1.4481966	0.0	0.0	1.2161236	0.0	0.0	0.0	0.9446288	0.0
464.2	true	Empty	Heterogeneous nuclear ribonucleoprotein H OS=Rattus norvegicus GN=Hnrnph1 PE=4 SV=1	G3V9Q3_RAT	0	0.75667465	0.0	0.0	0.0	0.0	0.0	1.8200188	0.0	1.4378626	0.59240407	1.2271049	1.4481966	0.0	0.0	1.2161236	0.0	0.0	0.0	0.9446288	0.0
465	true	Empty	Probable G-protein coupled receptor 158 OS=Rattus norvegicus GN=Gpr158 PE=3 SV=1	GP158_RAT	1	0.33706468	1.4073877	0.0	0.0	0.0	0.0	0.60667294	0.0	0.47928753	1.1848081	0.40903497	0.7240983	1.4853771	0.0	0.6080618	0.0	0.0	1.6657565	0.0	0.0
466	true	Empty	Disks large homolog 3 OS=Rattus norvegicus GN=Dlg3 PE=1 SV=1	sp|Q62936|DLG3_RAT	1	0.968121	0.0	0.0	2.2701917	0.0	0.0	0.0	0.0	1.9171501	1.7772121	0.81806993	0.0	0.0	0.0	0.6080618	0.0	0.0	0.0	0.0	1.1598797
467	true	Empty	Isoform 4 of Drebrin-like protein OS=Rattus norvegicus GN=Dbnl	sp|Q9JHL4-4|DBNL_RAT	1	1.2289665	0.0	0.0	0.0	0.0	0.0	0.0	0.0	2.3964376	0.0	1.2271049	0.0	1.4853771	0.0	0.6080618	0.0	0.0	1.6657565	0.0	1.1598797
468	true	Empty	Gelsolin OS=Rattus norvegicus GN=Gsn PE=1 SV=1	sp|Q68FP1|GELS_RAT	1	0.89970803	0.0	1.0710179	0.0	0.0	2.213437	1.8200188	1.2496736	0.47928753	0.59240407	0.40903497	0.0	0.0	0.0	0.6080618	0.0	0.0	0.0	0.0	0.0
469	true	Empty	Peptidyl-prolyl cis-trans isomerase B OS=Rattus norvegicus GN=Ppib PE=1 SV=3	PPIB_RAT	1	0.66854215	1.4073877	1.0710179	0.0	0.0	2.213437	0.60667294	0.0	0.47928753	1.1848081	0.40903497	0.0	0.0	0.0	0.0	0.0	0.0	0.0	0.9446288	0.0
470	true	Empty	Clathrin light chain A OS=Rattus norvegicus GN=Clta PE=1 SV=1	sp|P08081|CLCA_RAT	1	0.7534421	0.0	2.1420357	0.0	0.0	0.0	0.0	0.0	1.4378626	0.59240407	0.40903497	1.4481966	0.0	0.0	0.6080618	0.0	0.0	1.6657565	0.0	0.0
471	true	Empty	Isoform 2 of Neuronal cell adhesion molecule OS=Rattus norvegicus GN=Nrcam	sp|P97686-2|NRCAM_RAT	1	0.6162295	0.0	1.0710179	0.0	0.0	0.0	1.2133459	0.0	1.9171501	0.59240407	0.81806993	0.0	1.4853771	0.0	0.0	0.0	0.0	0.0	0.0	1.1598797
472	true	Empty	Cysteine-rich protein 2 OS=Rattus norvegicus GN=Crip2 PE=2 SV=1	CRIP2_RAT	1	0.69908416	1.4073877	0.0	0.0	0.0	2.213437	0.0	0.0	0.47928753	0.59240407	0.40903497	0.7240983	0.0	0.0	1.2161236	0.0	0.0	0.0	0.0	1.1598797
473	true	Empty	Calnexin OS=Rattus norvegicus GN=Canx PE=1 SV=1	CALX_RAT	1	0.97999513	0.0	0.0	0.0	0.0	0.0	2.4266918	0.0	0.47928753	1.1848081	1.2271049	0.7240983	0.0	0.0	0.0	0.0	0.0	0.0	0.9446288	1.1598797
474	true	Empty	Protein RUFY3 OS=Rattus norvegicus GN=Rufy3 PE=1 SV=1	sp|Q5FVJ0|RUFY3_RAT	1	1.1625885	0.0	0.0	0.0	0.0	0.0	0.0	0.0	1.4378626	0.0	0.40903497	0.7240983	1.4853771	0.0	1.2161236	0.0	0.0	1.6657565	0.0	1.1598797
475	true	Empty	Fatty acid-binding protein, heart OS=Rattus norvegicus GN=Fabp3 PE=1 SV=2	FABPH_RAT	1	1.1547524	0.0	0.0	2.2701917	2.4844701	0.0	0.0	0.0	0.47928753	0.59240407	0.81806993	1.4481966	0.0	0.0	0.0	0.0	0.0	0.0	0.0	0.0
476	true	Empty	Enoyl-CoA hydratase, mitochondrial OS=Rattus norvegicus GN=Echs1 PE=1 SV=1	ECHM_RAT	1	0.68781656	0.0	0.0	0.0	0.0	0.0	0.60667294	1.2496736	1.9171501	1.1848081	0.40903497	0.0	0.0	0.0	0.6080618	0.0	0.0	0.0	0.9446288	1.1598797
477	true	Empty	EH domain-containing protein 3 OS=Rattus norvegicus GN=Ehd3 PE=1 SV=2	EHD3_RAT	1	0.38054892	0.0	1.0710179	0.0	0.0	0.0	1.2133459	0.0	1.9171501	1.1848081	0.81806993	0.0	0.0	0.0	1.8241854	0.0	0.0	0.0	0.0	0.0
478	true	Empty	Hsc70-interacting protein OS=Rattus norvegicus GN=St13 PE=1 SV=1	F10A1_RAT	1	0.6998951	0.0	0.0	0.0	0.0	0.0	1.2133459	0.0	0.95857507	0.0	0.40903497	0.7240983	1.4853771	0.0	0.6080618	0.0	0.0	1.6657565	0.9446288	0.0
479	true	Empty	Group of Isoform 2 of Acid-sensing ion channel 1 OS=Rattus norvegicus GN=Asic1+1	sp|P55926-2|ASIC1_RAT (+1)	1	0.80298114	0.0	1.0710179	0.0	0.0	0.0	0.0	0.0	0.0	0.59240407	0.81806993	1.4481966	0.0	0.0	1.2161236	0.0	1.8862084	0.0	0.9446288	0.0
479.1	true	Empty	Isoform 2 of Acid-sensing ion channel 1 OS=Rattus norvegicus GN=Asic1	sp|P55926-2|ASIC1_RAT	0	0.80298114	0.0	1.0710179	0.0	0.0	0.0	0.0	0.0	0.0	0.59240407	0.81806993	1.4481966	0.0	0.0	1.2161236	0.0	1.8862084	0.0	0.9446288	0.0
479.2	true	Empty	Isoform 3 of Acid-sensing ion channel 1 OS=Rattus norvegicus GN=Asic1	sp|P55926-3|ASIC1_RAT	0	0.80298114	0.0	1.0710179	0.0	0.0	0.0	0.0	0.0	0.0	0.59240407	0.81806993	1.4481966	0.0	0.0	1.2161236	0.0	1.8862084	0.0	0.9446288	0.0
480	true	Empty	Na(+)/H(+) exchange regulatory cofactor NHE-RF1 OS=Rattus norvegicus GN=Slc9a3r1 PE=1 SV=3	NHRF1_RAT	1	0.7857574	1.4073877	1.0710179	0.0	0.0	0.0	0.60667294	0.0	2.3964376	0.59240407	0.40903497	0.0	1.4853771	0.0	0.0	0.0	0.0	0.0	0.0	0.0
481	true	Empty	Group of Kinesin-like protein KIF2A OS=Rattus norvegicus GN=Kif2a PE=3 SV=2+1	F1M745_RAT (+1)	1	0.39781907	1.4073877	1.0710179	0.0	0.0	0.0	0.60667294	1.2496736	0.47928753	0.0	0.81806993	0.0	0.0	0.0	0.6080618	0.0	0.0	1.6657565	0.0	0.0
481.1	true	Empty	Kinesin-like protein KIF2A OS=Rattus norvegicus GN=Kif2a PE=3 SV=2	F1M745_RAT	0	0.39781907	1.4073877	1.0710179	0.0	0.0	0.0	0.60667294	1.2496736	0.47928753	0.0	0.81806993	0.0	0.0	0.0	0.6080618	0.0	0.0	1.6657565	0.0	0.0
481.2	true	Empty	Kinesin-like protein KIF2A OS=Rattus norvegicus GN=Kif2a PE=3 SV=2	F1M8L1_RAT	0	0.39781907	1.4073877	1.0710179	0.0	0.0	0.0	0.60667294	1.2496736	0.47928753	0.0	0.81806993	0.0	0.0	0.0	0.6080618	0.0	0.0	1.6657565	0.0	0.0
482	true	Empty	Protein Kctd16 OS=Rattus norvegicus GN=Kctd16 PE=4 SV=2	F1M1G5_RAT	1	1.021773	0.0	1.0710179	0.0	0.0	0.0	0.60667294	2.4993472	0.47928753	0.0	0.81806993	0.0	0.0	2.3467765	0.0	0.0	0.0	0.0	0.0	0.0
483	true	Empty	Group of Proteasome subunit beta type OS=Rattus norvegicus GN=Psmb1 PE=2 SV=1+1	Q6PDW4_RAT (+1)	1	1.1761941	0.0	0.0	0.0	0.0	0.0	0.0	0.0	0.47928753	1.1848081	0.81806993	0.7240983	1.4853771	0.0	1.2161236	0.0	1.8862084	0.0	0.0	0.0
483.1	true	Empty	Proteasome subunit beta type OS=Rattus norvegicus GN=Psmb1 PE=2 SV=1	Q6PDW4_RAT	0	1.1761941	0.0	0.0	0.0	0.0	0.0	0.0	0.0	0.47928753	1.1848081	0.81806993	0.7240983	1.4853771	0.0	1.2161236	0.0	1.8862084	0.0	0.0	0.0
483.2	true	Empty	Proteasome subunit beta type-1 OS=Rattus norvegicus GN=Psmb1 PE=1 SV=3	PSB1_RAT	0	1.1761941	0.0	0.0	0.0	0.0	0.0	0.0	0.0	0.47928753	1.1848081	0.81806993	0.7240983	1.4853771	0.0	1.2161236	0.0	1.8862084	0.0	0.0	0.0
484	true	Empty	40S ribosomal protein S3 OS=Rattus norvegicus GN=Rps3 PE=1 SV=1	RS3_RAT	1	0.75521034	0.0	0.0	0.0	0.0	0.0	0.60667294	0.0	0.47928753	1.1848081	1.2271049	0.7240983	0.0	0.0	0.0	0.0	0.0	1.6657565	1.8892576	0.0
485	true	Empty	Group of Secretogranin 2, isoform CRA_a OS=Rattus norvegicus GN=Scg2 PE=4 SV=1+1	G3V7X2_RAT (+1)	1	1.1589589	0.0	0.0	0.0	0.0	0.0	0.0	0.0	1.4378626	0.0	0.0	2.172295	0.0	0.0	0.6080618	0.0	1.8862084	1.6657565	0.0	0.0
485.1	true	Empty	Secretogranin 2, isoform CRA_a OS=Rattus norvegicus GN=Scg2 PE=4 SV=1	G3V7X2_RAT	0	1.1589589	0.0	0.0	0.0	0.0	0.0	0.0	0.0	1.4378626	0.0	0.0	2.172295	0.0	0.0	0.6080618	0.0	1.8862084	1.6657565	0.0	0.0
485.2	true	Empty	Secretogranin-2 OS=Rattus norvegicus GN=Scg2 PE=2 SV=1	SCG2_RAT	0	1.1589589	0.0	0.0	0.0	0.0	0.0	0.0	0.0	1.4378626	0.0	0.0	2.172295	0.0	0.0	0.6080618	0.0	1.8862084	1.6657565	0.0	0.0
486	true	Empty	Mthfd1l protein OS=Rattus norvegicus GN=Mthfd1l PE=2 SV=1	B2GUZ3_RAT	1	1.1885262	0.0	0.0	0.0	0.0	0.0	0.0	0.0	0.47928753	0.59240407	0.81806993	0.0	1.4853771	0.0	0.6080618	0.0	0.0	1.6657565	0.9446288	1.1598797
487	true	Empty	Unconventional myosin-Va OS=Rattus norvegicus GN=Myo5a PE=1 SV=1	MYO5A_RAT	1	0.88658416	0.0	0.0	0.0	0.0	0.0	1.2133459	1.2496736	1.4378626	0.0	0.81806993	0.7240983	0.0	0.0	0.6080618	0.0	0.0	1.6657565	0.0	0.0
488	true	Empty	Vesicular inhibitory amino acid transporter OS=Rattus norvegicus GN=Slc32a1 PE=1 SV=1	VIAAT_RAT	1	0.33345968	1.4073877	0.0	0.0	0.0	0.0	1.2133459	0.0	0.95857507	0.59240407	0.40903497	0.7240983	0.0	0.0	1.2161236	0.0	0.0	0.0	0.0	1.1598797
489	true	Empty	T-complex protein 1 subunit gamma OS=Rattus norvegicus GN=Cct3 PE=1 SV=1	TCPG_RAT	1	0.42865717	0.0	1.0710179	0.0	0.0	0.0	1.2133459	0.0	1.4378626	0.59240407	0.81806993	0.7240983	0.0	0.0	0.6080618	0.0	0.0	0.0	0.0	1.1598797
490	true	Empty	Group of Dynactin 1, isoform CRA_a OS=Rattus norvegicus GN=Dctn1 PE=4 SV=2+1	D4A8U7_RAT (+1)	1	0.8103624	0.0	0.0	0.0	0.0	0.0	1.2133459	0.0	0.47928753	0.59240407	2.4542098	0.7240983	0.0	0.0	0.0	0.0	0.0	0.0	0.9446288	1.1598797
490.1	true	Empty	Dynactin 1, isoform CRA_a OS=Rattus norvegicus GN=Dctn1 PE=4 SV=2	D4A8U7_RAT	0	0.8103624	0.0	0.0	0.0	0.0	0.0	1.2133459	0.0	0.47928753	0.59240407	2.4542098	0.7240983	0.0	0.0	0.0	0.0	0.0	0.0	0.9446288	1.1598797
490.2	true	Empty	Dynactin subunit 1 OS=Rattus norvegicus GN=Dctn1 PE=1 SV=2	DCTN1_RAT	0	0.8103624	0.0	0.0	0.0	0.0	0.0	1.2133459	0.0	0.47928753	0.59240407	2.4542098	0.7240983	0.0	0.0	0.0	0.0	0.0	0.0	0.9446288	1.1598797
491	true	Empty	F-actin-capping protein subunit beta OS=Rattus norvegicus GN=Capzb PE=1 SV=1	CAPZB_RAT	1	0.42865717	0.0	1.0710179	0.0	0.0	0.0	1.2133459	0.0	1.4378626	0.0	1.2271049	0.7240983	0.0	0.0	0.0	0.0	0.0	0.0	1.8892576	0.0
492	true	Empty	Transaldolase OS=Rattus norvegicus GN=Taldo1 PE=1 SV=2	TALDO_RAT	1	0.25900766	1.4073877	1.0710179	0.0	0.0	0.0	0.60667294	0.0	0.95857507	0.0	0.40903497	1.4481966	0.0	0.0	0.6080618	0.0	0.0	0.0	0.9446288	0.0
493	true	Empty	40S ribosomal protein S8 OS=Rattus norvegicus GN=Rps8 PE=1 SV=2	RS8_RAT	1	0.79460216	0.0	0.0	0.0	0.0	0.0	1.8200188	0.0	0.95857507	0.59240407	0.81806993	0.7240983	0.0	0.0	0.6080618	0.0	0.0	0.0	1.8892576	0.0
494	true	Empty	Protein Chd4 OS=Rattus norvegicus GN=Chd4 PE=4 SV=2	E9PU01_RAT	1	0.12134162	0.0	1.0710179	0.0	0.0	0.0	0.60667294	0.0	0.0	0.59240407	0.81806993	0.0	1.4853771	0.0	0.0	0.0	1.8862084	0.0	0.9446288	0.0
495	true	Empty	Abl interactor 1 OS=Rattus norvegicus GN=Abi1 PE=1 SV=3	ABI1_RAT	1	0.26873374	0.0	1.0710179	0.0	0.0	0.0	0.60667294	0.0	0.95857507	0.0	0.40903497	1.4481966	0.0	0.0	1.2161236	0.0	0.0	1.6657565	0.0	0.0
496	true	Empty	Disks large homolog 2 (Fragment) OS=Rattus norvegicus GN=Dlg2 PE=4 SV=2	F1M907_RAT	1	1.3090458	0.0	0.0	0.0	0.0	0.0	0.0	0.0	0.47928753	0.0	0.81806993	0.7240983	0.0	0.0	0.6080618	0.0	0.0	1.6657565	1.8892576	1.1598797
497	true	Empty	Group of Homer protein homolog 1 OS=Rattus norvegicus GN=Homer1 PE=1 SV=2+1	sp|Q9Z214|HOME1_RAT (+1)	1	0.8892223	1.4073877	2.1420357	0.0	0.0	0.0	0.0	0.0	0.47928753	0.0	0.81806993	0.7240983	0.0	0.0	0.6080618	0.0	0.0	0.0	0.0	1.1598797
497.1	true	Empty	Homer protein homolog 1 OS=Rattus norvegicus GN=Homer1 PE=1 SV=2	sp|Q9Z214|HOME1_RAT	0	0.8892223	1.4073877	2.1420357	0.0	0.0	0.0	0.0	0.0	0.47928753	0.0	0.81806993	0.7240983	0.0	0.0	0.6080618	0.0	0.0	0.0	0.0	1.1598797
497.2	true	Empty	Isoform 2 of Homer protein homolog 1 OS=Rattus norvegicus GN=Homer1	sp|Q9Z214-2|HOME1_RAT	0	0.8892223	1.4073877	2.1420357	0.0	0.0	0.0	0.0	0.0	0.47928753	0.0	0.81806993	0.7240983	0.0	0.0	0.6080618	0.0	0.0	0.0	0.0	1.1598797
498	true	Empty	Group of Proteasome subunit alpha type OS=Rattus norvegicus GN=Psma5 PE=2 SV=1+1	Q6P9V6_RAT (+1)	1	0.7352832	0.0	0.0	0.0	0.0	0.0	1.2133459	0.0	0.95857507	0.59240407	0.0	0.7240983	0.0	0.0	0.0	0.0	0.0	1.6657565	0.9446288	1.1598797
498.1	true	Empty	Proteasome subunit alpha type OS=Rattus norvegicus GN=Psma5 PE=2 SV=1	Q6P9V6_RAT	0	0.7352832	0.0	0.0	0.0	0.0	0.0	1.2133459	0.0	0.95857507	0.59240407	0.0	0.7240983	0.0	0.0	0.0	0.0	0.0	1.6657565	0.9446288	1.1598797
498.2	true	Empty	Proteasome subunit alpha type-5 OS=Rattus norvegicus GN=Psma5 PE=2 SV=1	PSA5_RAT	0	0.7352832	0.0	0.0	0.0	0.0	0.0	1.2133459	0.0	0.95857507	0.59240407	0.0	0.7240983	0.0	0.0	0.0	0.0	0.0	1.6657565	0.9446288	1.1598797
499	true	Empty	Small glutamine-rich tetratricopeptide repeat-containing protein alpha OS=Rattus norvegicus GN=Sgta PE=1 SV=1	SGTA_RAT	1	1.1547408	0.0	0.0	0.0	0.0	0.0	0.0	0.0	0.95857507	1.1848081	0.81806993	0.0	1.4853771	0.0	1.8241854	0.0	0.0	0.0	0.9446288	0.0
500	true	Empty	Protein LOC100362751 OS=Rattus norvegicus GN=LOC498555 PE=3 SV=1	D4A4D5_RAT	1	1.1848704	0.0	0.0	0.0	0.0	0.0	0.60667294	0.0	1.4378626	1.7772121	1.2271049	1.4481966	0.0	0.0	0.6080618	0.0	0.0	0.0	0.0	0.0
501	true	Empty	Isoform DPPX-S of Dipeptidyl aminopeptidase-like protein 6 OS=Rattus norvegicus GN=Dpp6	sp|P46101-2|DPP6_RAT	1	1.934043	0.0	0.0	0.0	0.0	0.0	6.6734023	0.0	0.0	0.0	0.40903497	0.0	0.0	0.0	0.0	0.0	0.0	0.0	0.0	0.0
502	true	Empty	Polyadenylate-binding protein 1 OS=Rattus norvegicus GN=Pabpc1 PE=1 SV=1	PABP1_RAT	1	0.36919725	0.0	1.0710179	0.0	0.0	0.0	1.2133459	0.0	0.47928753	1.1848081	0.40903497	0.0	0.0	0.0	0.6080618	0.0	0.0	0.0	0.9446288	1.1598797
503	true	Empty	Omega-amidase NIT2 OS=Rattus norvegicus GN=Nit2 PE=1 SV=1	NIT2_RAT	1	0.68570423	0.0	0.0	0.0	0.0	0.0	0.60667294	1.2496736	0.47928753	0.59240407	1.2271049	0.7240983	0.0	0.0	1.2161236	0.0	0.0	0.0	0.9446288	0.0
504	true	Empty	Aflatoxin B1 aldehyde reductase member 2 OS=Rattus norvegicus GN=Akr7a2 PE=1 SV=2	ARK72_RAT	1	0.68781656	0.0	0.0	0.0	0.0	0.0	1.2133459	0.0	1.4378626	1.1848081	0.81806993	0.0	0.0	0.0	1.2161236	0.0	0.0	0.0	0.0	1.1598797
505	true	Empty	Group of 60S ribosomal protein L14 OS=Rattus norvegicus GN=Rpl14 PE=1 SV=3+1	RL14_RAT (+1)	1	0.9496324	0.0	0.0	0.0	0.0	0.0	1.2133459	1.2496736	0.47928753	0.59240407	0.40903497	0.0	0.0	0.0	0.0	0.0	0.0	0.0	1.8892576	1.1598797
505.1	true	Empty	60S ribosomal protein L14 OS=Rattus norvegicus GN=Rpl14 PE=1 SV=3	RL14_RAT	0	0.9496324	0.0	0.0	0.0	0.0	0.0	1.2133459	1.2496736	0.47928753	0.59240407	0.40903497	0.0	0.0	0.0	0.0	0.0	0.0	0.0	1.8892576	1.1598797
505.2	true	Empty	60S ribosomal protein L14 OS=Rattus norvegicus GN=Rpl14 PE=2 SV=1	tr|F1LSW7|F1LSW7_RAT	0	0.9496324	0.0	0.0	0.0	0.0	0.0	1.2133459	1.2496736	0.47928753	0.59240407	0.40903497	0.0	0.0	0.0	0.0	0.0	0.0	0.0	1.8892576	1.1598797
506	true	Empty	Membrane protein, palmitoylated 2 (MAGUK p55 subfamily member 2), isoform CRA_a OS=Rattus norvegicus GN=Mpp2 PE=4 SV=2	D3ZAA9_RAT	1	0.4327551	0.0	1.0710179	0.0	0.0	0.0	0.60667294	0.0	2.3964376	0.59240407	0.40903497	0.0	0.0	0.0	0.0	0.0	0.0	0.0	1.8892576	0.0
507	true	Empty	Protein phosphatase 1 regulatory subunit 1B OS=Rattus norvegicus GN=Ppp1r1b PE=2 SV=1	PPR1B_RAT	1	1.180198	2.8147755	0.0	0.0	0.0	0.0	0.0	0.0	0.0	1.7772121	1.6361399	0.7240983	0.0	0.0	0.0	0.0	0.0	0.0	0.0	0.0
508	true	Empty	Sulfated glycoprotein 1 OS=Rattus norvegicus GN=Psap PE=4 SV=1	tr|F7EPE0|F7EPE0_RAT	1	0.7637527	0.0	0.0	0.0	2.4844701	2.213437	1.2133459	0.0	0.0	0.0	0.40903497	0.0	0.0	0.0	0.6080618	0.0	0.0	0.0	0.0	0.0
509	true	Empty	Group of Isoform 3 of Protein piccolo OS=Rattus norvegicus GN=Pclo+1	sp|Q9JKS6-3|PCLO_RAT (+1)	1	1.6237977	0.0	0.0	0.0	0.0	0.0	0.0	0.0	0.95857507	0.59240407	0.40903497	4.34459	0.0	0.0	0.6080618	0.0	0.0	0.0	0.0	0.0
509.1	true	Empty	Isoform 3 of Protein piccolo OS=Rattus norvegicus GN=Pclo	sp|Q9JKS6-3|PCLO_RAT	0	1.6237977	0.0	0.0	0.0	0.0	0.0	0.0	0.0	0.95857507	0.59240407	0.40903497	4.34459	0.0	0.0	0.6080618	0.0	0.0	0.0	0.0	0.0
509.2	true	Empty	Protein piccolo OS=Rattus norvegicus GN=Pclo PE=1 SV=1	sp|Q9JKS6|PCLO_RAT	0	1.6237977	0.0	0.0	0.0	0.0	0.0	0.0	0.0	0.95857507	0.59240407	0.40903497	4.34459	0.0	0.0	0.6080618	0.0	0.0	0.0	0.0	0.0
510	false	Empty	Exocyst complex component 4 OS=Rattus norvegicus GN=Exoc4 PE=1 SV=1	sp|Q62824|EXOC4_RAT-DECOY	1	1.6374801	0.0	0.0	4.5403833	0.0	0.0	0.0	0.0	0.0	0.0	0.0	0.0	0.0	2.3467765	0.0	0.0	0.0	0.0	0.0	0.0
511	false	Empty	Protein LOC100910851 OS=Rattus norvegicus GN=Spink5 PE=4 SV=2	tr|D3ZET2|D3ZET2_RAT-DECOY	1	1.3491246	0.0	0.0	0.0	0.0	0.0	0.60667294	0.0	0.0	0.0	0.0	0.0	0.0	0.0	0.6080618	0.0	3.7724168	0.0	1.8892576	0.0
512	true	Empty	Proteasome subunit alpha type-6 OS=Rattus norvegicus GN=Psma6 PE=1 SV=1	PSA6_RAT	1	0.8892223	0.0	3.2130537	0.0	0.0	0.0	0.0	0.0	0.95857507	0.0	0.40903497	0.7240983	0.0	0.0	0.6080618	0.0	0.0	0.0	0.9446288	0.0
513	true	Empty	Kinesin heavy chain isoform 5C (Fragment) OS=Rattus norvegicus GN=Kif5c PE=3 SV=2	G3V6L4_RAT	1	0.7650529	0.0	0.0	0.0	0.0	0.0	0.60667294	1.2496736	0.47928753	0.59240407	1.6361399	0.7240983	0.0	0.0	0.6080618	0.0	0.0	0.0	0.9446288	0.0
514	true	Empty	Phosphatidylinositol 4-phosphate 5-kinase type-1 gamma OS=Rattus norvegicus GN=Pip5k1c PE=4 SV=1	F1M8H6_RAT	1	0.91034186	1.4073877	0.0	0.0	0.0	0.0	0.60667294	0.0	1.9171501	0.59240407	0.81806993	0.0	1.4853771	0.0	0.0	0.0	0.0	0.0	0.0	0.0
515	true	Empty	Group of Alpha-2-HS-glycoprotein OS=Rattus norvegicus GN=Ahsg PE=1 SV=2+1	FETUA_RAT (+1)	1	0.88456696	1.4073877	0.0	0.0	0.0	0.0	0.0	0.0	0.95857507	0.59240407	0.81806993	0.0	0.0	0.0	3.040309	0.0	0.0	0.0	0.0	0.0
515.1	true	Empty	Alpha-2-HS-glycoprotein OS=Rattus norvegicus GN=Ahsg PE=1 SV=2	FETUA_RAT	0	0.88456696	1.4073877	0.0	0.0	0.0	0.0	0.0	0.0	0.95857507	0.59240407	0.81806993	0.0	0.0	0.0	3.040309	0.0	0.0	0.0	0.0	0.0
515.2	true	Empty	Alpha-2-HS-glycoprotein OS=Rattus norvegicus GN=Ahsg PE=4 SV=2	F1LM19_RAT	0	0.88456696	1.4073877	0.0	0.0	0.0	0.0	0.0	0.0	0.95857507	0.59240407	0.81806993	0.0	0.0	0.0	3.040309	0.0	0.0	0.0	0.0	0.0
516	true	Empty	Phytanoyl-CoA hydroxylase-interacting protein-like OS=Rattus norvegicus GN=Phyhipl PE=2 SV=2	sp|Q6AYN4|PHIPL_RAT	1	0.9091676	0.0	0.0	0.0	0.0	0.0	0.60667294	1.2496736	0.95857507	0.0	0.40903497	1.4481966	1.4853771	0.0	0.6080618	0.0	0.0	0.0	0.0	0.0
517	true	Empty	ATPase Asna1 OS=Rattus norvegicus GN=Asna1 PE=3 SV=1	G3V9T7_RAT	1	0.70237786	0.0	0.0	0.0	0.0	0.0	0.60667294	0.0	0.47928753	1.1848081	0.81806993	0.0	0.0	0.0	0.6080618	0.0	1.8862084	0.0	0.0	1.1598797
518	true	Empty	Group of Myadm protein OS=Rattus norvegicus GN=Myadm PE=2 SV=1+1	Q05BA4_RAT (+1)	1	0.49870577	1.4073877	0.0	0.0	0.0	0.0	0.0	1.2496736	0.0	1.1848081	1.2271049	0.7240983	0.0	0.0	0.0	0.0	0.0	0.0	0.9446288	0.0
518.1	true	Empty	Myadm protein OS=Rattus norvegicus GN=Myadm PE=2 SV=1	Q05BA4_RAT	0	0.49870577	1.4073877	0.0	0.0	0.0	0.0	0.0	1.2496736	0.0	1.1848081	1.2271049	0.7240983	0.0	0.0	0.0	0.0	0.0	0.0	0.9446288	0.0
518.2	true	Empty	Myeloid-associated differentiation marker OS=Rattus norvegicus GN=Myadm PE=2 SV=1	MYADM_RAT	0	0.49870577	1.4073877	0.0	0.0	0.0	0.0	0.0	1.2496736	0.0	1.1848081	1.2271049	0.7240983	0.0	0.0	0.0	0.0	0.0	0.0	0.9446288	0.0
519	true	Empty	Group of cGMP-dependent 3',5'-cyclic phosphodiesterase OS=Rattus norvegicus GN=Pde2a PE=1 SV=2+1	PDE2A_RAT (+1)	1	1.270052	1.4073877	0.0	0.0	0.0	0.0	3.0333648	0.0	0.0	0.0	0.40903497	0.7240983	0.0	0.0	0.0	0.0	0.0	0.0	0.0	1.1598797
519.1	true	Empty	cGMP-dependent 3',5'-cyclic phosphodiesterase OS=Rattus norvegicus GN=Pde2a PE=1 SV=2	PDE2A_RAT	0	1.270052	1.4073877	0.0	0.0	0.0	0.0	3.0333648	0.0	0.0	0.0	0.40903497	0.7240983	0.0	0.0	0.0	0.0	0.0	0.0	0.0	1.1598797
519.2	true	Empty	cGMP-dependent 3',5'-cyclic phosphodiesterase OS=Rattus norvegicus GN=Pde2a PE=4 SV=1	tr|F8WFW5|F8WFW5_RAT	0	1.270052	1.4073877	0.0	0.0	0.0	0.0	3.0333648	0.0	0.0	0.0	0.40903497	0.7240983	0.0	0.0	0.0	0.0	0.0	0.0	0.0	1.1598797
520	true	Empty	Protein Sept4 OS=Rattus norvegicus GN=Sept4 PE=3 SV=2	E9PST0_RAT	1	1.0871484	0.0	0.0	0.0	0.0	0.0	0.0	1.2496736	0.0	1.7772121	1.6361399	1.4481966	0.0	0.0	0.6080618	0.0	0.0	0.0	0.0	0.0
521	true	Empty	UMP-CMP kinase OS=Rattus norvegicus GN=Cmpk1 PE=1 SV=2	KCY_RAT	1	1.1377892	1.4073877	0.0	0.0	0.0	0.0	0.0	0.0	0.95857507	1.7772121	1.2271049	0.7240983	0.0	0.0	0.6080618	0.0	0.0	0.0	0.0	0.0
522	true	Empty	Dipeptidyl peptidase 3 OS=Rattus norvegicus GN=Dpp3 PE=1 SV=2	DPP3_RAT	1	0.9036207	0.0	1.0710179	0.0	0.0	0.0	1.8200188	0.0	0.47928753	1.7772121	0.81806993	0.7240983	0.0	0.0	0.0	0.0	0.0	0.0	0.0	0.0
523	true	Empty	LETM1 and EF-hand domain-containing protein 1, mitochondrial OS=Rattus norvegicus GN=Letm1 PE=1 SV=1	LETM1_RAT	1	0.7965954	0.0	0.0	0.0	0.0	0.0	1.2133459	0.0	0.0	1.1848081	0.0	0.7240983	0.0	0.0	0.0	0.0	0.0	1.6657565	1.8892576	0.0
524	true	Empty	Cytochrome b-c1 complex subunit 6, mitochondrial OS=Rattus norvegicus GN=Uqcrh PE=3 SV=1	QCR6_RAT	1	0.40261224	1.4073877	0.0	0.0	0.0	0.0	1.2133459	0.0	0.0	1.1848081	1.6361399	0.0	0.0	0.0	1.2161236	0.0	0.0	0.0	0.0	0.0
525	true	Empty	Group of Glutathione S-transferase omega 1 OS=Rattus norvegicus GN=Gsto1 PE=2 SV=1+1	Q6AXR6_RAT (+1)	1	0.87116677	0.0	1.0710179	2.2701917	0.0	0.0	0.0	0.0	0.95857507	0.59240407	0.40903497	0.7240983	0.0	0.0	0.6080618	0.0	0.0	0.0	0.0	0.0
525.1	true	Empty	Glutathione S-transferase omega 1 OS=Rattus norvegicus GN=Gsto1 PE=2 SV=1	Q6AXR6_RAT	0	0.87116677	0.0	1.0710179	2.2701917	0.0	0.0	0.0	0.0	0.95857507	0.59240407	0.40903497	0.7240983	0.0	0.0	0.6080618	0.0	0.0	0.0	0.0	0.0
525.2	true	Empty	Glutathione S-transferase omega-1 OS=Rattus norvegicus GN=Gsto1 PE=1 SV=2	GSTO1_RAT	0	0.87116677	0.0	1.0710179	2.2701917	0.0	0.0	0.0	0.0	0.95857507	0.59240407	0.40903497	0.7240983	0.0	0.0	0.6080618	0.0	0.0	0.0	0.0	0.0
526	true	Empty	Thioredoxin-like protein 1 OS=Rattus norvegicus GN=Txnl1 PE=1 SV=3	TXNL1_RAT	1	1.3157713	0.0	0.0	0.0	0.0	0.0	0.0	0.0	1.4378626	0.59240407	0.81806993	1.4481966	0.0	0.0	0.6080618	0.0	0.0	1.6657565	0.0	0.0
527	true	Empty	S-phase kinase-associated protein 1 OS=Rattus norvegicus GN=Skp1 PE=2 SV=3	SKP1_RAT	1	1.5490879	0.0	1.0710179	4.5403833	0.0	0.0	0.0	0.0	0.47928753	0.0	0.40903497	0.0	0.0	0.0	0.0	0.0	0.0	0.0	0.0	0.0
528	true	Empty	Group of Gephyrin OS=Rattus norvegicus GN=Gphn PE=1 SV=3+2	sp|Q03555|GEPH_RAT (+2)	1	0.66867894	0.0	1.0710179	0.0	0.0	0.0	0.60667294	0.0	2.8757253	0.59240407	0.40903497	0.0	0.0	0.0	0.0	0.0	0.0	0.0	0.9446288	0.0
528.1	true	Empty	Gephyrin OS=Rattus norvegicus GN=Gphn PE=1 SV=3	sp|Q03555|GEPH_RAT	0	0.66867894	0.0	1.0710179	0.0	0.0	0.0	0.60667294	0.0	2.8757253	0.59240407	0.40903497	0.0	0.0	0.0	0.0	0.0	0.0	0.0	0.9446288	0.0
528.2	true	Empty	Isoform 1 of Gephyrin OS=Rattus norvegicus GN=Gphn	sp|Q03555-2|GEPH_RAT	0	0.66867894	0.0	1.0710179	0.0	0.0	0.0	0.60667294	0.0	2.8757253	0.59240407	0.40903497	0.0	0.0	0.0	0.0	0.0	0.0	0.0	0.9446288	0.0
528.3	true	Empty	Isoform 4 of Gephyrin OS=Rattus norvegicus GN=Gphn	sp|Q03555-5|GEPH_RAT	0	0.66867894	0.0	1.0710179	0.0	0.0	0.0	0.60667294	0.0	2.8757253	0.59240407	0.40903497	0.0	0.0	0.0	0.0	0.0	0.0	0.0	0.9446288	0.0
529	true	Empty	Adenosylhomocysteinase OS=Rattus norvegicus GN=Ahcy PE=1 SV=3	SAHH_RAT	1	0.32182842	0.0	1.0710179	0.0	0.0	0.0	0.60667294	0.0	1.4378626	0.0	0.81806993	0.7240983	0.0	0.0	1.8241854	0.0	0.0	0.0	0.0	0.0
530	true	Empty	Platelet-activating factor acetylhydrolase IB subunit alpha OS=Rattus norvegicus GN=Pafah1b1 PE=1 SV=2	LIS1_RAT	1	0.4042266	1.4073877	0.0	0.0	0.0	0.0	0.60667294	0.0	0.47928753	0.0	0.40903497	1.4481966	1.4853771	0.0	0.6080618	0.0	0.0	0.0	0.0	0.0
531	true	Empty	N-terminal EF-hand calcium-binding protein 1 OS=Rattus norvegicus GN=Necab1 PE=1 SV=1	NECA1_RAT	1	0.85061884	0.0	1.0710179	0.0	0.0	0.0	0.0	0.0	0.47928753	1.7772121	0.81806993	0.7240983	0.0	0.0	0.6080618	0.0	0.0	0.0	0.9446288	0.0
532	true	Empty	CLIP-associating protein 2 OS=Rattus norvegicus GN=Clasp2 PE=2 SV=1	CLAP2_RAT	1	0.68570423	0.0	0.0	0.0	0.0	0.0	1.2133459	0.0	0.95857507	1.1848081	0.81806993	0.0	0.0	0.0	1.2161236	0.0	0.0	0.0	0.9446288	0.0
533	true	Empty	Membrane-associated progesterone receptor component 1 OS=Rattus norvegicus GN=Pgrmc1 PE=1 SV=3	PGRC1_RAT	1	0.9496324	0.0	0.0	0.0	0.0	0.0	1.8200188	0.0	0.47928753	0.0	0.40903497	0.7240983	0.0	0.0	0.6080618	0.0	0.0	0.0	0.9446288	1.1598797
534	true	Empty	Group of Neuroendocrine protein 7B2 OS=Rattus norvegicus GN=Scg5 PE=1 SV=1+1	7B2_RAT (+1)	1	0.5686245	0.0	1.0710179	0.0	0.0	0.0	0.60667294	0.0	0.47928753	0.0	0.40903497	0.0	0.0	0.0	1.8241854	0.0	0.0	1.6657565	0.0	0.0
534.1	true	Empty	Neuroendocrine protein 7B2 OS=Rattus norvegicus GN=Scg5 PE=1 SV=1	7B2_RAT	0	0.5686245	0.0	1.0710179	0.0	0.0	0.0	0.60667294	0.0	0.47928753	0.0	0.40903497	0.0	0.0	0.0	1.8241854	0.0	0.0	1.6657565	0.0	0.0
534.2	true	Empty	Neuroendocrine protein 7B2 OS=Rattus norvegicus GN=Scg5 PE=4 SV=2	tr|G3V714|G3V714_RAT	0	0.5686245	0.0	1.0710179	0.0	0.0	0.0	0.60667294	0.0	0.47928753	0.0	0.40903497	0.0	0.0	0.0	1.8241854	0.0	0.0	1.6657565	0.0	0.0
535	true	Empty	NADH dehydrogenase (Ubiquinone) Fe-S protein 5 OS=Rattus norvegicus GN=Ndufs5 PE=4 SV=1	B5DEL8_RAT	1	0.73040825	1.4073877	0.0	0.0	0.0	0.0	0.0	0.0	0.47928753	1.1848081	0.81806993	0.0	0.0	0.0	0.0	0.0	0.0	0.0	0.9446288	1.1598797
536	false	Empty	Metastasis-associated gene family, member 2 OS=Rattus norvegicus GN=Mta2 PE=2 SV=1	tr|B2GV01|B2GV01_RAT-DECOY	1	0.5575458	1.4073877	0.0	0.0	0.0	0.0	1.2133459	0.0	0.47928753	0.0	0.81806993	1.4481966	0.0	0.0	0.6080618	0.0	0.0	0.0	0.0	0.0
537	true	Empty	Phosphoglucomutase 3 (Predicted), isoform CRA_a OS=Rattus norvegicus GN=Pgm3 PE=3 SV=1	D3ZFX4_RAT	1	0.70593077	0.0	0.0	0.0	0.0	0.0	0.60667294	0.0	0.95857507	1.1848081	0.0	0.0	0.0	0.0	0.6080618	0.0	0.0	1.6657565	0.9446288	0.0
538	true	Empty	Glutamate receptor 1 OS=Rattus norvegicus GN=Gria1 PE=4 SV=1	tr|M0R5P7|M0R5P7_RAT	1	1.0367736	0.0	0.0	0.0	0.0	0.0	1.2133459	1.2496736	0.0	0.59240407	0.40903497	0.0	0.0	0.0	0.6080618	0.0	0.0	0.0	1.8892576	0.0
539	true	Empty	Protein phosphatase 1E OS=Rattus norvegicus GN=Ppm1e PE=1 SV=1	PPM1E_RAT	1	0.969943	0.0	0.0	0.0	0.0	0.0	0.0	1.2496736	1.4378626	0.0	0.40903497	2.172295	0.0	0.0	0.6080618	0.0	0.0	0.0	0.0	0.0
540	true	Empty	Serine/threonine-protein kinase PAK 1 OS=Rattus norvegicus GN=Pak1 PE=1 SV=3	PAK1_RAT	1	0.7650529	0.0	0.0	0.0	0.0	0.0	1.2133459	0.0	1.4378626	1.1848081	0.81806993	0.0	0.0	0.0	1.2161236	0.0	0.0	0.0	0.0	0.0
541	true	Empty	ATPase, H+ transporting, V1 subunit D, isoform CRA_c OS=Rattus norvegicus GN=Atp6v1d PE=2 SV=1	Q6P503_RAT	1	0.85061884	0.0	1.0710179	0.0	0.0	0.0	0.0	0.0	1.4378626	0.59240407	0.81806993	0.7240983	0.0	0.0	1.2161236	0.0	0.0	0.0	0.0	0.0
542	true	Empty	Aminopeptidase B OS=Rattus norvegicus GN=Rnpep PE=1 SV=2	AMPB_RAT	1	1.3558961	0.0	0.0	0.0	0.0	0.0	0.0	0.0	2.8757253	0.59240407	0.81806993	0.0	0.0	0.0	0.6080618	0.0	0.0	0.0	0.9446288	0.0
543	true	Empty	Cell adhesion molecule 3 OS=Rattus norvegicus GN=Cadm3 PE=2 SV=1	CADM3_RAT	1	1.030962	0.0	0.0	0.0	0.0	0.0	0.60667294	0.0	0.0	1.1848081	1.6361399	1.4481966	0.0	0.0	0.0	0.0	0.0	0.0	0.9446288	0.0
544	true	Empty	Glutathione S-transferase alpha-5 OS=Rattus norvegicus GN=Gsta5 PE=1 SV=2	GSTA5_RAT	1	1.097067	1.4073877	0.0	0.0	0.0	0.0	1.8200188	0.0	0.95857507	0.0	0.0	0.0	1.4853771	0.0	0.0	0.0	0.0	0.0	0.0	0.0
545	true	Empty	Cytosolic non-specific dipeptidase OS=Rattus norvegicus GN=Cndp2 PE=1 SV=1	CNDP2_RAT	1	0.93235755	0.0	0.0	0.0	0.0	0.0	1.2133459	0.0	1.4378626	1.1848081	1.2271049	0.0	0.0	0.0	0.6080618	0.0	0.0	0.0	0.0	0.0
546	true	Empty	Group of 40S ribosomal protein S6 (Fragment) OS=Rattus norvegicus GN=Rps6 PE=3 SV=1+1	tr|M0RD75|M0RD75_RAT (+1)	1	0.4042266	1.4073877	0.0	0.0	0.0	0.0	0.60667294	0.0	0.47928753	0.59240407	0.81806993	0.7240983	0.0	0.0	0.0	0.0	0.0	0.0	0.9446288	0.0
546.1	true	Empty	40S ribosomal protein S6 (Fragment) OS=Rattus norvegicus GN=Rps6 PE=3 SV=1	tr|M0RD75|M0RD75_RAT	0	0.4042266	1.4073877	0.0	0.0	0.0	0.0	0.60667294	0.0	0.47928753	0.59240407	0.81806993	0.7240983	0.0	0.0	0.0	0.0	0.0	0.0	0.9446288	0.0
546.2	true	Empty	40S ribosomal protein S6 OS=Rattus norvegicus GN=Rps6 PE=1 SV=1	RS6_RAT	0	0.4042266	1.4073877	0.0	0.0	0.0	0.0	0.60667294	0.0	0.47928753	0.59240407	0.81806993	0.7240983	0.0	0.0	0.0	0.0	0.0	0.0	0.9446288	0.0
547	true	Empty	Protein Fbn2 (Fragment) OS=Rattus norvegicus GN=Fbn2 PE=4 SV=2	F1M5Q4_RAT	1	0.74492604	0.0	0.0	0.0	0.0	0.0	0.0	1.2496736	0.47928753	0.0	0.0	1.4481966	0.0	0.0	1.2161236	0.0	0.0	0.0	0.0	1.1598797
548	true	Empty	Annexin OS=Rattus norvegicus GN=Anxa7 PE=2 SV=1	Q6IRJ7_RAT	1	0.9091676	0.0	0.0	0.0	0.0	0.0	1.2133459	0.0	0.95857507	0.59240407	0.0	2.172295	0.0	0.0	0.6080618	0.0	0.0	0.0	0.0	0.0
549	true	Empty	Amine oxidase [flavin-containing] A OS=Rattus norvegicus GN=Maoa PE=4 SV=1	G3V9Z3_RAT	1	0.7965954	0.0	0.0	0.0	0.0	0.0	1.2133459	0.0	0.47928753	0.59240407	0.40903497	0.0	0.0	0.0	0.0	0.0	0.0	0.0	2.8338864	0.0
550	true	Empty	Ribose-phosphate pyrophosphokinase 1 OS=Rattus norvegicus GN=Prps1 PE=1 SV=2	PRPS1_RAT	1	1.1774108	0.0	0.0	0.0	0.0	0.0	0.0	0.0	0.95857507	0.0	0.40903497	0.7240983	0.0	0.0	0.6080618	0.0	0.0	1.6657565	0.0	1.1598797
551	true	Empty	Protein Yeats2 OS=Rattus norvegicus GN=Yeats2 PE=4 SV=1	D3ZBV9_RAT	1	0.31448773	0.0	0.0	0.0	0.0	2.213437	0.60667294	0.0	0.95857507	0.0	0.40903497	0.7240983	0.0	0.0	0.6080618	0.0	0.0	0.0	0.0	0.0
552	true	Empty	Propionyl coenzyme A carboxylase, beta polypeptide OS=Rattus norvegicus GN=Pccb PE=2 SV=1	Q68FZ8_RAT	1	1.2408463	0.0	0.0	0.0	0.0	0.0	0.0	0.0	0.95857507	0.0	0.81806993	0.0	0.0	0.0	0.6080618	0.0	0.0	0.0	1.8892576	1.1598797
553	true	Empty	CD81 antigen OS=Rattus norvegicus GN=Cd81 PE=2 SV=1	Q6P9V1_RAT	1	1.2417332	0.0	0.0	0.0	0.0	0.0	1.8200188	0.0	0.47928753	0.0	1.6361399	0.0	1.4853771	0.0	0.0	0.0	0.0	0.0	0.0	0.0
554	true	Empty	NAD(P)H-hydrate epimerase OS=Rattus norvegicus GN=Apoa1bp PE=2 SV=1	NNRE_RAT	1	0.70593077	0.0	0.0	0.0	0.0	0.0	0.0	1.2496736	0.95857507	0.59240407	0.40903497	0.0	0.0	0.0	1.2161236	0.0	0.0	0.0	0.9446288	0.0
555	true	Empty	Protein Sh3bgrl3 OS=Rattus norvegicus GN=Sh3bgrl3 PE=4 SV=1	B2RZ27_RAT	1	0.84040844	0.0	0.0	0.0	0.0	0.0	0.0	1.2496736	1.4378626	0.59240407	0.40903497	0.0	0.0	0.0	0.0	0.0	0.0	1.6657565	0.0	0.0
556	true	Empty	DnaJ (Hsp40) homolog, subfamily C, member 6 (Predicted) OS=Rattus norvegicus GN=Dnajc6 PE=4 SV=1	D4A0I5_RAT	1	0.8110563	0.0	0.0	0.0	0.0	0.0	0.60667294	0.0	2.3964376	0.0	0.40903497	0.7240983	0.0	0.0	1.2161236	0.0	0.0	0.0	0.0	0.0
557	true	Empty	Whey acidic protein OS=Rattus norvegicus GN=Wap PE=1 SV=2	WAP_RAT	1	2.0	0.0	0.0	0.0	0.0	0.0	0.0	0.0	0.0	0.0	0.0	0.0	0.0	0.0	0.6080618	0.0	3.7724168	0.0	0.9446288	0.0
558	true	Empty	Ab2-162 OS=Rattus norvegicus GN=Fam65b PE=2 SV=1	Q7TP54_RAT	1	0.9154907	0.0	0.0	0.0	0.0	0.0	1.2133459	0.0	0.47928753	1.7772121	1.2271049	0.0	0.0	0.0	0.6080618	0.0	0.0	0.0	0.0	0.0
559	true	Empty	Group of Reticulon OS=Rattus norvegicus GN=Rtn4 PE=2 SV=1+1	tr|F1LQN3|F1LQN3_RAT (+1)	1	0.9091676	0.0	0.0	0.0	0.0	0.0	1.2133459	0.0	0.0	1.1848081	1.2271049	0.7240983	0.0	0.0	0.0	0.0	0.0	0.0	0.9446288	0.0
559.1	true	Empty	Reticulon OS=Rattus norvegicus GN=Rtn4 PE=2 SV=1	tr|F1LQN3|F1LQN3_RAT	0	0.9091676	0.0	0.0	0.0	0.0	0.0	1.2133459	0.0	0.0	1.1848081	1.2271049	0.7240983	0.0	0.0	0.0	0.0	0.0	0.0	0.9446288	0.0
559.2	true	Empty	Reticulon-4 OS=Rattus norvegicus GN=Rtn4 PE=1 SV=1	sp|Q9JK11|RTN4_RAT	0	0.9091676	0.0	0.0	0.0	0.0	0.0	1.2133459	0.0	0.0	1.1848081	1.2271049	0.7240983	0.0	0.0	0.0	0.0	0.0	0.0	0.9446288	0.0
560	true	Empty	GTPase NRas OS=Rattus norvegicus GN=Nras PE=1 SV=1	RASN_RAT	1	0.9774458	0.0	0.0	0.0	0.0	0.0	1.8200188	0.0	0.47928753	0.59240407	0.81806993	0.0	0.0	0.0	0.6080618	0.0	0.0	0.0	0.9446288	0.0
561	true	Empty	DnaJ homolog subfamily C member 5 OS=Rattus norvegicus GN=Dnajc5 PE=1 SV=1	DNJC5_RAT	1	0.9052485	0.0	0.0	0.0	0.0	0.0	0.60667294	0.0	0.47928753	0.59240407	0.40903497	2.172295	0.0	0.0	0.0	0.0	0.0	0.0	0.9446288	0.0
562	true	Empty	Alanine--tRNA ligase, cytoplasmic OS=Rattus norvegicus GN=Aars PE=1 SV=3	SYAC_RAT	1	0.4042266	0.0	1.0710179	0.0	0.0	0.0	0.0	1.2496736	1.4378626	0.0	0.81806993	0.0	0.0	0.0	0.6080618	0.0	0.0	0.0	0.0	0.0
563	true	Empty	Group of 40S ribosomal protein S25 OS=Rattus norvegicus GN=Rps25 PE=2 SV=1+1	RS25_RAT (+1)	1	0.91893554	0.0	0.0	0.0	0.0	0.0	0.60667294	1.2496736	0.95857507	0.59240407	0.40903497	0.7240983	0.0	0.0	0.6080618	0.0	0.0	0.0	0.0	0.0
563.1	true	Empty	40S ribosomal protein S25 OS=Rattus norvegicus GN=Rps25 PE=2 SV=1	RS25_RAT	0	0.91893554	0.0	0.0	0.0	0.0	0.0	0.60667294	1.2496736	0.95857507	0.59240407	0.40903497	0.7240983	0.0	0.0	0.6080618	0.0	0.0	0.0	0.0	0.0
563.2	true	Empty	Protein LOC100912210 (Fragment) OS=Rattus norvegicus GN=RGD1564597 PE=4 SV=1	F1M6F4_RAT	0	0.91893554	0.0	0.0	0.0	0.0	0.0	0.60667294	1.2496736	0.95857507	0.59240407	0.40903497	0.7240983	0.0	0.0	0.6080618	0.0	0.0	0.0	0.0	0.0
564	true	Empty	Cytoplasmic dynein 1 light intermediate chain 2 OS=Rattus norvegicus GN=Dync1li2 PE=1 SV=1	DC1L2_RAT	1	0.4042266	0.0	1.0710179	0.0	0.0	0.0	0.60667294	0.0	0.0	0.59240407	0.81806993	1.4481966	0.0	0.0	0.6080618	0.0	0.0	0.0	0.0	0.0
565	true	Empty	Branched-chain-amino-acid aminotransferase, cytosolic OS=Rattus norvegicus GN=Bcat1 PE=1 SV=1	BCAT1_RAT	1	1.1761941	0.0	0.0	0.0	0.0	0.0	0.0	0.0	0.95857507	0.0	1.6361399	0.7240983	0.0	0.0	1.8241854	0.0	0.0	0.0	0.0	0.0
566	true	Empty	Discs, large (Drosophila) homolog-associated protein 3, isoform CRA_b OS=Rattus norvegicus GN=Dlgap3 PE=4 SV=1	G3V7T8_RAT	1	1.1878864	0.0	0.0	0.0	0.0	0.0	0.0	0.0	0.0	0.59240407	0.81806993	1.4481966	0.0	0.0	0.6080618	0.0	0.0	1.6657565	0.0	0.0
567	true	Empty	Serine/threonine-protein phosphatase 5 OS=Rattus norvegicus GN=Ppp5c PE=1 SV=1	PPP5_RAT	1	1.1547657	0.0	0.0	0.0	0.0	0.0	1.2133459	0.0	1.4378626	0.59240407	0.40903497	1.4481966	0.0	0.0	0.0	0.0	0.0	0.0	0.0	0.0
568	true	Empty	Protein Lrrc36 OS=Rattus norvegicus GN=Lrrc36 PE=4 SV=1	F1MAB0_RAT	1	1.3928038	0.0	0.0	0.0	0.0	0.0	0.0	0.0	0.0	0.59240407	0.81806993	0.7240983	0.0	2.3467765	0.6080618	0.0	0.0	0.0	0.0	0.0
569	true	Empty	Protein Slc12a2 OS=Rattus norvegicus GN=Slc12a2 PE=4 SV=1	tr|E9PTX9|E9PTX9_RAT	1	0.7040904	0.0	0.0	0.0	0.0	0.0	0.60667294	0.0	0.0	1.7772121	0.40903497	0.7240983	0.0	0.0	0.6080618	0.0	0.0	0.0	0.9446288	0.0
570	true	Empty	Bifunctional purine biosynthesis protein PURH OS=Rattus norvegicus GN=Atic PE=1 SV=2	PUR9_RAT	1	1.030962	0.0	0.0	0.0	0.0	0.0	0.60667294	0.0	1.4378626	1.1848081	1.2271049	0.0	0.0	0.0	0.6080618	0.0	0.0	0.0	0.0	0.0
571	true	Empty	Sodium- and chloride-dependent GABA transporter 1 OS=Rattus norvegicus GN=Slc6a1 PE=1 SV=1	SC6A1_RAT	1	1.1625885	0.0	0.0	0.0	0.0	0.0	0.0	0.0	0.0	0.0	0.81806993	0.0	0.0	2.3467765	0.0	0.0	0.0	0.0	1.8892576	0.0
572	true	Empty	AP-2 complex subunit sigma OS=Rattus norvegicus GN=Ap2s1 PE=2 SV=1	AP2S1_RAT	1	0.78825724	0.0	1.0710179	0.0	0.0	0.0	0.60667294	0.0	0.47928753	0.59240407	0.81806993	1.4481966	0.0	0.0	0.0	0.0	0.0	0.0	0.0	0.0
573	true	Empty	60S ribosomal protein L15 OS=Rattus norvegicus GN=Rpl15 PE=1 SV=2	RL15_RAT	1	0.9052485	0.0	0.0	0.0	0.0	0.0	0.60667294	0.0	0.0	1.1848081	0.81806993	1.4481966	0.0	0.0	0.0	0.0	0.0	0.0	0.9446288	0.0
574	true	Empty	G protein-coupled receptor 21 (Predicted), isoform CRA_a OS=Rattus norvegicus GN=Rabgap1 PE=4 SV=1	D3ZX42_RAT	1	0.88349503	0.0	0.0	2.2701917	0.0	0.0	0.0	0.0	0.0	0.0	0.40903497	0.0	0.0	0.0	0.0	0.0	0.0	0.0	0.0	2.3197594
575	true	Empty	Group of Cytoplasmic dynein 1 intermediate chain 1 OS=Rattus norvegicus GN=Dync1i1 PE=1 SV=1+3	sp|Q63100|DC1I1_RAT (+3)	1	0.7040904	0.0	0.0	0.0	0.0	0.0	0.60667294	0.0	0.47928753	0.59240407	0.81806993	0.7240983	0.0	0.0	0.6080618	0.0	0.0	0.0	0.0	1.1598797
575.1	true	Empty	Cytoplasmic dynein 1 intermediate chain 1 OS=Rattus norvegicus GN=Dync1i1 PE=1 SV=1	sp|Q63100|DC1I1_RAT	0	0.7040904	0.0	0.0	0.0	0.0	0.0	0.60667294	0.0	0.47928753	0.59240407	0.81806993	0.7240983	0.0	0.0	0.6080618	0.0	0.0	0.0	0.0	1.1598797
575.2	true	Empty	Cytoplasmic dynein 1 intermediate chain 1 OS=Rattus norvegicus GN=Dync1i1 PE=4 SV=2	G3V792_RAT	0	0.7040904	0.0	0.0	0.0	0.0	0.0	0.60667294	0.0	0.47928753	0.59240407	0.81806993	0.7240983	0.0	0.0	0.6080618	0.0	0.0	0.0	0.0	1.1598797
575.3	true	Empty	Isoform 2 of Cytoplasmic dynein 1 intermediate chain 1 OS=Rattus norvegicus GN=Dync1i1	sp|Q63100-3|DC1I1_RAT	0	0.7040904	0.0	0.0	0.0	0.0	0.0	0.60667294	0.0	0.47928753	0.59240407	0.81806993	0.7240983	0.0	0.0	0.6080618	0.0	0.0	0.0	0.0	1.1598797
575.4	true	Empty	Isoform 3 of Cytoplasmic dynein 1 intermediate chain 1 OS=Rattus norvegicus GN=Dync1i1	sp|Q63100-4|DC1I1_RAT	0	0.7040904	0.0	0.0	0.0	0.0	0.0	0.60667294	0.0	0.47928753	0.59240407	0.81806993	0.7240983	0.0	0.0	0.6080618	0.0	0.0	0.0	0.0	1.1598797
576	true	Empty	Coiled-coil-helix-coiled-coil-helix domain containing 3 (Predicted), isoform CRA_a OS=Rattus norvegicus GN=Chchd3 PE=4 SV=1	D3ZUX5_RAT	1	0.9052485	0.0	0.0	0.0	0.0	0.0	0.60667294	0.0	0.47928753	1.1848081	0.81806993	0.7240983	0.0	0.0	0.0	0.0	0.0	0.0	0.0	1.1598797
577	true	Empty	Cytosolic 10-formyltetrahydrofolate dehydrogenase OS=Rattus norvegicus GN=Aldh1l1 PE=3 SV=1	M0R8T2_RAT	1	1.1885262	0.0	0.0	0.0	0.0	0.0	0.0	0.0	1.9171501	0.59240407	0.0	0.0	0.0	0.0	2.4322472	0.0	0.0	0.0	0.0	0.0
578	true	Empty	Malic enzyme (Fragment) OS=Rattus norvegicus GN=Me1 PE=3 SV=2	F1LQQ1_RAT	1	0.70593077	0.0	0.0	0.0	0.0	0.0	0.60667294	0.0	0.0	0.59240407	0.81806993	0.7240983	0.0	0.0	1.2161236	0.0	0.0	0.0	0.9446288	0.0
579	true	Empty	Group of Macrophage migration inhibitory factor OS=Rattus norvegicus GN=Mif PE=1 SV=4+2	MIF_RAT (+2)	1	0.7336036	0.0	0.0	2.2701917	0.0	0.0	0.0	0.0	0.95857507	0.0	0.0	0.0	0.0	0.0	0.0	0.0	0.0	1.6657565	0.0	0.0
579.1	true	Empty	Macrophage migration inhibitory factor OS=Rattus norvegicus GN=Mif PE=1 SV=4	MIF_RAT	0	0.7336036	0.0	0.0	2.2701917	0.0	0.0	0.0	0.0	0.95857507	0.0	0.0	0.0	0.0	0.0	0.0	0.0	0.0	1.6657565	0.0	0.0
579.2	true	Empty	Protein LOC679748 OS=Rattus norvegicus GN=LOC686548 PE=4 SV=1	D3ZE63_RAT	0	0.7336036	0.0	0.0	2.2701917	0.0	0.0	0.0	0.0	0.95857507	0.0	0.0	0.0	0.0	0.0	0.0	0.0	0.0	1.6657565	0.0	0.0
579.3	true	Empty	Protein RGD1560513 OS=Rattus norvegicus GN=RGD1560513 PE=4 SV=1	tr|D4A3P7|D4A3P7_RAT	0	0.7336036	0.0	0.0	2.2701917	0.0	0.0	0.0	0.0	0.95857507	0.0	0.0	0.0	0.0	0.0	0.0	0.0	0.0	1.6657565	0.0	0.0
580	true	Empty	Protein Hepacam OS=Rattus norvegicus GN=Hepacam PE=4 SV=2	D3ZEI4_RAT	1	0.7644189	0.0	0.0	0.0	0.0	0.0	1.2133459	0.0	0.47928753	0.0	1.6361399	0.0	0.0	0.0	0.6080618	0.0	0.0	0.0	0.9446288	0.0
581	true	Empty	Electron transfer flavoprotein subunit alpha, mitochondrial OS=Rattus norvegicus GN=Etfa PE=1 SV=4	ETFA_RAT	1	1.030962	0.0	0.0	0.0	0.0	0.0	0.60667294	0.0	1.4378626	0.59240407	1.6361399	0.0	0.0	0.0	0.6080618	0.0	0.0	0.0	0.0	0.0
582	true	Empty	Group of Isoform 1 of SH3 and multiple ankyrin repeat domains protein 3 OS=Rattus norvegicus GN=Shank3+1	sp|Q9JLU4-2|SHAN3_RAT (+1)	1	2.0	0.0	0.0	0.0	0.0	0.0	0.0	0.0	0.0	1.7772121	1.6361399	1.4481966	0.0	0.0	0.0	0.0	0.0	0.0	0.0	0.0
582.1	true	Empty	Isoform 1 of SH3 and multiple ankyrin repeat domains protein 3 OS=Rattus norvegicus GN=Shank3	sp|Q9JLU4-2|SHAN3_RAT	0	2.0	0.0	0.0	0.0	0.0	0.0	0.0	0.0	0.0	1.7772121	1.6361399	1.4481966	0.0	0.0	0.0	0.0	0.0	0.0	0.0	0.0
582.2	true	Empty	SH3 and multiple ankyrin repeat domains protein 3 OS=Rattus norvegicus GN=Shank3 PE=1 SV=3	sp|Q9JLU4|SHAN3_RAT	0	2.0	0.0	0.0	0.0	0.0	0.0	0.0	0.0	0.0	1.7772121	1.6361399	1.4481966	0.0	0.0	0.0	0.0	0.0	0.0	0.0	0.0
583	true	Empty	3'(2'),5'-bisphosphate nucleotidase 1 OS=Rattus norvegicus GN=Bpnt1 PE=1 SV=1	BPNT1_RAT	1	0.7040904	0.0	0.0	0.0	0.0	0.0	0.60667294	0.0	0.95857507	0.59240407	0.40903497	0.7240983	0.0	0.0	0.6080618	0.0	0.0	0.0	0.9446288	0.0
584	true	Empty	Protein Tpd52 OS=Rattus norvegicus GN=Tpd52 PE=4 SV=2	F1MAB9_RAT	1	1.2729301	0.0	0.0	0.0	0.0	0.0	0.0	0.0	0.47928753	1.1848081	1.2271049	0.7240983	0.0	0.0	1.2161236	0.0	0.0	0.0	0.0	0.0
585	true	Empty	T-complex protein 1 subunit epsilon OS=Rattus norvegicus GN=Cct5 PE=1 SV=1	TCPE_RAT	1	0.78647745	1.4073877	0.0	0.0	0.0	0.0	0.0	0.0	0.0	0.59240407	0.0	2.172295	0.0	0.0	0.6080618	0.0	0.0	0.0	0.0	0.0
586	true	Empty	Acidic leucine-rich nuclear phosphoprotein 32 family member A OS=Rattus norvegicus GN=Anp32a PE=4 SV=1	tr|M0R9D0|M0R9D0_RAT	1	0.686088	0.0	1.0710179	0.0	0.0	0.0	0.0	0.0	0.47928753	0.59240407	0.81806993	0.0	0.0	0.0	0.6080618	0.0	0.0	0.0	0.0	1.1598797
587	true	Empty	Protein A830010M20Rik OS=Rattus norvegicus GN=Btbd8 PE=4 SV=2	D4A0X3_RAT	1	0.87191683	1.4073877	1.0710179	0.0	0.0	0.0	0.0	1.2496736	0.95857507	0.0	0.0	0.0	0.0	0.0	0.0	0.0	0.0	0.0	0.0	0.0
588	true	Empty	D-beta-hydroxybutyrate dehydrogenase, mitochondrial OS=Rattus norvegicus GN=Bdh1 PE=1 SV=2	BDH_RAT	1	1.2281306	0.0	0.0	0.0	0.0	0.0	0.60667294	0.0	0.95857507	1.1848081	0.40903497	0.0	1.4853771	0.0	0.0	0.0	0.0	0.0	0.0	0.0
589	true	Empty	Protein Vat1l OS=Rattus norvegicus GN=Vat1l PE=4 SV=2	tr|D3ZE32|D3ZE32_RAT	1	1.2408463	0.0	0.0	0.0	0.0	0.0	0.0	0.0	0.47928753	0.59240407	0.40903497	0.7240983	0.0	0.0	2.4322472	0.0	0.0	0.0	0.0	0.0
590	true	Empty	EF hand calcium binding protein 2 OS=Rattus norvegicus GN=Necab2 PE=4 SV=2	F1LQY6_RAT	1	1.1993175	0.0	0.0	0.0	0.0	0.0	0.60667294	0.0	0.0	0.0	0.0	0.0	0.0	0.0	0.0	0.0	0.0	1.6657565	0.0	2.3197594
591	true	Empty	60S ribosomal protein L6 OS=Rattus norvegicus GN=Rpl6 PE=3 SV=1	tr|H7C5Y5|H7C5Y5_RAT	1	0.7040904	0.0	0.0	0.0	0.0	0.0	0.60667294	0.0	0.0	1.1848081	1.2271049	0.0	0.0	0.0	0.6080618	0.0	0.0	0.0	0.9446288	0.0
592	true	Empty	Group of Cathepsin B OS=Rattus norvegicus GN=Ctsb PE=1 SV=2+1	CATB_RAT (+1)	1	0.73067546	0.0	0.0	0.0	0.0	2.213437	0.0	0.0	0.0	0.0	0.40903497	0.7240983	0.0	0.0	1.2161236	0.0	0.0	0.0	0.0	0.0
592.1	true	Empty	Cathepsin B OS=Rattus norvegicus GN=Ctsb PE=1 SV=2	CATB_RAT	0	0.73067546	0.0	0.0	0.0	0.0	2.213437	0.0	0.0	0.0	0.0	0.40903497	0.7240983	0.0	0.0	1.2161236	0.0	0.0	0.0	0.0	0.0
592.2	true	Empty	Cathepsin B OS=Rattus norvegicus GN=Ctsb PE=2 SV=1	Q6IN22_RAT	0	0.73067546	0.0	0.0	0.0	0.0	2.213437	0.0	0.0	0.0	0.0	0.40903497	0.7240983	0.0	0.0	1.2161236	0.0	0.0	0.0	0.0	0.0
593	true	Empty	Tyrosine-protein phosphatase non-receptor type substrate 1 OS=Rattus norvegicus GN=Sirpa PE=1 SV=1	SHPS1_RAT	1	1.1628939	0.0	0.0	0.0	0.0	0.0	1.2133459	0.0	0.0	1.7772121	0.81806993	0.7240983	0.0	0.0	0.0	0.0	0.0	0.0	0.0	0.0
594	true	Empty	Cytosol aminopeptidase OS=Rattus norvegicus GN=Lap3 PE=1 SV=1	sp|Q68FS4|AMPL_RAT	1	1.2417332	0.0	0.0	0.0	0.0	0.0	1.8200188	0.0	0.47928753	0.59240407	1.6361399	0.0	0.0	0.0	0.0	0.0	0.0	0.0	0.0	0.0
595	true	Empty	Protein Vps26b OS=Rattus norvegicus GN=Vps26b PE=2 SV=1	B1WBS4_RAT	1	0.86307985	1.4073877	0.0	0.0	0.0	0.0	0.0	0.0	0.95857507	0.0	0.81806993	0.7240983	0.0	0.0	0.6080618	0.0	0.0	0.0	0.0	0.0
596	true	Empty	Uncharacterized protein (Fragment) OS=Rattus norvegicus PE=4 SV=2	F1LW81_RAT	1	1.1625885	0.0	0.0	0.0	0.0	0.0	0.0	0.0	0.47928753	1.1848081	0.0	0.0	0.0	0.0	0.0	0.0	1.8862084	0.0	0.9446288	0.0
597	true	Empty	Group of Microtubule-associated protein RP/EB family member 2 OS=Rattus norvegicus GN=Mapre2 PE=2 SV=1+2	MARE2_RAT (+2)	1	0.9052485	0.0	0.0	0.0	0.0	0.0	0.60667294	0.0	0.95857507	1.1848081	0.40903497	0.7240983	0.0	0.0	0.6080618	0.0	0.0	0.0	0.0	0.0
597.1	true	Empty	Microtubule-associated protein RP/EB family member 2 OS=Rattus norvegicus GN=Mapre2 PE=2 SV=1	MARE2_RAT	0	0.9052485	0.0	0.0	0.0	0.0	0.0	0.60667294	0.0	0.95857507	1.1848081	0.40903497	0.7240983	0.0	0.0	0.6080618	0.0	0.0	0.0	0.0	0.0
597.2	true	Empty	Protein LOC100911918 (Fragment) OS=Rattus norvegicus GN=LOC100911918 PE=4 SV=1	M0R7M8_RAT	0	0.9052485	0.0	0.0	0.0	0.0	0.0	0.60667294	0.0	0.95857507	1.1848081	0.40903497	0.7240983	0.0	0.0	0.6080618	0.0	0.0	0.0	0.0	0.0
597.3	true	Empty	Uncharacterized protein (Fragment) OS=Rattus norvegicus PE=4 SV=1	M0R5N3_RAT	0	0.9052485	0.0	0.0	0.0	0.0	0.0	0.60667294	0.0	0.95857507	1.1848081	0.40903497	0.7240983	0.0	0.0	0.6080618	0.0	0.0	0.0	0.0	0.0
598	true	Empty	Isocitrate dehydrogenase [NADP] cytoplasmic OS=Rattus norvegicus GN=Idh1 PE=1 SV=1	IDHC_RAT	1	1.189131	0.0	0.0	0.0	0.0	0.0	0.60667294	1.2496736	0.47928753	0.59240407	0.81806993	0.7240983	0.0	0.0	0.0	0.0	0.0	0.0	0.0	0.0
599	true	Empty	Glycerol-3-phosphate dehydrogenase [NAD(+)], cytoplasmic OS=Rattus norvegicus GN=Gpd1 PE=1 SV=4	GPDA_RAT	1	1.4736937	0.0	0.0	0.0	0.0	0.0	2.4266918	0.0	0.47928753	0.0	0.81806993	0.7240983	0.0	0.0	0.0	0.0	0.0	0.0	0.0	0.0
600	true	Empty	Protein LOC680415 OS=Rattus norvegicus GN=LOC680415 PE=4 SV=2	tr|D3ZQ32|D3ZQ32_RAT	1	0.9496324	0.0	0.0	0.0	0.0	0.0	1.2133459	0.0	0.95857507	0.0	0.0	0.0	0.0	0.0	0.6080618	0.0	0.0	1.6657565	0.0	0.0
601	true	Empty	MAP kinase-activating death domain protein OS=Rattus norvegicus GN=Madd PE=1 SV=1	MADD_RAT	1	1.2807385	1.4073877	0.0	0.0	0.0	0.0	0.0	0.0	1.4378626	1.1848081	0.40903497	0.0	0.0	0.0	0.0	0.0	0.0	0.0	0.0	0.0
602	true	Empty	Protein Col4a2 OS=Rattus norvegicus GN=Col4a2 PE=4 SV=2	tr|F1M6Q3|F1M6Q3_RAT	1	1.5699915	0.0	0.0	0.0	0.0	0.0	1.8200188	1.2496736	0.95857507	0.0	0.40903497	0.0	0.0	0.0	0.0	0.0	0.0	0.0	0.0	0.0
603	true	Empty	COP9 signalosome complex subunit 4 OS=Rattus norvegicus GN=Cops4 PE=2 SV=1	CSN4_RAT	1	1.1878864	0.0	0.0	0.0	0.0	0.0	0.0	0.0	0.47928753	0.59240407	0.81806993	0.7240983	0.0	0.0	0.6080618	0.0	0.0	0.0	0.0	1.1598797
604	false	Empty	RNA polymerase-associated protein LEO1 OS=Rattus norvegicus GN=Leo1 PE=1 SV=1	sp|Q641X2|LEO1_RAT-DECOY	1	1.011347	1.4073877	0.0	0.0	0.0	0.0	0.0	0.0	0.0	0.59240407	0.0	0.0	0.0	0.0	1.2161236	0.0	0.0	0.0	0.0	1.1598797
605	true	Empty	Wiskott-Aldrich syndrome protein family member 1 OS=Rattus norvegicus GN=Wasf1 PE=1 SV=1	WASF1_RAT	1	0.9520184	0.0	0.0	0.0	0.0	0.0	0.60667294	1.2496736	0.47928753	0.59240407	0.81806993	0.0	0.0	0.0	0.6080618	0.0	0.0	0.0	0.0	0.0
606	false	Empty	Protein Nup160 OS=Rattus norvegicus GN=Nup160 PE=2 SV=2	tr|D3ZBL6|D3ZBL6_RAT-DECOY	1	1.2724427	2.8147755	0.0	0.0	0.0	0.0	0.0	0.0	0.47928753	0.59240407	0.40903497	0.0	0.0	0.0	0.0	0.0	0.0	0.0	0.0	0.0
607	true	Empty	Long-chain-fatty-acid--CoA ligase ACSBG1 OS=Rattus norvegicus GN=Acsbg1 PE=1 SV=1	ACBG1_RAT	1	0.9052485	0.0	0.0	0.0	0.0	0.0	0.60667294	0.0	1.9171501	0.0	0.81806993	0.0	0.0	0.0	0.0	0.0	0.0	0.0	0.9446288	0.0
608	true	Empty	Group of Isoform Vint of Versican core protein OS=Rattus norvegicus GN=Vcan+1	sp|Q9ERB4-3|CSPG2_RAT (+1)	1	0.99193573	0.0	0.0	0.0	0.0	2.213437	1.2133459	0.0	0.0	0.0	0.81806993	0.0	0.0	0.0	0.0	0.0	0.0	0.0	0.0	0.0
608.1	true	Empty	Isoform Vint of Versican core protein OS=Rattus norvegicus GN=Vcan	sp|Q9ERB4-3|CSPG2_RAT	0	0.99193573	0.0	0.0	0.0	0.0	2.213437	1.2133459	0.0	0.0	0.0	0.81806993	0.0	0.0	0.0	0.0	0.0	0.0	0.0	0.0	0.0
608.2	true	Empty	Versican core protein (Fragments) OS=Rattus norvegicus GN=Vcan PE=2 SV=2	sp|Q9ERB4|CSPG2_RAT	0	0.99193573	0.0	0.0	0.0	0.0	2.213437	1.2133459	0.0	0.0	0.0	0.81806993	0.0	0.0	0.0	0.0	0.0	0.0	0.0	0.0	0.0
609	true	Empty	Isoform 2 of Elongation factor 1-delta OS=Rattus norvegicus GN=Eef1d	sp|Q68FR9-2|EF1D_RAT	1	0.67109424	0.0	0.0	0.0	0.0	0.0	0.60667294	0.0	0.47928753	1.1848081	0.40903497	0.0	0.0	0.0	0.6080618	0.0	0.0	0.0	0.9446288	0.0
610	true	Empty	Neuronal pentraxin-1 OS=Rattus norvegicus GN=Nptx1 PE=1 SV=1	NPTX1_RAT	1	1.1878864	0.0	0.0	0.0	0.0	0.0	0.0	0.0	0.0	0.0	1.2271049	1.4481966	0.0	0.0	0.6080618	0.0	0.0	0.0	0.9446288	0.0
611	true	Empty	Latexin OS=Rattus norvegicus GN=Lxn PE=1 SV=1	LXN_RAT	1	1.0855554	0.0	1.0710179	0.0	0.0	0.0	1.8200188	0.0	0.0	0.0	0.0	0.7240983	0.0	0.0	0.6080618	0.0	0.0	0.0	0.0	0.0
612	true	Empty	Protein LOC688963 OS=Rattus norvegicus GN=LOC688963 PE=4 SV=1	F1LPG5_RAT	1	1.1878864	0.0	0.0	0.0	0.0	0.0	0.0	0.0	0.0	1.7772121	0.81806993	0.0	0.0	0.0	0.6080618	0.0	0.0	0.0	0.9446288	0.0
613	true	Empty	Stomatin-like protein 2, mitochondrial OS=Rattus norvegicus GN=Stoml2 PE=1 SV=1	STML2_RAT	1	1.1878864	0.0	0.0	0.0	0.0	0.0	0.0	0.0	0.0	0.59240407	1.2271049	0.7240983	0.0	0.0	0.6080618	0.0	0.0	0.0	0.9446288	0.0
614	true	Empty	CD9 antigen OS=Rattus norvegicus GN=Cd9 PE=1 SV=2	CD9_RAT	1	1.189131	0.0	0.0	0.0	0.0	0.0	1.2133459	0.0	0.0	0.59240407	0.81806993	1.4481966	0.0	0.0	0.0	0.0	0.0	0.0	0.0	0.0
615	true	Empty	Adaptor-related protein complex 3, delta 1 subunit, isoform CRA_b OS=Rattus norvegicus GN=Ap3d1 PE=2 SV=1	B5DFK6_RAT	1	1.2281306	0.0	0.0	0.0	0.0	0.0	0.60667294	0.0	1.4378626	0.0	0.40903497	1.4481966	0.0	0.0	0.0	0.0	0.0	0.0	0.0	0.0
616	false	Empty	Uncharacterized protein (Fragment) OS=Rattus norvegicus PE=4 SV=1	tr|M0RA53|M0RA53_RAT-DECOY	1	0.7313275	1.4073877	0.0	0.0	0.0	0.0	0.0	1.2496736	0.0	1.1848081	0.0	0.0	0.0	0.0	0.0	0.0	0.0	0.0	0.0	0.0
617	true	Empty	Glutaredoxin 5 homolog (S. cerevisiae) (Predicted), isoform CRA_b OS=Rattus norvegicus GN=Glrx5 PE=4 SV=1	D4ADD7_RAT	1	1.2281306	0.0	0.0	0.0	0.0	0.0	0.60667294	0.0	0.47928753	1.1848081	0.81806993	0.7240983	0.0	0.0	0.0	0.0	0.0	0.0	0.0	0.0
618	false	Empty	Protein Fbn2 (Fragment) OS=Rattus norvegicus GN=Fbn2 PE=4 SV=2	tr|F1M5Q4|F1M5Q4_RAT-DECOY	1	1.1547524	0.0	0.0	0.0	2.4844701	0.0	0.0	0.0	0.47928753	0.0	0.81806993	0.0	0.0	0.0	0.0	0.0	0.0	0.0	0.0	0.0
619	true	Empty	Protein jagged-2 (Fragment) OS=Rattus norvegicus GN=Jag2 PE=2 SV=1	JAG2_RAT	1	2.0	0.0	0.0	0.0	0.0	0.0	0.0	0.0	0.0	0.0	0.0	0.0	0.0	0.0	0.0	0.0	3.7724168	0.0	0.0	0.0
620	true	Empty	Group of Aquaporin-4 OS=Rattus norvegicus GN=Aqp4 PE=1 SV=1+1	sp|P47863|AQP4_RAT (+1)	1	1.2417331	0.0	0.0	0.0	0.0	0.0	0.60667294	1.2496736	0.47928753	0.59240407	0.81806993	0.0	0.0	0.0	0.0	0.0	0.0	0.0	0.0	0.0
620.1	true	Empty	Aquaporin-4 OS=Rattus norvegicus GN=Aqp4 PE=1 SV=1	sp|P47863|AQP4_RAT	0	1.2417331	0.0	0.0	0.0	0.0	0.0	0.60667294	1.2496736	0.47928753	0.59240407	0.81806993	0.0	0.0	0.0	0.0	0.0	0.0	0.0	0.0	0.0
620.2	true	Empty	Isoform Short of Aquaporin-4 OS=Rattus norvegicus GN=Aqp4	sp|P47863-2|AQP4_RAT	0	1.2417331	0.0	0.0	0.0	0.0	0.0	0.60667294	1.2496736	0.47928753	0.59240407	0.81806993	0.0	0.0	0.0	0.0	0.0	0.0	0.0	0.0	0.0
621	true	Empty	LanC-like protein 1 OS=Rattus norvegicus GN=Lancl1 PE=2 SV=2	LANC1_RAT	1	0.84040844	0.0	0.0	0.0	0.0	0.0	0.60667294	0.0	0.95857507	0.0	1.2271049	0.0	0.0	0.0	0.0	0.0	0.0	0.0	0.9446288	0.0
622	true	Empty	Protein Bco2 (Fragment) OS=Rattus norvegicus GN=Tex12 PE=3 SV=1	F1LMB4_RAT	1	1.2281306	0.0	0.0	0.0	0.0	0.0	0.60667294	0.0	0.47928753	0.59240407	1.2271049	0.7240983	0.0	0.0	0.0	0.0	0.0	0.0	0.0	0.0
623	true	Empty	Inosine triphosphate pyrophosphatase OS=Rattus norvegicus GN=Itpa PE=3 SV=1	ITPA_RAT	1	1.2281972	0.0	1.0710179	0.0	0.0	0.0	0.0	0.0	0.95857507	0.0	0.81806993	0.7240983	0.0	0.0	0.0	0.0	0.0	0.0	0.0	0.0
624	true	Empty	40S ribosomal protein SA OS=Rattus norvegicus GN=Rpsa PE=1 SV=3	RSSA_RAT	1	0.7566746	0.0	0.0	0.0	0.0	0.0	0.60667294	0.0	0.47928753	0.0	0.81806993	0.0	0.0	0.0	0.0	0.0	0.0	1.6657565	0.0	0.0
625	true	Empty	Tetraspanin-2 OS=Rattus norvegicus GN=Tspan2 PE=1 SV=1	TSN2_RAT	1	1.2417331	0.0	0.0	0.0	0.0	0.0	1.2133459	0.0	0.0	1.1848081	0.40903497	0.7240983	0.0	0.0	0.0	0.0	0.0	0.0	0.0	0.0
626	true	Empty	Group of 26S protease regulatory subunit 6A OS=Rattus norvegicus GN=Psmc3 PE=2 SV=1+1	PRS6A_RAT (+1)	1	1.3928038	0.0	0.0	0.0	0.0	0.0	0.0	0.0	0.0	0.0	1.6361399	0.7240983	0.0	0.0	0.0	0.0	0.0	0.0	0.0	1.1598797
626.1	true	Empty	26S protease regulatory subunit 6A OS=Rattus norvegicus GN=Psmc3 PE=2 SV=1	PRS6A_RAT	0	1.3928038	0.0	0.0	0.0	0.0	0.0	0.0	0.0	0.0	0.0	1.6361399	0.7240983	0.0	0.0	0.0	0.0	0.0	0.0	0.0	1.1598797
626.2	true	Empty	26S protease regulatory subunit 6A OS=Rattus norvegicus GN=Psmc3 PE=2 SV=1	Q6P6U2_RAT	0	1.3928038	0.0	0.0	0.0	0.0	0.0	0.0	0.0	0.0	0.0	1.6361399	0.7240983	0.0	0.0	0.0	0.0	0.0	0.0	0.0	1.1598797
627	true	Empty	Usherin OS=Rattus norvegicus GN=Ush2a PE=4 SV=2	tr|F1M2F9|F1M2F9_RAT	1	1.3713192	0.0	0.0	0.0	0.0	0.0	0.0	0.0	0.0	0.59240407	0.40903497	0.0	0.0	0.0	0.6080618	0.0	0.0	0.0	1.8892576	0.0
628	true	Empty	Protein Wdr47 OS=Rattus norvegicus GN=Wdr47 PE=4 SV=1	G3V9M3_RAT	1	1.1589589	0.0	0.0	0.0	0.0	0.0	0.0	0.0	0.47928753	0.59240407	0.81806993	0.0	0.0	0.0	0.6080618	0.0	0.0	0.0	0.9446288	0.0
629	true	Empty	Group of SH3-containing GRB2-like protein 3-interacting protein 1 (Fragment) OS=Rattus norvegicus GN=Sgip1 PE=2 SV=2+1	tr|F1M1Y0|F1M1Y0_RAT (+1)	1	2.0	0.0	0.0	0.0	0.0	0.0	0.0	0.0	1.4378626	1.1848081	0.81806993	0.0	0.0	0.0	0.0	0.0	0.0	0.0	0.0	0.0
629.1	true	Empty	SH3-containing GRB2-like protein 3-interacting protein 1 (Fragment) OS=Rattus norvegicus GN=Sgip1 PE=2 SV=2	tr|F1M1Y0|F1M1Y0_RAT	0	2.0	0.0	0.0	0.0	0.0	0.0	0.0	0.0	1.4378626	1.1848081	0.81806993	0.0	0.0	0.0	0.0	0.0	0.0	0.0	0.0	0.0
629.2	true	Empty	SH3-containing GRB2-like protein 3-interacting protein 1 OS=Rattus norvegicus GN=Sgip1 PE=1 SV=1	SGIP1_RAT	0	2.0	0.0	0.0	0.0	0.0	0.0	0.0	0.0	1.4378626	1.1848081	0.81806993	0.0	0.0	0.0	0.0	0.0	0.0	0.0	0.0	0.0
630	false	Empty	Group of E3 ubiquitin-protein ligase UBR4 OS=Rattus norvegicus GN=Ubr4 PE=1 SV=2+1	sp|Q2TL32|UBR4_RAT-DECOY (+1)	1	1.1547524	0.0	0.0	0.0	0.0	2.213437	0.0	0.0	0.0	0.0	1.2271049	0.0	0.0	0.0	0.0	0.0	0.0	0.0	0.0	0.0
630.1	false	Empty	E3 ubiquitin-protein ligase UBR4 OS=Rattus norvegicus GN=Ubr4 PE=1 SV=2	sp|Q2TL32|UBR4_RAT-DECOY	0	1.1547524	0.0	0.0	0.0	0.0	2.213437	0.0	0.0	0.0	0.0	1.2271049	0.0	0.0	0.0	0.0	0.0	0.0	0.0	0.0	0.0
630.2	false	Empty	E3 ubiquitin-protein ligase UBR4 OS=Rattus norvegicus GN=Ubr4 PE=2 SV=1	tr|F1LQI5|F1LQI5_RAT-DECOY	0	1.1547524	0.0	0.0	0.0	0.0	2.213437	0.0	0.0	0.0	0.0	1.2271049	0.0	0.0	0.0	0.0	0.0	0.0	0.0	0.0	0.0
631	true	Empty	Protein Mrps36 OS=Rattus norvegicus GN=Mrps36 PE=4 SV=1	M0R776_RAT	1	1.6374801	2.8147755	0.0	0.0	0.0	0.0	0.0	0.0	0.0	0.59240407	0.0	0.0	0.0	0.0	0.0	0.0	0.0	0.0	0.0	0.0
632	true	Empty	Group of Ferritin OS=Rattus norvegicus GN=Fth1 PE=2 SV=2+1	Q66HI5_RAT (+1)	1	1.2281306	0.0	0.0	0.0	0.0	0.0	0.60667294	0.0	0.95857507	0.59240407	1.2271049	0.0	0.0	0.0	0.0	0.0	0.0	0.0	0.0	0.0
632.1	true	Empty	Ferritin OS=Rattus norvegicus GN=Fth1 PE=2 SV=2	Q66HI5_RAT	0	1.2281306	0.0	0.0	0.0	0.0	0.0	0.60667294	0.0	0.95857507	0.59240407	1.2271049	0.0	0.0	0.0	0.0	0.0	0.0	0.0	0.0	0.0
632.2	true	Empty	Ferritin heavy chain OS=Rattus norvegicus GN=Fth1 PE=1 SV=3	FRIH_RAT	0	1.2281306	0.0	0.0	0.0	0.0	0.0	0.60667294	0.0	0.95857507	0.59240407	1.2271049	0.0	0.0	0.0	0.0	0.0	0.0	0.0	0.0	0.0
633	true	Empty	Cytochrome c oxidase subunit 6C-1 OS=Rattus norvegicus GN=Cox6c1 PE=1 SV=3	CX6C1_RAT	1	1.4094746	0.0	2.1420357	0.0	0.0	0.0	0.0	0.0	0.47928753	0.0	0.0	0.7240983	0.0	0.0	0.0	0.0	0.0	0.0	0.0	0.0
634	true	Empty	Protein LOC100911440 OS=Rattus norvegicus GN=Slc25a22 PE=2 SV=1	Q5FVG4_RAT	1	1.2408463	0.0	0.0	0.0	0.0	0.0	0.0	0.0	0.0	0.0	0.0	1.4481966	0.0	0.0	0.0	0.0	0.0	0.0	1.8892576	0.0
635	true	Empty	Peptidyl-prolyl cis-trans isomerase FKBP1A OS=Rattus norvegicus GN=Fkbp1a PE=1 SV=3	FKB1A_RAT	1	1.3264825	0.0	0.0	0.0	0.0	0.0	1.8200188	0.0	0.47928753	0.0	0.40903497	0.0	0.0	0.0	0.6080618	0.0	0.0	0.0	0.0	0.0
636	true	Empty	Adenylosuccinate synthetase isozyme 2 OS=Rattus norvegicus GN=Adss PE=3 SV=1	D4AEP0_RAT	1	1.0172027	0.0	0.0	0.0	0.0	0.0	1.2133459	0.0	0.47928753	0.59240407	0.40903497	0.0	0.0	0.0	0.6080618	0.0	0.0	0.0	0.0	0.0
637	true	Empty	Group of Protein Dtna-ps1 OS=Rattus norvegicus GN=Dtna PE=2 SV=2+2	tr|D3ZD04|D3ZD04_RAT (+2)	1	1.3928038	0.0	0.0	0.0	0.0	0.0	0.0	0.0	0.95857507	0.59240407	0.40903497	0.7240983	0.0	0.0	0.6080618	0.0	0.0	0.0	0.0	0.0
637.1	true	Empty	Protein Dtna-ps1 OS=Rattus norvegicus GN=Dtna PE=2 SV=2	tr|D3ZD04|D3ZD04_RAT	0	1.3928038	0.0	0.0	0.0	0.0	0.0	0.0	0.0	0.95857507	0.59240407	0.40903497	0.7240983	0.0	0.0	0.6080618	0.0	0.0	0.0	0.0	0.0
637.2	true	Empty	Protein Dtna-ps1 OS=Rattus norvegicus GN=Dtna PE=2 SV=2	tr|D4A772|D4A772_RAT	0	1.3928038	0.0	0.0	0.0	0.0	0.0	0.0	0.0	0.95857507	0.59240407	0.40903497	0.7240983	0.0	0.0	0.6080618	0.0	0.0	0.0	0.0	0.0
637.3	true	Empty	Protein Dtna-ps1 OS=Rattus norvegicus GN=Dtna PE=2 SV=2	tr|D4ACH6|D4ACH6_RAT	0	1.3928038	0.0	0.0	0.0	0.0	0.0	0.0	0.0	0.95857507	0.59240407	0.40903497	0.7240983	0.0	0.0	0.6080618	0.0	0.0	0.0	0.0	0.0
638	true	Empty	Protein Btbd17 OS=Rattus norvegicus GN=Btbd17 PE=4 SV=1	D4A8L9_RAT	1	1.3928038	0.0	0.0	0.0	0.0	0.0	0.0	0.0	0.0	0.0	1.2271049	1.4481966	0.0	0.0	0.6080618	0.0	0.0	0.0	0.0	0.0
639	true	Empty	Group of Guanine nucleotide binding protein, alpha q polypeptide, isoform CRA_a OS=Rattus norvegicus GN=Gnaq PE=4 SV=2+1	D4AE68_RAT (+1)	1	1.1246065	0.0	0.0	0.0	0.0	0.0	1.2133459	0.0	0.47928753	0.59240407	0.0	0.0	0.0	0.0	0.0	0.0	0.0	0.0	0.9446288	0.0
639.1	true	Empty	Guanine nucleotide binding protein, alpha q polypeptide, isoform CRA_a OS=Rattus norvegicus GN=Gnaq PE=4 SV=2	D4AE68_RAT	0	1.1246065	0.0	0.0	0.0	0.0	0.0	1.2133459	0.0	0.47928753	0.59240407	0.0	0.0	0.0	0.0	0.0	0.0	0.0	0.0	0.9446288	0.0
639.2	true	Empty	Guanine nucleotide-binding protein G(q) subunit alpha OS=Rattus norvegicus GN=Gnaq PE=1 SV=2	GNAQ_RAT	0	1.1246065	0.0	0.0	0.0	0.0	0.0	1.2133459	0.0	0.47928753	0.59240407	0.0	0.0	0.0	0.0	0.0	0.0	0.0	0.0	0.9446288	0.0
640	false	Empty	SCO-spondin OS=Rattus norvegicus GN=Sspo PE=2 SV=1	sp|Q700K0|SSPO_RAT-DECOY	1	0.7290447	0.0	1.0710179	0.0	0.0	0.0	0.0	0.0	0.0	0.0	0.81806993	0.7240983	0.0	0.0	0.6080618	0.0	0.0	0.0	0.0	0.0
641	true	Empty	CDGSH iron-sulfur domain-containing protein 1 OS=Rattus norvegicus GN=Cisd1 PE=3 SV=1	CISD1_RAT	1	1.3157713	0.0	0.0	0.0	0.0	0.0	0.0	0.0	0.95857507	0.59240407	0.0	0.7240983	0.0	0.0	0.0	0.0	0.0	0.0	0.9446288	0.0
642	true	Empty	Protein Ero1lb OS=Rattus norvegicus GN=Ero1lb PE=4 SV=2	D3ZNZ5_RAT	1	1.180198	1.4073877	0.0	0.0	0.0	0.0	0.0	0.0	0.95857507	0.0	0.81806993	0.0	0.0	0.0	0.0	0.0	0.0	0.0	0.0	0.0
643	true	Empty	26S proteasome non-ATPase regulatory subunit 11 OS=Rattus norvegicus GN=Psmd11 PE=4 SV=1	D3Z950_RAT	1	0.979661	0.0	0.0	0.0	0.0	0.0	0.60667294	0.0	0.0	0.0	0.40903497	0.0	0.0	0.0	1.2161236	0.0	0.0	0.0	0.9446288	0.0
644	true	Empty	28 kDa heat- and acid-stable phosphoprotein OS=Rattus norvegicus GN=Pdap1 PE=1 SV=1	HAP28_RAT	1	0.7842877	0.0	0.0	0.0	0.0	0.0	0.60667294	0.0	0.95857507	0.59240407	0.40903497	0.0	0.0	0.0	0.6080618	0.0	0.0	0.0	0.0	0.0
645	true	Empty	Aspartyl aminopeptidase OS=Rattus norvegicus GN=Dnpep PE=2 SV=1	Q4V8H5_RAT	1	1.2417331	0.0	0.0	0.0	0.0	0.0	1.2133459	0.0	0.95857507	0.59240407	0.40903497	0.0	0.0	0.0	0.0	0.0	0.0	0.0	0.0	0.0
646	true	Empty	Group of Solute carrier family 12 member 5 OS=Rattus norvegicus GN=Slc12a5 PE=1 SV=2+1	sp|Q63633|S12A5_RAT (+1)	1	1.2417331	0.0	0.0	0.0	0.0	0.0	1.2133459	0.0	0.0	0.0	1.2271049	0.7240983	0.0	0.0	0.0	0.0	0.0	0.0	0.0	0.0
646.1	true	Empty	Solute carrier family 12 member 5 OS=Rattus norvegicus GN=Slc12a5 PE=1 SV=2	sp|Q63633|S12A5_RAT	0	1.2417331	0.0	0.0	0.0	0.0	0.0	1.2133459	0.0	0.0	0.0	1.2271049	0.7240983	0.0	0.0	0.0	0.0	0.0	0.0	0.0	0.0
646.2	true	Empty	Solute carrier family 12 member 5 OS=Rattus norvegicus GN=Slc12a5 PE=4 SV=2	F1LNP4_RAT	0	1.2417331	0.0	0.0	0.0	0.0	0.0	1.2133459	0.0	0.0	0.0	1.2271049	0.7240983	0.0	0.0	0.0	0.0	0.0	0.0	0.0	0.0
647	true	Empty	Group of Protein RGD1561252 OS=Rattus norvegicus GN=Uchl3 PE=4 SV=2+1	D4ABI6_RAT (+1)	1	1.3157713	0.0	0.0	0.0	0.0	0.0	0.0	0.0	0.0	1.1848081	0.81806993	0.0	0.0	0.0	0.0	0.0	0.0	0.0	0.0	1.1598797
647.1	true	Empty	Protein RGD1561252 OS=Rattus norvegicus GN=Uchl3 PE=4 SV=2	D4ABI6_RAT	0	1.3157713	0.0	0.0	0.0	0.0	0.0	0.0	0.0	0.0	1.1848081	0.81806993	0.0	0.0	0.0	0.0	0.0	0.0	0.0	0.0	1.1598797
647.2	true	Empty	Ubiquitin carboxyl-terminal hydrolase isozyme L3 OS=Rattus norvegicus GN=Uchl3 PE=1 SV=1	UCHL3_RAT	0	1.3157713	0.0	0.0	0.0	0.0	0.0	0.0	0.0	0.0	1.1848081	0.81806993	0.0	0.0	0.0	0.0	0.0	0.0	0.0	0.0	1.1598797
648	true	Empty	Vesicle-trafficking protein SEC22b OS=Rattus norvegicus GN=Sec22b PE=1 SV=3	SC22B_RAT	1	1.3713192	0.0	0.0	0.0	0.0	0.0	0.0	0.0	0.0	0.59240407	0.40903497	0.0	0.0	0.0	1.2161236	0.0	0.0	0.0	0.9446288	0.0
649	true	Empty	Hemopexin OS=Rattus norvegicus GN=Hpx PE=1 SV=3	HEMO_RAT	1	0.88349503	1.4073877	0.0	0.0	0.0	0.0	0.0	0.0	0.47928753	0.0	0.0	0.0	0.0	0.0	1.2161236	0.0	0.0	0.0	0.0	0.0
650	true	Empty	Protein Lrp1 OS=Rattus norvegicus GN=Lrp1 PE=4 SV=1	G3V928_RAT	1	1.3157713	0.0	0.0	0.0	0.0	0.0	0.0	0.0	0.0	0.59240407	0.81806993	0.7240983	0.0	0.0	0.0	0.0	0.0	0.0	0.9446288	0.0
651	true	Empty	SCO-spondin OS=Rattus norvegicus GN=Sspo PE=2 SV=1	SSPO_RAT	1	1.0172027	0.0	0.0	0.0	0.0	0.0	1.2133459	0.0	0.0	0.0	1.2271049	0.0	0.0	0.0	0.6080618	0.0	0.0	0.0	0.0	0.0
652	true	Empty	Redox-regulatory protein FAM213A OS=Rattus norvegicus GN=Fam213a PE=1 SV=1	F213A_RAT	1	1.1246065	0.0	0.0	0.0	0.0	0.0	1.2133459	0.0	0.47928753	0.0	0.40903497	0.0	0.0	0.0	0.0	0.0	0.0	0.0	0.9446288	0.0
653	true	Empty	Ermin OS=Rattus norvegicus GN=Ermn PE=1 SV=1	sp|Q5RJL0|ERMIN_RAT	1	1.2417331	0.0	0.0	0.0	0.0	0.0	1.2133459	0.0	0.0	0.59240407	1.2271049	0.0	0.0	0.0	0.0	0.0	0.0	0.0	0.0	0.0
654	true	Empty	Amine oxidase [flavin-containing] B OS=Rattus norvegicus GN=Maob PE=1 SV=3	AOFB_RAT	1	1.1246065	0.0	0.0	0.0	0.0	0.0	1.2133459	0.0	0.47928753	0.0	0.0	0.7240983	0.0	0.0	0.6080618	0.0	0.0	0.0	0.0	0.0
655	true	Empty	Monoglyceride lipase OS=Rattus norvegicus GN=Mgll PE=1 SV=1	MGLL_RAT	1	2.0	0.0	0.0	0.0	0.0	0.0	0.0	0.0	0.47928753	0.59240407	1.2271049	0.7240983	0.0	0.0	0.0	0.0	0.0	0.0	0.0	0.0
656	true	Empty	Neural cell adhesion molecule L1 OS=Rattus norvegicus GN=L1cam PE=4 SV=2	D3ZPC4_RAT	1	1.1872915	0.0	0.0	0.0	0.0	0.0	0.60667294	0.0	0.0	1.1848081	1.2271049	0.0	0.0	0.0	0.0	0.0	0.0	0.0	0.0	0.0
657	true	Empty	Complement C3 OS=Rattus norvegicus GN=C3 PE=4 SV=1	M0RBF1_RAT	1	1.3713192	0.0	0.0	0.0	0.0	0.0	0.0	0.0	0.0	1.1848081	0.0	0.0	0.0	0.0	1.8241854	0.0	0.0	0.0	0.0	0.0
658	true	Empty	Carbonic anhydrase 1 OS=Rattus norvegicus GN=Ca1 PE=1 SV=1	CAH1_RAT	1	1.1589589	0.0	0.0	0.0	0.0	0.0	0.0	0.0	0.95857507	0.0	0.81806993	0.0	0.0	0.0	1.2161236	0.0	0.0	0.0	0.0	0.0
659	true	Empty	Group of Nuclear migration protein nudC OS=Rattus norvegicus GN=Nudc PE=1 SV=1+1	NUDC_RAT (+1)	1	0.7842877	0.0	0.0	0.0	0.0	0.0	0.60667294	0.0	0.95857507	0.0	0.81806993	0.0	0.0	0.0	0.6080618	0.0	0.0	0.0	0.0	0.0
659.1	true	Empty	Nuclear migration protein nudC OS=Rattus norvegicus GN=Nudc PE=1 SV=1	NUDC_RAT	0	0.7842877	0.0	0.0	0.0	0.0	0.0	0.60667294	0.0	0.95857507	0.0	0.81806993	0.0	0.0	0.0	0.6080618	0.0	0.0	0.0	0.0	0.0
659.2	true	Empty	Protein LOC100911422 (Fragment) OS=Rattus norvegicus GN=LOC100911422 PE=4 SV=1	M0R9U5_RAT	0	0.7842877	0.0	0.0	0.0	0.0	0.0	0.60667294	0.0	0.95857507	0.0	0.81806993	0.0	0.0	0.0	0.6080618	0.0	0.0	0.0	0.0	0.0
660	true	Empty	S-formylglutathione hydrolase OS=Rattus norvegicus GN=Esd PE=1 SV=1	ESTD_RAT	1	0.6763053	0.0	1.0710179	0.0	0.0	0.0	0.60667294	0.0	0.47928753	0.0	0.81806993	0.0	0.0	0.0	0.0	0.0	0.0	0.0	0.0	0.0
661	false	Empty	Protein Fras1 OS=Rattus norvegicus GN=Fras1 PE=4 SV=2	tr|F1M3H3|F1M3H3_RAT-DECOY	1	1.1628939	0.0	0.0	0.0	0.0	0.0	0.0	1.2496736	0.95857507	0.0	0.0	0.7240983	0.0	0.0	0.0	0.0	0.0	0.0	0.0	0.0
662	true	Empty	Ribosomal protein S2 OS=Rattus norvegicus GN=Rps2-ps6 PE=2 SV=1	O55215_RAT	1	1.1587383	0.0	0.0	0.0	0.0	0.0	0.60667294	0.0	0.0	0.0	0.81806993	1.4481966	0.0	0.0	0.0	0.0	0.0	0.0	0.0	0.0
663	true	Empty	Group of Protein kinase C OS=Rattus norvegicus GN=Prkce PE=3 SV=2+1	F1LMV8_RAT (+1)	1	1.1872915	0.0	0.0	0.0	0.0	0.0	0.60667294	0.0	1.4378626	0.0	0.81806993	0.0	0.0	0.0	0.0	0.0	0.0	0.0	0.0	0.0
663.1	true	Empty	Protein kinase C OS=Rattus norvegicus GN=Prkce PE=3 SV=2	F1LMV8_RAT	0	1.1872915	0.0	0.0	0.0	0.0	0.0	0.60667294	0.0	1.4378626	0.0	0.81806993	0.0	0.0	0.0	0.0	0.0	0.0	0.0	0.0	0.0
663.2	true	Empty	Protein kinase C epsilon type OS=Rattus norvegicus GN=Prkce PE=1 SV=1	KPCE_RAT	0	1.1872915	0.0	0.0	0.0	0.0	0.0	0.60667294	0.0	1.4378626	0.0	0.81806993	0.0	0.0	0.0	0.0	0.0	0.0	0.0	0.0	0.0
664	true	Empty	Protein Prrt3 OS=Rattus norvegicus GN=Prrt3 PE=2 SV=1	tr|D3ZWQ0|D3ZWQ0_RAT	1	2.0	0.0	0.0	0.0	0.0	0.0	0.0	0.0	0.0	0.59240407	0.81806993	1.4481966	0.0	0.0	0.0	0.0	0.0	0.0	0.0	0.0
665	true	Empty	Group of Core histone macro-H2A.1 OS=Rattus norvegicus GN=H2afy PE=1 SV=4+1	sp|Q02874|H2AY_RAT (+1)	1	1.1872915	0.0	0.0	0.0	0.0	0.0	0.60667294	0.0	0.0	0.59240407	1.6361399	0.0	0.0	0.0	0.0	0.0	0.0	0.0	0.0	0.0
665.1	true	Empty	Core histone macro-H2A.1 OS=Rattus norvegicus GN=H2afy PE=1 SV=4	sp|Q02874|H2AY_RAT	0	1.1872915	0.0	0.0	0.0	0.0	0.0	0.60667294	0.0	0.0	0.59240407	1.6361399	0.0	0.0	0.0	0.0	0.0	0.0	0.0	0.0	0.0
665.2	true	Empty	Isoform 1 of Core histone macro-H2A.1 OS=Rattus norvegicus GN=H2afy	sp|Q02874-2|H2AY_RAT	0	1.1872915	0.0	0.0	0.0	0.0	0.0	0.60667294	0.0	0.0	0.59240407	1.6361399	0.0	0.0	0.0	0.0	0.0	0.0	0.0	0.0	0.0
666	true	Empty	Isoform 3 of Receptor-type tyrosine-protein phosphatase zeta OS=Rattus norvegicus GN=Ptprz1	sp|Q62656-3|PTPRZ_RAT	1	1.3157713	0.0	0.0	0.0	0.0	0.0	0.0	0.0	0.47928753	0.59240407	0.81806993	0.0	0.0	0.0	0.0	0.0	0.0	0.0	0.9446288	0.0
667	true	Empty	Xaa-Pro dipeptidase OS=Rattus norvegicus GN=Pepd PE=2 SV=1	PEPD_RAT	1	1.3157713	0.0	0.0	0.0	0.0	0.0	0.0	0.0	0.47928753	0.59240407	0.81806993	0.0	0.0	0.0	0.0	0.0	0.0	0.0	0.9446288	0.0
668	true	Empty	Electron transfer flavoprotein subunit beta OS=Rattus norvegicus GN=Etfb PE=2 SV=3	ETFB_RAT	1	2.0	0.0	0.0	0.0	0.0	0.0	0.0	0.0	0.95857507	0.0	0.40903497	1.4481966	0.0	0.0	0.0	0.0	0.0	0.0	0.0	0.0
669	true	Empty	26S proteasome non-ATPase regulatory subunit 2 OS=Rattus norvegicus GN=Psmd2 PE=2 SV=1	PSMD2_RAT	1	0.7566746	0.0	0.0	0.0	0.0	0.0	0.60667294	0.0	0.0	1.1848081	0.40903497	0.0	0.0	0.0	0.6080618	0.0	0.0	0.0	0.0	0.0
670	true	Empty	Guanine nucleotide-binding protein subunit beta-5 OS=Rattus norvegicus GN=Gnb5 PE=2 SV=1	GBB5_RAT	1	1.1547524	1.4073877	0.0	0.0	0.0	0.0	0.0	0.0	0.47928753	0.0	0.81806993	0.0	0.0	0.0	0.0	0.0	0.0	0.0	0.0	0.0
671	true	Empty	A disintegrin and metallopeptidase domain 11 (Predicted), isoform CRA_a OS=Rattus norvegicus GN=Adam11 PE=4 SV=2	D4A6U1_RAT	1	1.1625885	0.0	0.0	0.0	0.0	0.0	0.0	0.0	0.47928753	0.59240407	0.40903497	0.0	0.0	0.0	1.2161236	0.0	0.0	0.0	0.0	0.0
672	true	Empty	Protein Numa1 (Fragment) OS=Rattus norvegicus GN=Numa1 PE=4 SV=1	F1LW91_RAT	1	1.1625885	0.0	0.0	0.0	0.0	0.0	0.0	0.0	0.47928753	0.59240407	0.40903497	0.0	0.0	0.0	1.2161236	0.0	0.0	0.0	0.0	0.0
673	true	Empty	Hyaluronan and proteoglycan link protein 1 OS=Rattus norvegicus GN=Hapln1 PE=1 SV=2	sp|P03994|HPLN1_RAT	1	1.1628939	0.0	0.0	0.0	0.0	0.0	0.0	1.2496736	1.4378626	0.0	0.0	0.0	0.0	0.0	0.0	0.0	0.0	0.0	0.0	0.0
674	true	Empty	Cytoplasmic FMR1 interacting protein 1 (Predicted) OS=Rattus norvegicus GN=Cyfip1 PE=4 SV=1	D4A8H8_RAT	1	2.0	0.0	0.0	0.0	0.0	0.0	0.0	0.0	0.0	0.0	1.2271049	1.4481966	0.0	0.0	0.0	0.0	0.0	0.0	0.0	0.0
675	true	Empty	Inositol-trisphosphate 3-kinase A OS=Rattus norvegicus GN=Itpka PE=1 SV=3	IP3KA_RAT	1	0.7566746	0.0	0.0	0.0	0.0	0.0	0.60667294	0.0	1.4378626	0.0	0.0	0.0	0.0	0.0	0.6080618	0.0	0.0	0.0	0.0	0.0
676	true	Empty	Protein Ube2l3 OS=Rattus norvegicus GN=Ube2l3 PE=2 SV=1	B2RZA9_RAT	1	1.3157713	0.0	0.0	0.0	0.0	0.0	0.0	0.0	0.47928753	0.0	0.81806993	0.7240983	0.0	0.0	0.6080618	0.0	0.0	0.0	0.0	0.0
677	true	Empty	Protein Rrp12 OS=Rattus norvegicus GN=Rrp12 PE=4 SV=1	M0R3M8_RAT	1	1.1589589	0.0	0.0	0.0	0.0	0.0	0.0	0.0	0.95857507	0.0	0.0	0.0	0.0	0.0	0.0	0.0	0.0	1.6657565	0.0	0.0
678	true	Empty	Vinculin OS=Rattus norvegicus GN=Vcl PE=1 SV=1	VINC_RAT	1	1.1628939	0.0	0.0	0.0	0.0	0.0	0.0	1.2496736	0.95857507	0.0	0.40903497	0.0	0.0	0.0	0.0	0.0	0.0	0.0	0.0	0.0
679	true	Empty	Secretory carrier-associated membrane protein 1 OS=Rattus norvegicus GN=Scamp1 PE=1 SV=1	SCAM1_RAT	1	2.0	0.0	0.0	0.0	0.0	0.0	0.0	0.0	0.47928753	0.59240407	0.81806993	0.7240983	0.0	0.0	0.0	0.0	0.0	0.0	0.0	0.0
680	true	Empty	Ornithine aminotransferase, mitochondrial OS=Rattus norvegicus GN=Oat PE=1 SV=1	OAT_RAT	1	0.7566746	0.0	0.0	0.0	0.0	0.0	0.60667294	0.0	0.95857507	0.0	0.40903497	0.0	0.0	0.0	0.6080618	0.0	0.0	0.0	0.0	0.0
681	true	Empty	Xaa-Pro aminopeptidase 1 OS=Rattus norvegicus GN=Xpnpep1 PE=1 SV=1	XPP1_RAT	1	1.3157713	0.0	0.0	0.0	0.0	0.0	0.0	0.0	0.95857507	0.59240407	0.40903497	0.0	0.0	0.0	0.6080618	0.0	0.0	0.0	0.0	0.0
682	true	Empty	Protein Gnpda1 (Fragment) OS=Rattus norvegicus GN=Gnpda1 PE=4 SV=1	M0RCH5_RAT	1	1.1587383	0.0	0.0	0.0	0.0	0.0	0.60667294	0.0	0.95857507	0.59240407	0.40903497	0.0	0.0	0.0	0.0	0.0	0.0	0.0	0.0	0.0
683	true	Empty	Protein Zyx OS=Rattus norvegicus GN=Zyx PE=2 SV=1	tr|D4A7U1|D4A7U1_RAT	1	1.2289665	0.0	0.0	0.0	0.0	0.0	0.0	0.0	0.47928753	0.0	0.0	1.4481966	0.0	0.0	0.6080618	0.0	0.0	0.0	0.0	0.0
684	true	Empty	Chaperonin containing Tcp1, subunit 6A (Zeta 1) OS=Rattus norvegicus GN=Cct6a PE=2 SV=1	Q3MHS9_RAT	1	0.7566746	0.0	0.0	0.0	0.0	0.0	0.60667294	0.0	0.47928753	0.0	0.81806993	0.0	0.0	0.0	0.6080618	0.0	0.0	0.0	0.0	0.0
685	true	Empty	Splicing factor, arginine/serine-rich 15 OS=Rattus norvegicus GN=Scaf4 PE=2 SV=2	tr|F1LSM7|F1LSM7_RAT	1	0.7566746	0.0	0.0	0.0	0.0	0.0	0.60667294	0.0	0.47928753	0.0	0.81806993	0.0	0.0	0.0	0.6080618	0.0	0.0	0.0	0.0	0.0
686	true	Empty	Group of Dodecenoyl-Coenzyme A delta isomerase (3,2 trans-enoyl-Coenzyme A isomerase) OS=Rattus norvegicus GN=Eci1 PE=2 SV=1+1	Q68G41_RAT (+1)	1	1.3157713	0.0	0.0	0.0	0.0	0.0	0.0	0.0	0.47928753	0.59240407	0.81806993	0.0	0.0	0.0	0.6080618	0.0	0.0	0.0	0.0	0.0
686.1	true	Empty	Dodecenoyl-Coenzyme A delta isomerase (3,2 trans-enoyl-Coenzyme A isomerase) OS=Rattus norvegicus GN=Eci1 PE=2 SV=1	Q68G41_RAT	0	1.3157713	0.0	0.0	0.0	0.0	0.0	0.0	0.0	0.47928753	0.59240407	0.81806993	0.0	0.0	0.0	0.6080618	0.0	0.0	0.0	0.0	0.0
686.2	true	Empty	Enoyl-CoA delta isomerase 1, mitochondrial OS=Rattus norvegicus GN=Eci1 PE=1 SV=1	ECI1_RAT	0	1.3157713	0.0	0.0	0.0	0.0	0.0	0.0	0.0	0.47928753	0.59240407	0.81806993	0.0	0.0	0.0	0.6080618	0.0	0.0	0.0	0.0	0.0
687	false	Empty	Protein Ubr2 OS=Rattus norvegicus GN=Ubr2 PE=2 SV=2	tr|D4A9U6|D4A9U6_RAT-DECOY	1	0.7336036	0.0	1.0710179	0.0	0.0	0.0	0.0	0.0	0.0	0.0	0.81806993	0.0	0.0	0.0	0.6080618	0.0	0.0	0.0	0.0	0.0
688	true	Empty	LanC lantibiotic synthetase component C-like 2 (Bacterial) OS=Rattus norvegicus GN=Lancl2 PE=2 SV=1	Q68FQ9_RAT	1	1.1589589	0.0	0.0	0.0	0.0	0.0	0.0	0.0	0.0	0.0	0.81806993	0.0	0.0	0.0	0.0	0.0	0.0	1.6657565	0.0	0.0
689	true	Empty	Group of Cytoplasmic aconitate hydratase OS=Rattus norvegicus GN=Aco1 PE=1 SV=1+1	ACOC_RAT (+1)	1	1.1587383	0.0	0.0	0.0	0.0	0.0	0.60667294	0.0	1.4378626	0.0	0.40903497	0.0	0.0	0.0	0.0	0.0	0.0	0.0	0.0	0.0
689.1	true	Empty	Cytoplasmic aconitate hydratase OS=Rattus norvegicus GN=Aco1 PE=1 SV=1	ACOC_RAT	0	1.1587383	0.0	0.0	0.0	0.0	0.0	0.60667294	0.0	1.4378626	0.0	0.40903497	0.0	0.0	0.0	0.0	0.0	0.0	0.0	0.0	0.0
689.2	true	Empty	Cytoplasmic aconitate hydratase OS=Rattus norvegicus GN=Aco1 PE=4 SV=1	G3V6S2_RAT	0	1.1587383	0.0	0.0	0.0	0.0	0.0	0.60667294	0.0	1.4378626	0.0	0.40903497	0.0	0.0	0.0	0.0	0.0	0.0	0.0	0.0	0.0
690	true	Empty	RAP1, GTPase activating protein 1, isoform CRA_a OS=Rattus norvegicus GN=Rap1gap PE=4 SV=2	F1LV89_RAT	1	2.0	0.0	0.0	0.0	0.0	0.0	0.0	0.0	0.0	0.59240407	0.40903497	1.4481966	0.0	0.0	0.0	0.0	0.0	0.0	0.0	0.0
691	true	Empty	Septin-2 OS=Rattus norvegicus GN=Sept2 PE=1 SV=1	SEPT2_RAT	1	1.1625885	0.0	0.0	0.0	0.0	0.0	0.0	0.0	0.0	0.0	1.2271049	0.0	0.0	0.0	1.2161236	0.0	0.0	0.0	0.0	0.0
692	true	Empty	Peptidylprolyl cis/trans isomerase, NIMA-interacting 1 OS=Rattus norvegicus GN=LOC364561 PE=2 SV=1	B0BNL2_RAT	1	2.0	0.0	0.0	0.0	0.0	0.0	0.0	0.0	1.4378626	0.59240407	0.40903497	0.0	0.0	0.0	0.0	0.0	0.0	0.0	0.0	0.0
693	true	Empty	Group of 60S ribosomal protein L13 OS=Rattus norvegicus GN=LOC100360491 PE=3 SV=1+2	D3ZRM9_RAT (+2)	1	1.4736937	0.0	0.0	0.0	0.0	0.0	1.2133459	0.0	0.47928753	0.0	0.0	0.7240983	0.0	0.0	0.0	0.0	0.0	0.0	0.0	0.0
693.1	true	Empty	60S ribosomal protein L13 OS=Rattus norvegicus GN=LOC100360491 PE=3 SV=1	D3ZRM9_RAT	0	1.4736937	0.0	0.0	0.0	0.0	0.0	1.2133459	0.0	0.47928753	0.0	0.0	0.7240983	0.0	0.0	0.0	0.0	0.0	0.0	0.0	0.0
693.2	true	Empty	60S ribosomal protein L13 OS=Rattus norvegicus GN=RGD1563145 PE=3 SV=1	tr|D3ZD02|D3ZD02_RAT	0	1.4736937	0.0	0.0	0.0	0.0	0.0	1.2133459	0.0	0.47928753	0.0	0.0	0.7240983	0.0	0.0	0.0	0.0	0.0	0.0	0.0	0.0
693.3	true	Empty	60S ribosomal protein L13 OS=Rattus norvegicus GN=Rpl13 PE=1 SV=2	RL13_RAT	0	1.4736937	0.0	0.0	0.0	0.0	0.0	1.2133459	0.0	0.47928753	0.0	0.0	0.7240983	0.0	0.0	0.0	0.0	0.0	0.0	0.0	0.0
694	true	Empty	Uncharacterized protein (Fragment) OS=Rattus norvegicus PE=4 SV=2	D3ZEN7_RAT	1	0.79460216	0.0	0.0	0.0	0.0	0.0	0.60667294	0.0	0.0	0.0	0.81806993	0.0	0.0	0.0	0.0	0.0	0.0	0.0	0.9446288	0.0
695	true	Empty	Type I inositol 3,4-bisphosphate 4-phosphatase OS=Rattus norvegicus GN=Inpp4a PE=1 SV=1	sp|Q62784|INP4A_RAT	1	2.0	0.0	0.0	0.0	0.0	0.0	0.0	0.0	0.95857507	0.59240407	0.81806993	0.0	0.0	0.0	0.0	0.0	0.0	0.0	0.0	0.0
696	true	Empty	Obg-like ATPase 1 OS=Rattus norvegicus GN=Ola1 PE=2 SV=1	OLA1_RAT	1	1.3157713	0.0	0.0	0.0	0.0	0.0	0.0	0.0	0.47928753	0.0	1.2271049	0.0	0.0	0.0	0.6080618	0.0	0.0	0.0	0.0	0.0
697	true	Empty	Phosphoribosyl pyrophosphate synthase-associated protein 2 OS=Rattus norvegicus GN=Prpsap2 PE=2 SV=1	KPRB_RAT	1	1.3157713	0.0	0.0	0.0	0.0	0.0	0.0	0.0	0.47928753	0.0	1.2271049	0.0	0.0	0.0	0.6080618	0.0	0.0	0.0	0.0	0.0
698	true	Empty	Group of RCG24191 OS=Rattus norvegicus GN=Sfxn1 PE=2 SV=1+1	Q6AYS2_RAT (+1)	1	1.4725769	0.0	0.0	0.0	0.0	0.0	0.0	0.0	0.0	0.0	0.40903497	0.0	0.0	0.0	0.0	0.0	0.0	0.0	1.8892576	0.0
698.1	true	Empty	RCG24191 OS=Rattus norvegicus GN=Sfxn1 PE=2 SV=1	Q6AYS2_RAT	0	1.4725769	0.0	0.0	0.0	0.0	0.0	0.0	0.0	0.0	0.0	0.40903497	0.0	0.0	0.0	0.0	0.0	0.0	0.0	1.8892576	0.0
698.2	true	Empty	Sideroflexin-1 OS=Rattus norvegicus GN=Sfxn1 PE=2 SV=4	SFXN1_RAT	0	1.4725769	0.0	0.0	0.0	0.0	0.0	0.0	0.0	0.0	0.0	0.40903497	0.0	0.0	0.0	0.0	0.0	0.0	0.0	1.8892576	0.0
699	true	Empty	Gamma-crystallin C OS=Rattus norvegicus GN=Crygc PE=2 SV=4	CRGC_RAT	1	1.2408463	0.0	0.0	0.0	0.0	0.0	0.0	0.0	0.47928753	0.59240407	0.0	0.0	0.0	0.0	1.2161236	0.0	0.0	0.0	0.0	0.0
700	true	Empty	Alpha-1-macroglobulin OS=Rattus norvegicus GN=A1m PE=1 SV=1	A1M_RAT	1	1.605583	0.0	0.0	0.0	0.0	0.0	0.0	0.0	0.0	0.0	0.40903497	0.0	0.0	0.0	1.8241854	0.0	0.0	0.0	0.0	0.0
701	true	Empty	Group of Protein Adam22 OS=Rattus norvegicus GN=Adam22 PE=4 SV=1+1	M0R5P8_RAT (+1)	1	1.7786453	0.0	0.0	0.0	0.0	0.0	1.8200188	0.0	0.0	0.0	0.40903497	0.0	0.0	0.0	0.0	0.0	0.0	0.0	0.0	0.0
701.1	true	Empty	Protein Adam22 OS=Rattus norvegicus GN=Adam22 PE=4 SV=1	M0R5P8_RAT	0	1.7786453	0.0	0.0	0.0	0.0	0.0	1.8200188	0.0	0.0	0.0	0.40903497	0.0	0.0	0.0	0.0	0.0	0.0	0.0	0.0	0.0
701.2	true	Empty	Protein Adam22 OS=Rattus norvegicus GN=Adam22 PE=4 SV=1	M0R9N5_RAT	0	1.7786453	0.0	0.0	0.0	0.0	0.0	1.8200188	0.0	0.0	0.0	0.40903497	0.0	0.0	0.0	0.0	0.0	0.0	0.0	0.0	0.0
702	true	Empty	Protein Ccdc136 (Fragment) OS=Rattus norvegicus GN=Ccdc136 PE=4 SV=2	D4AAR7_RAT	1	2.0	0.0	0.0	0.0	0.0	0.0	0.0	0.0	0.0	0.59240407	1.6361399	0.0	0.0	0.0	0.0	0.0	0.0	0.0	0.0	0.0
703	true	Empty	60S acidic ribosomal protein P0 OS=Rattus norvegicus GN=Rplp0 PE=1 SV=2	RLA0_RAT	1	1.4736937	0.0	0.0	0.0	0.0	0.0	1.2133459	0.0	0.0	0.59240407	0.40903497	0.0	0.0	0.0	0.0	0.0	0.0	0.0	0.0	0.0
704	true	Empty	General vesicular transport factor p115 OS=Rattus norvegicus GN=Uso1 PE=1 SV=1	USO1_RAT	1	1.5154603	0.0	0.0	0.0	0.0	0.0	1.2133459	0.0	0.0	0.0	0.0	0.0	0.0	0.0	0.0	0.0	0.0	0.0	0.9446288	0.0
705	true	Empty	Programmed cell death 6-interacting protein OS=Rattus norvegicus GN=Pdcd6ip PE=1 SV=2	PDC6I_RAT	1	1.1971794	0.0	1.0710179	0.0	0.0	0.0	0.0	0.0	0.95857507	0.0	0.0	0.0	0.0	0.0	0.0	0.0	0.0	0.0	0.0	0.0
706	true	Empty	Protein Psmc6 OS=Rattus norvegicus GN=Psmc6 PE=4 SV=1	G3V6W6_RAT	1	1.2289665	0.0	0.0	0.0	0.0	0.0	0.0	0.0	0.0	0.59240407	0.81806993	0.0	0.0	0.0	0.6080618	0.0	0.0	0.0	0.0	0.0
707	true	Empty	Group of Cell adhesion molecule 4 (Fragment) OS=Rattus norvegicus GN=Cadm4 PE=4 SV=1+1	F1M7V6_RAT (+1)	1	1.1628939	0.0	0.0	0.0	0.0	0.0	0.60667294	0.0	0.0	0.59240407	0.81806993	0.0	0.0	0.0	0.0	0.0	0.0	0.0	0.0	0.0
707.1	true	Empty	Cell adhesion molecule 4 (Fragment) OS=Rattus norvegicus GN=Cadm4 PE=4 SV=1	F1M7V6_RAT	0	1.1628939	0.0	0.0	0.0	0.0	0.0	0.60667294	0.0	0.0	0.59240407	0.81806993	0.0	0.0	0.0	0.0	0.0	0.0	0.0	0.0	0.0
707.2	true	Empty	Cell adhesion molecule 4 OS=Rattus norvegicus GN=Cadm4 PE=1 SV=1	CADM4_RAT	0	1.1628939	0.0	0.0	0.0	0.0	0.0	0.60667294	0.0	0.0	0.59240407	0.81806993	0.0	0.0	0.0	0.0	0.0	0.0	0.0	0.0	0.0
708	true	Empty	Group of Ectonucleotide pyrophosphatase/phosphodiesterase 6 (Predicted), isoform CRA_a OS=Rattus norvegicus GN=Enpp6 PE=4 SV=1+1	D3ZRI1_RAT (+1)	1	1.1628939	0.0	0.0	0.0	0.0	0.0	0.60667294	0.0	0.0	0.59240407	0.81806993	0.0	0.0	0.0	0.0	0.0	0.0	0.0	0.0	0.0
708.1	true	Empty	Ectonucleotide pyrophosphatase/phosphodiesterase 6 (Predicted), isoform CRA_a OS=Rattus norvegicus GN=Enpp6 PE=4 SV=1	D3ZRI1_RAT	0	1.1628939	0.0	0.0	0.0	0.0	0.0	0.60667294	0.0	0.0	0.59240407	0.81806993	0.0	0.0	0.0	0.0	0.0	0.0	0.0	0.0	0.0
708.2	true	Empty	Ectonucleotide pyrophosphatase/phosphodiesterase family member 6 OS=Rattus norvegicus GN=Enpp6 PE=2 SV=1	ENPP6_RAT	0	1.1628939	0.0	0.0	0.0	0.0	0.0	0.60667294	0.0	0.0	0.59240407	0.81806993	0.0	0.0	0.0	0.0	0.0	0.0	0.0	0.0	0.0
709	true	Empty	MAGUK p55 subfamily member 3 OS=Rattus norvegicus GN=Dusp3 PE=4 SV=2	tr|G3V9L3|G3V9L3_RAT	1	1.1628939	0.0	0.0	0.0	0.0	0.0	0.60667294	0.0	0.0	0.59240407	0.81806993	0.0	0.0	0.0	0.0	0.0	0.0	0.0	0.0	0.0
710	true	Empty	Voltage-gated potassium channel subunit beta-2 OS=Rattus norvegicus GN=Kcnab2 PE=1 SV=1	KCAB2_RAT	1	1.1628939	0.0	0.0	0.0	0.0	0.0	0.60667294	0.0	0.0	0.59240407	0.81806993	0.0	0.0	0.0	0.0	0.0	0.0	0.0	0.0	0.0
711	true	Empty	Epidermal growth factor receptor pathway substrate 15-like 1 OS=Rattus norvegicus GN=Eps15l1 PE=2 SV=2	D3ZJR1_RAT	1	1.2289665	0.0	0.0	0.0	0.0	0.0	0.0	0.0	0.95857507	0.0	0.40903497	0.0	0.0	0.0	0.6080618	0.0	0.0	0.0	0.0	0.0
712	true	Empty	Heterogeneous nuclear ribonucleoprotein C (C1/C2) OS=Rattus norvegicus GN=Hnrnpc PE=2 SV=2	G3V9R8_RAT	1	1.1628939	0.0	0.0	0.0	0.0	0.0	0.60667294	0.0	0.95857507	0.0	0.40903497	0.0	0.0	0.0	0.0	0.0	0.0	0.0	0.0	0.0
713	true	Empty	Group of DnaJ (Hsp40) homolog, subfamily A, member 2 OS=Rattus norvegicus GN=Dnaja2 PE=2 SV=1+1	Q5M9H7_RAT (+1)	1	2.0	0.0	0.0	0.0	0.0	0.0	0.0	0.0	0.95857507	0.59240407	0.40903497	0.0	0.0	0.0	0.0	0.0	0.0	0.0	0.0	0.0
713.1	true	Empty	DnaJ (Hsp40) homolog, subfamily A, member 2 OS=Rattus norvegicus GN=Dnaja2 PE=2 SV=1	Q5M9H7_RAT	0	2.0	0.0	0.0	0.0	0.0	0.0	0.0	0.0	0.95857507	0.59240407	0.40903497	0.0	0.0	0.0	0.0	0.0	0.0	0.0	0.0	0.0
713.2	true	Empty	DnaJ homolog subfamily A member 2 OS=Rattus norvegicus GN=Dnaja2 PE=2 SV=1	DNJA2_RAT	0	2.0	0.0	0.0	0.0	0.0	0.0	0.0	0.0	0.95857507	0.59240407	0.40903497	0.0	0.0	0.0	0.0	0.0	0.0	0.0	0.0	0.0
714	true	Empty	Group of Isoform 2 of Protein lin-7 homolog A OS=Rattus norvegicus GN=Lin7a+3	sp|Q9Z250-2|LIN7A_RAT (+3)	1	2.0	0.0	0.0	0.0	0.0	0.0	0.0	0.0	0.95857507	0.59240407	0.40903497	0.0	0.0	0.0	0.0	0.0	0.0	0.0	0.0	0.0
714.1	true	Empty	Isoform 2 of Protein lin-7 homolog A OS=Rattus norvegicus GN=Lin7a	sp|Q9Z250-2|LIN7A_RAT	0	2.0	0.0	0.0	0.0	0.0	0.0	0.0	0.0	0.95857507	0.59240407	0.40903497	0.0	0.0	0.0	0.0	0.0	0.0	0.0	0.0	0.0
714.2	true	Empty	Protein lin-7 homolog A OS=Rattus norvegicus GN=Lin7a PE=1 SV=2	sp|Q9Z250|LIN7A_RAT	0	2.0	0.0	0.0	0.0	0.0	0.0	0.0	0.0	0.95857507	0.59240407	0.40903497	0.0	0.0	0.0	0.0	0.0	0.0	0.0	0.0	0.0
714.3	true	Empty	Protein lin-7 homolog A OS=Rattus norvegicus GN=Lin7a PE=4 SV=1	F1LQV9_RAT	0	2.0	0.0	0.0	0.0	0.0	0.0	0.0	0.0	0.95857507	0.59240407	0.40903497	0.0	0.0	0.0	0.0	0.0	0.0	0.0	0.0	0.0
714.4	true	Empty	Protein lin-7 homolog A OS=Rattus norvegicus GN=Lin7a PE=4 SV=1	M0R7K1_RAT	0	2.0	0.0	0.0	0.0	0.0	0.0	0.0	0.0	0.95857507	0.59240407	0.40903497	0.0	0.0	0.0	0.0	0.0	0.0	0.0	0.0	0.0
715	true	Empty	Transthyretin OS=Rattus norvegicus GN=Ttr PE=1 SV=1	TTHY_RAT	1	1.4725769	0.0	0.0	0.0	0.0	0.0	0.0	0.0	0.0	0.0	0.0	0.7240983	0.0	0.0	1.2161236	0.0	0.0	0.0	0.0	0.0
716	true	Empty	Collagen alpha-1(I) chain OS=Rattus norvegicus GN=Col1a1 PE=1 SV=5	CO1A1_RAT	1	2.0	0.0	0.0	0.0	0.0	0.0	0.0	0.0	1.9171501	0.0	0.0	0.0	0.0	0.0	0.0	0.0	0.0	0.0	0.0	0.0
717	true	Empty	Propionyl-CoA carboxylase alpha chain, mitochondrial OS=Rattus norvegicus GN=Pcca PE=1 SV=3	PCCA_RAT	1	1.1589589	0.0	0.0	0.0	0.0	0.0	0.0	0.0	0.95857507	0.0	0.0	0.0	0.0	0.0	0.0	0.0	0.0	0.0	0.9446288	0.0
718	false	Empty	Protein 9530053A07Rik OS=Rattus norvegicus GN=Fcgbpl1 PE=4 SV=1	tr|F7EZQ4|F7EZQ4_RAT-DECOY	1	2.0	0.0	0.0	0.0	0.0	0.0	0.0	0.0	0.0	0.0	0.0	0.0	0.0	0.0	0.0	0.0	0.0	0.0	1.8892576	0.0
719	true	Empty	Group of Neurocan core protein OS=Rattus norvegicus GN=Ncan PE=1 SV=1+1	NCAN_RAT (+1)	1	2.0	0.0	0.0	0.0	0.0	0.0	1.8200188	0.0	0.0	0.0	0.0	0.0	0.0	0.0	0.0	0.0	0.0	0.0	0.0	0.0
719.1	true	Empty	Neurocan core protein OS=Rattus norvegicus GN=Ncan PE=1 SV=1	NCAN_RAT	0	2.0	0.0	0.0	0.0	0.0	0.0	1.8200188	0.0	0.0	0.0	0.0	0.0	0.0	0.0	0.0	0.0	0.0	0.0	0.0	0.0
719.2	true	Empty	Neurocan core protein OS=Rattus norvegicus GN=Ncan PE=4 SV=1	G3V8R2_RAT	0	2.0	0.0	0.0	0.0	0.0	0.0	1.8200188	0.0	0.0	0.0	0.0	0.0	0.0	0.0	0.0	0.0	0.0	0.0	0.0	0.0
720	true	Empty	Glucose-6-phosphate 1-dehydrogenase OS=Rattus norvegicus GN=G6pdx PE=1 SV=3	G6PD_RAT	1	2.0	0.0	0.0	0.0	0.0	0.0	0.0	0.0	0.0	0.59240407	1.2271049	0.0	0.0	0.0	0.0	0.0	0.0	0.0	0.0	0.0
721	true	Empty	Group of A-kinase anchor protein 2 OS=Rattus norvegicus GN=Akap2 PE=1 SV=1+1	AKAP2_RAT (+1)	1	2.0	0.0	0.0	0.0	0.0	0.0	0.0	0.0	0.0	0.59240407	1.2271049	0.0	0.0	0.0	0.0	0.0	0.0	0.0	0.0	0.0
721.1	true	Empty	A-kinase anchor protein 2 OS=Rattus norvegicus GN=Akap2 PE=1 SV=1	AKAP2_RAT	0	2.0	0.0	0.0	0.0	0.0	0.0	0.0	0.0	0.0	0.59240407	1.2271049	0.0	0.0	0.0	0.0	0.0	0.0	0.0	0.0	0.0
721.2	true	Empty	A-kinase anchor protein 2 OS=Rattus norvegicus GN=Akap2 PE=4 SV=2	F1LPQ9_RAT	0	2.0	0.0	0.0	0.0	0.0	0.0	0.0	0.0	0.0	0.59240407	1.2271049	0.0	0.0	0.0	0.0	0.0	0.0	0.0	0.0	0.0
722	true	Empty	Protein Ncam2 (Fragment) OS=Rattus norvegicus GN=Ncam2 PE=4 SV=2	F1M8G9_RAT	1	1.1589589	0.0	0.0	0.0	0.0	0.0	0.0	0.0	0.0	0.0	0.81806993	0.0	0.0	0.0	0.0	0.0	0.0	0.0	0.9446288	0.0
723	false	Empty	Protein Col4a3 OS=Rattus norvegicus GN=Col4a3 PE=2 SV=1	tr|F1LRJ1|F1LRJ1_RAT-DECOY	1	1.6871374	0.0	0.0	0.0	0.0	0.0	1.2133459	0.0	0.47928753	0.0	0.0	0.0	0.0	0.0	0.0	0.0	0.0	0.0	0.0	0.0
724	true	Empty	Tripeptidyl-peptidase 2 OS=Rattus norvegicus GN=Tpp2 PE=2 SV=3	TPP2_RAT	1	2.0	0.0	0.0	0.0	0.0	0.0	0.0	0.0	0.95857507	0.0	0.0	0.7240983	0.0	0.0	0.0	0.0	0.0	0.0	0.0	0.0
725	true	Empty	Group of Cadherin-2 OS=Rattus norvegicus GN=Cdh2 PE=1 SV=1+1	CADH2_RAT (+1)	1	2.0	0.0	0.0	0.0	0.0	0.0	0.0	0.0	0.0	0.0	1.6361399	0.0	0.0	0.0	0.0	0.0	0.0	0.0	0.0	0.0
725.1	true	Empty	Cadherin-2 OS=Rattus norvegicus GN=Cdh2 PE=1 SV=1	CADH2_RAT	0	2.0	0.0	0.0	0.0	0.0	0.0	0.0	0.0	0.0	0.0	1.6361399	0.0	0.0	0.0	0.0	0.0	0.0	0.0	0.0	0.0
725.2	true	Empty	Cadherin-2 OS=Rattus norvegicus GN=Cdh2 PE=3 SV=1	G3V803_RAT	0	2.0	0.0	0.0	0.0	0.0	0.0	0.0	0.0	0.0	0.0	1.6361399	0.0	0.0	0.0	0.0	0.0	0.0	0.0	0.0	0.0
726	true	Empty	Carbonyl reductase [NADPH] 1 OS=Rattus norvegicus GN=Cbr1 PE=1 SV=2	CBR1_RAT	1	1.4725769	0.0	0.0	0.0	0.0	0.0	0.0	0.0	0.0	0.0	0.40903497	0.0	0.0	0.0	1.2161236	0.0	0.0	0.0	0.0	0.0
727	true	Empty	Trypsin V-B OS=Rattus norvegicus PE=2 SV=1	TRYB_RAT	1	1.4725769	0.0	0.0	0.0	0.0	0.0	0.0	0.0	0.0	0.0	0.40903497	0.0	0.0	0.0	1.2161236	0.0	0.0	0.0	0.0	0.0
728	true	Empty	1-phosphatidylinositol 4,5-bisphosphate phosphodiesterase beta-4 OS=Rattus norvegicus GN=Plcb4 PE=2 SV=1	tr|F1LNK2|F1LNK2_RAT	1	2.0	0.0	0.0	0.0	0.0	0.0	0.0	0.0	0.0	1.1848081	0.40903497	0.0	0.0	0.0	0.0	0.0	0.0	0.0	0.0	0.0
729	true	Empty	Group of Dynactin subunit 4 OS=Rattus norvegicus GN=Dctn4 PE=1 SV=1+1	sp|Q9QUR2|DCTN4_RAT (+1)	1	2.0	0.0	0.0	0.0	0.0	0.0	0.0	0.0	0.0	1.1848081	0.40903497	0.0	0.0	0.0	0.0	0.0	0.0	0.0	0.0	0.0
729.1	true	Empty	Dynactin subunit 4 OS=Rattus norvegicus GN=Dctn4 PE=1 SV=1	sp|Q9QUR2|DCTN4_RAT	0	2.0	0.0	0.0	0.0	0.0	0.0	0.0	0.0	0.0	1.1848081	0.40903497	0.0	0.0	0.0	0.0	0.0	0.0	0.0	0.0	0.0
729.2	true	Empty	Isoform 2 of Dynactin subunit 4 OS=Rattus norvegicus GN=Dctn4	sp|Q9QUR2-2|DCTN4_RAT	0	2.0	0.0	0.0	0.0	0.0	0.0	0.0	0.0	0.0	1.1848081	0.40903497	0.0	0.0	0.0	0.0	0.0	0.0	0.0	0.0	0.0
730	false	Empty	Protein Wdr60 OS=Rattus norvegicus GN=Wdr60 PE=4 SV=2	tr|D3ZYV1|D3ZYV1_RAT-DECOY	1	2.0	0.0	0.0	0.0	0.0	0.0	0.0	0.0	0.0	1.1848081	0.40903497	0.0	0.0	0.0	0.0	0.0	0.0	0.0	0.0	0.0
731	true	Empty	Ezrin OS=Rattus norvegicus GN=Ezr PE=1 SV=3	EZRI_RAT	1	1.1589589	0.0	0.0	0.0	0.0	0.0	0.0	0.0	0.95857507	0.0	0.0	0.0	0.0	0.0	0.6080618	0.0	0.0	0.0	0.0	0.0
732	true	Empty	Protein Lamc1 OS=Rattus norvegicus GN=Lamc1 PE=4 SV=1	F1MAA7_RAT	1	1.1589589	0.0	0.0	0.0	0.0	0.0	0.0	0.0	0.95857507	0.0	0.0	0.0	0.0	0.0	0.6080618	0.0	0.0	0.0	0.0	0.0
733	true	Empty	Protein Twf2 OS=Rattus norvegicus GN=Twf2 PE=2 SV=1	B0BMY7_RAT	1	1.1589589	0.0	0.0	0.0	0.0	0.0	0.0	0.0	0.95857507	0.0	0.0	0.0	0.0	0.0	0.6080618	0.0	0.0	0.0	0.0	0.0
734	true	Empty	Coronin (Fragment) OS=Rattus norvegicus GN=Coro7 PE=3 SV=2	D3ZUE2_RAT	1	1.2417331	0.0	0.0	0.0	0.0	0.0	0.60667294	0.0	0.95857507	0.0	0.0	0.0	0.0	0.0	0.0	0.0	0.0	0.0	0.0	0.0
735	false	Empty	Protein Ctr9 OS=Rattus norvegicus GN=Ctr9 PE=4 SV=1	tr|G3V897|G3V897_RAT-DECOY	1	1.2417331	0.0	0.0	0.0	0.0	0.0	0.60667294	0.0	0.95857507	0.0	0.0	0.0	0.0	0.0	0.0	0.0	0.0	0.0	0.0	0.0
736	true	Empty	Protein Adam23 OS=Rattus norvegicus GN=Adam23 PE=4 SV=1	D3ZT36_RAT	1	2.0	0.0	0.0	0.0	0.0	0.0	0.0	0.0	0.0	0.0	0.81806993	0.7240983	0.0	0.0	0.0	0.0	0.0	0.0	0.0	0.0
737	true	Empty	Group of Heterogeneous nuclear ribonucleoprotein M OS=Rattus norvegicus GN=Hnrnpm PE=4 SV=1+1	F1LV13_RAT (+1)	1	2.0	0.0	0.0	0.0	0.0	0.0	0.0	0.0	0.0	0.0	0.0	1.4481966	0.0	0.0	0.0	0.0	0.0	0.0	0.0	0.0
737.1	true	Empty	Heterogeneous nuclear ribonucleoprotein M OS=Rattus norvegicus GN=Hnrnpm PE=4 SV=1	F1LV13_RAT	0	2.0	0.0	0.0	0.0	0.0	0.0	0.0	0.0	0.0	0.0	0.0	1.4481966	0.0	0.0	0.0	0.0	0.0	0.0	0.0	0.0
737.2	true	Empty	Heterogeneous nuclear ribonucleoprotein M OS=Rattus norvegicus GN=Hnrnpm PE=4 SV=1	F1M3D3_RAT	0	2.0	0.0	0.0	0.0	0.0	0.0	0.0	0.0	0.0	0.0	0.0	1.4481966	0.0	0.0	0.0	0.0	0.0	0.0	0.0	0.0
738	true	Empty	Insulin receptor-related protein OS=Rattus norvegicus GN=Insrr PE=1 SV=3	INSRR_RAT	1	2.0	0.0	0.0	0.0	0.0	0.0	0.0	0.0	0.0	0.0	0.0	1.4481966	0.0	0.0	0.0	0.0	0.0	0.0	0.0	0.0
739	true	Empty	Nucleolar protein 8 (Predicted) OS=Rattus norvegicus GN=LOC100912253 PE=4 SV=1	D4A6L3_RAT	1	2.0	0.0	0.0	0.0	0.0	0.0	0.0	0.0	0.0	0.0	0.0	1.4481966	0.0	0.0	0.0	0.0	0.0	0.0	0.0	0.0
740	true	Empty	Protein Adam28 OS=Rattus norvegicus GN=Adam28 PE=4 SV=1	E9PTQ3_RAT	1	2.0	0.0	0.0	0.0	0.0	0.0	0.0	0.0	0.0	0.0	0.0	1.4481966	0.0	0.0	0.0	0.0	0.0	0.0	0.0	0.0
741	true	Empty	CDC42 effector protein (Rho GTPase binding) 4 (Predicted), isoform CRA_a OS=Rattus norvegicus GN=Cdc42ep4 PE=2 SV=1	B1WC33_RAT	1	2.0	0.0	0.0	0.0	0.0	0.0	0.0	0.0	1.4378626	0.0	0.0	0.0	0.0	0.0	0.0	0.0	0.0	0.0	0.0	0.0
742	true	Empty	Group of Annexin A2 OS=Rattus norvegicus GN=Anxa2 PE=1 SV=2+1	sp|Q07936|ANXA2_RAT (+1)	1	2.0	0.0	0.0	0.0	0.0	0.0	0.0	0.0	1.4378626	0.0	0.0	0.0	0.0	0.0	0.0	0.0	0.0	0.0	0.0	0.0
742.1	true	Empty	Annexin A2 OS=Rattus norvegicus GN=Anxa2 PE=1 SV=2	sp|Q07936|ANXA2_RAT	0	2.0	0.0	0.0	0.0	0.0	0.0	0.0	0.0	1.4378626	0.0	0.0	0.0	0.0	0.0	0.0	0.0	0.0	0.0	0.0	0.0
742.2	true	Empty	Isoform Long of Annexin A2 OS=Rattus norvegicus GN=Anxa2	sp|Q07936-2|ANXA2_RAT	0	2.0	0.0	0.0	0.0	0.0	0.0	0.0	0.0	1.4378626	0.0	0.0	0.0	0.0	0.0	0.0	0.0	0.0	0.0	0.0	0.0
743	true	Empty	LOC683667 protein OS=Rattus norvegicus GN=Sri PE=2 SV=1	B0BNJ1_RAT	1	2.0	0.0	0.0	0.0	0.0	0.0	0.0	0.0	1.4378626	0.0	0.0	0.0	0.0	0.0	0.0	0.0	0.0	0.0	0.0	0.0
744	true	Empty	Metallothionein-1 OS=Rattus norvegicus GN=Mt1 PE=1 SV=1	MT1_RAT	1	2.0	0.0	0.0	0.0	0.0	0.0	0.0	0.0	1.4378626	0.0	0.0	0.0	0.0	0.0	0.0	0.0	0.0	0.0	0.0	0.0
745	true	Empty	NADH dehydrogenase [ubiquinone] 1 alpha subcomplex subunit 5 OS=Rattus norvegicus GN=Ndufa5 PE=1 SV=3	NDUA5_RAT	1	1.1589589	0.0	0.0	0.0	0.0	0.0	0.0	0.0	0.0	0.0	0.81806993	0.0	0.0	0.0	0.6080618	0.0	0.0	0.0	0.0	0.0
746	false	Empty	CXXC finger 1 (PHD domain) OS=Rattus norvegicus GN=Cxxc1 PE=2 SV=1	tr|A1A5S2|A1A5S2_RAT-DECOY	1	1.1589589	0.0	0.0	0.0	0.0	0.0	0.0	0.0	0.0	0.0	0.81806993	0.0	0.0	0.0	0.6080618	0.0	0.0	0.0	0.0	0.0
747	true	Empty	Guanine nucleotide-binding protein G(z) subunit alpha OS=Rattus norvegicus GN=Gnaz PE=2 SV=3	GNAZ_RAT	1	1.2417331	0.0	0.0	0.0	0.0	0.0	0.60667294	0.0	0.0	0.0	0.81806993	0.0	0.0	0.0	0.0	0.0	0.0	0.0	0.0	0.0
748	true	Empty	NADH dehydrogenase [ubiquinone] 1 alpha subcomplex subunit 11 OS=Rattus norvegicus GN=Ndufa11 PE=2 SV=1	NDUAB_RAT	1	1.2417331	0.0	0.0	0.0	0.0	0.0	0.60667294	0.0	0.0	0.0	0.81806993	0.0	0.0	0.0	0.0	0.0	0.0	0.0	0.0	0.0
749	true	Empty	Protein Nbea (Fragment) OS=Rattus norvegicus GN=Nbea PE=4 SV=2	F1LXU4_RAT	1	1.2417331	0.0	0.0	0.0	0.0	0.0	0.60667294	0.0	0.0	0.0	0.81806993	0.0	0.0	0.0	0.0	0.0	0.0	0.0	0.0	0.0
750	true	Empty	Sodium/potassium-transporting ATPase subunit beta-3 OS=Rattus norvegicus GN=Atp1b3 PE=2 SV=1	AT1B3_RAT	1	1.2417331	0.0	0.0	0.0	0.0	0.0	0.60667294	0.0	0.0	0.0	0.81806993	0.0	0.0	0.0	0.0	0.0	0.0	0.0	0.0	0.0
751	true	Empty	Group of Glycogen synthase kinase-3 alpha OS=Rattus norvegicus GN=Gsk3a PE=1 SV=1+1	GSK3A_RAT (+1)	1	2.0	0.0	0.0	0.0	0.0	0.0	0.0	0.0	0.0	0.59240407	0.81806993	0.0	0.0	0.0	0.0	0.0	0.0	0.0	0.0	0.0
751.1	true	Empty	Glycogen synthase kinase-3 alpha OS=Rattus norvegicus GN=Gsk3a PE=1 SV=1	GSK3A_RAT	0	2.0	0.0	0.0	0.0	0.0	0.0	0.0	0.0	0.0	0.59240407	0.81806993	0.0	0.0	0.0	0.0	0.0	0.0	0.0	0.0	0.0
751.2	true	Empty	Glycogen synthase kinase-3 alpha OS=Rattus norvegicus GN=Gsk3a PE=4 SV=2	F1LP91_RAT	0	2.0	0.0	0.0	0.0	0.0	0.0	0.0	0.0	0.0	0.59240407	0.81806993	0.0	0.0	0.0	0.0	0.0	0.0	0.0	0.0	0.0
752	true	Empty	Protein Etl4 (Fragment) OS=Rattus norvegicus GN=Etl4 PE=4 SV=1	M0R618_RAT	1	2.0	0.0	0.0	0.0	0.0	0.0	0.0	0.0	0.0	0.59240407	0.81806993	0.0	0.0	0.0	0.0	0.0	0.0	0.0	0.0	0.0
753	true	Empty	Aldehyde dehydrogenase X, mitochondrial OS=Rattus norvegicus GN=Aldh1b1 PE=3 SV=1	G3V7I5_RAT	1	2.0	0.0	0.0	0.0	0.0	0.0	0.0	0.0	0.95857507	0.0	0.40903497	0.0	0.0	0.0	0.0	0.0	0.0	0.0	0.0	0.0
754	true	Empty	Protein Pear1 OS=Rattus norvegicus GN=Pear1 PE=2 SV=1	tr|E9PTZ1|E9PTZ1_RAT	1	2.0	0.0	0.0	0.0	0.0	0.0	0.0	0.0	0.95857507	0.0	0.40903497	0.0	0.0	0.0	0.0	0.0	0.0	0.0	0.0	0.0
755	true	Empty	Protein Ppp2r5e OS=Rattus norvegicus GN=Ppp2r5e PE=4 SV=1	D3ZHI9_RAT	1	2.0	0.0	0.0	0.0	0.0	0.0	0.0	0.0	0.95857507	0.0	0.40903497	0.0	0.0	0.0	0.0	0.0	0.0	0.0	0.0	0.0
756	true	Empty	Retinal dehydrogenase 1 OS=Rattus norvegicus GN=Aldh1a1 PE=1 SV=3	AL1A1_RAT	1	2.0	0.0	0.0	0.0	0.0	0.0	0.0	0.0	0.95857507	0.0	0.40903497	0.0	0.0	0.0	0.0	0.0	0.0	0.0	0.0	0.0
757	true	Empty	Tryptophan--tRNA ligase, cytoplasmic OS=Rattus norvegicus GN=Wars PE=1 SV=2	SYWC_RAT	1	2.0	0.0	0.0	0.0	0.0	0.0	0.0	0.0	0.95857507	0.0	0.40903497	0.0	0.0	0.0	0.0	0.0	0.0	0.0	0.0	0.0
758	false	Empty	Protein Wbp7 (Fragment) OS=Rattus norvegicus GN=Kmt2b PE=4 SV=2	tr|D3ZKG0|D3ZKG0_RAT-DECOY	1	2.0	0.0	0.0	0.0	0.0	0.0	0.0	0.0	0.95857507	0.0	0.40903497	0.0	0.0	0.0	0.0	0.0	0.0	0.0	0.0	0.0
759	true	Empty	Protein Dnaja3 OS=Rattus norvegicus GN=Dnaja3 PE=3 SV=1	G3V6I5_RAT	1	2.0	0.0	0.0	0.0	0.0	0.0	0.0	0.0	0.47928753	0.0	0.81806993	0.0	0.0	0.0	0.0	0.0	0.0	0.0	0.0	0.0
760	true	Empty	Solute carrier family 2, facilitated glucose transporter member 1 OS=Rattus norvegicus GN=Slc2a1 PE=1 SV=1	GTR1_RAT	1	2.0	0.0	0.0	0.0	0.0	0.0	0.0	0.0	0.47928753	0.0	0.81806993	0.0	0.0	0.0	0.0	0.0	0.0	0.0	0.0	0.0
761	false	Empty	Protein Kdm2b OS=Rattus norvegicus GN=Kdm2b PE=2 SV=2	tr|F1LLW9|F1LLW9_RAT-DECOY	1	2.0	0.0	0.0	0.0	0.0	0.0	0.0	0.0	0.47928753	0.0	0.81806993	0.0	0.0	0.0	0.0	0.0	0.0	0.0	0.0	0.0
762	false	Empty	Protein Utrn (Fragment) OS=Rattus norvegicus GN=Utrn PE=2 SV=2	tr|F1M705|F1M705_RAT-DECOY	1	2.0	0.0	0.0	0.0	0.0	0.0	0.0	0.0	0.47928753	0.0	0.81806993	0.0	0.0	0.0	0.0	0.0	0.0	0.0	0.0	0.0
763	true	Empty	Protein Ap3b2 OS=Rattus norvegicus GN=Ap3b2 PE=4 SV=1	D4AE00_RAT	1	2.0	0.0	0.0	0.0	0.0	0.0	0.0	0.0	0.0	0.0	1.2271049	0.0	0.0	0.0	0.0	0.0	0.0	0.0	0.0	0.0
764	true	Empty	A disintegrin and metallopeptidase domain 6 OS=Rattus norvegicus GN=Adam6 PE=4 SV=1	G3V9N4_RAT	1	2.0	0.0	0.0	0.0	0.0	0.0	0.0	0.0	0.0	0.0	0.0	0.0	0.0	0.0	1.2161236	0.0	0.0	0.0	0.0	0.0
765	true	Empty	Activin receptor type-2A OS=Rattus norvegicus GN=Acvr2a PE=1 SV=1	AVR2A_RAT	1	2.0	0.0	0.0	0.0	0.0	0.0	0.0	0.0	0.0	0.0	0.0	0.0	0.0	0.0	1.2161236	0.0	0.0	0.0	0.0	0.0
766	true	Empty	Group of Protein Atp8a1 (Fragment) OS=Rattus norvegicus GN=Atp8a1 PE=4 SV=2+2	F1LUT4_RAT (+2)	1	2.0	0.0	0.0	0.0	0.0	0.0	0.0	0.0	0.0	0.0	0.0	0.0	0.0	0.0	1.2161236	0.0	0.0	0.0	0.0	0.0
766.1	true	Empty	Protein Atp8a1 (Fragment) OS=Rattus norvegicus GN=Atp8a1 PE=4 SV=2	F1LUT4_RAT	0	2.0	0.0	0.0	0.0	0.0	0.0	0.0	0.0	0.0	0.0	0.0	0.0	0.0	0.0	1.2161236	0.0	0.0	0.0	0.0	0.0
766.2	true	Empty	Protein Atp8a1 (Fragment) OS=Rattus norvegicus GN=Atp8a1 PE=4 SV=2	F1M439_RAT	0	2.0	0.0	0.0	0.0	0.0	0.0	0.0	0.0	0.0	0.0	0.0	0.0	0.0	0.0	1.2161236	0.0	0.0	0.0	0.0	0.0
766.3	true	Empty	Protein Atp8a1 (Fragment) OS=Rattus norvegicus GN=Atp8a1 PE=4 SV=2	F1M585_RAT	0	2.0	0.0	0.0	0.0	0.0	0.0	0.0	0.0	0.0	0.0	0.0	0.0	0.0	0.0	1.2161236	0.0	0.0	0.0	0.0	0.0
767	false	Empty	Tomoregulin-1 OS=Rattus norvegicus GN=Tmeff1 PE=2 SV=1	sp|Q9QYV1|TEFF1_RAT-DECOY	1	2.0	0.0	0.0	0.0	0.0	0.0	0.0	0.0	0.0	0.0	0.0	0.0	0.0	0.0	1.2161236	0.0	0.0	0.0	0.0	0.0
768	true	Empty	Isoform 3 of Glutamate receptor 2 OS=Rattus norvegicus GN=Gria2	sp|P19491-3|GRIA2_RAT	1	2.0	0.0	0.0	0.0	0.0	0.0	1.2133459	0.0	0.0	0.0	0.0	0.0	0.0	0.0	0.0	0.0	0.0	0.0	0.0	0.0
769	true	Empty	Protein Arl15 (Fragment) OS=Rattus norvegicus GN=Arl15 PE=4 SV=1	F1M6C4_RAT	1	2.0	0.0	0.0	0.0	0.0	0.0	1.2133459	0.0	0.0	0.0	0.0	0.0	0.0	0.0	0.0	0.0	0.0	0.0	0.0	0.0
770	true	Empty	Protein Wfs1 OS=Rattus norvegicus GN=Wfs1 PE=4 SV=2	E9PT53_RAT	1	2.0	0.0	0.0	0.0	0.0	0.0	1.2133459	0.0	0.0	0.0	0.0	0.0	0.0	0.0	0.0	0.0	0.0	0.0	0.0	0.0
771	true	Empty	Group of Aldehyde dehydrogenase OS=Rattus norvegicus GN=Aldh3a2 PE=3 SV=1+1	G3V9W6_RAT (+1)	1	2.0	0.0	0.0	0.0	0.0	0.0	0.0	0.0	0.0	1.1848081	0.0	0.0	0.0	0.0	0.0	0.0	0.0	0.0	0.0	0.0
771.1	true	Empty	Aldehyde dehydrogenase OS=Rattus norvegicus GN=Aldh3a2 PE=3 SV=1	G3V9W6_RAT	0	2.0	0.0	0.0	0.0	0.0	0.0	0.0	0.0	0.0	1.1848081	0.0	0.0	0.0	0.0	0.0	0.0	0.0	0.0	0.0	0.0
771.2	true	Empty	Fatty aldehyde dehydrogenase OS=Rattus norvegicus GN=Aldh3a2 PE=1 SV=1	AL3A2_RAT	0	2.0	0.0	0.0	0.0	0.0	0.0	0.0	0.0	0.0	1.1848081	0.0	0.0	0.0	0.0	0.0	0.0	0.0	0.0	0.0	0.0
772	true	Empty	Roundabout homolog 1 (Fragment) OS=Rattus norvegicus GN=Robo1 PE=2 SV=2	tr|F1LQI2|F1LQI2_RAT	1	2.0	0.0	0.0	0.0	0.0	0.0	0.0	0.0	0.0	1.1848081	0.0	0.0	0.0	0.0	0.0	0.0	0.0	0.0	0.0	0.0
773	true	Empty	Ankyrin repeat and sterile alpha motif domain-containing protein 1B OS=Rattus norvegicus GN=Anks1b PE=1 SV=1	sp|P0C6S7|ANS1B_RAT	1	2.0	0.0	0.0	0.0	0.0	0.0	0.0	0.0	0.95857507	0.0	0.0	0.0	0.0	0.0	0.0	0.0	0.0	0.0	0.0	0.0
774	true	Empty	Group of Bleomycin hydrolase OS=Rattus norvegicus GN=Blmh PE=1 SV=1+1	BLMH_RAT (+1)	1	2.0	0.0	0.0	0.0	0.0	0.0	0.0	0.0	0.95857507	0.0	0.0	0.0	0.0	0.0	0.0	0.0	0.0	0.0	0.0	0.0
774.1	true	Empty	Bleomycin hydrolase OS=Rattus norvegicus GN=Blmh PE=1 SV=1	BLMH_RAT	0	2.0	0.0	0.0	0.0	0.0	0.0	0.0	0.0	0.95857507	0.0	0.0	0.0	0.0	0.0	0.0	0.0	0.0	0.0	0.0	0.0
774.2	true	Empty	Bleomycin hydrolase OS=Rattus norvegicus GN=Blmh PE=2 SV=1	A1A5L1_RAT	0	2.0	0.0	0.0	0.0	0.0	0.0	0.0	0.0	0.95857507	0.0	0.0	0.0	0.0	0.0	0.0	0.0	0.0	0.0	0.0	0.0
775	true	Empty	Group of Disks large homolog 1 OS=Rattus norvegicus GN=Dlg1 PE=1 SV=1+1	DLG1_RAT (+1)	1	2.0	0.0	0.0	0.0	0.0	0.0	0.0	0.0	0.95857507	0.0	0.0	0.0	0.0	0.0	0.0	0.0	0.0	0.0	0.0	0.0
775.1	true	Empty	Disks large homolog 1 OS=Rattus norvegicus GN=Dlg1 PE=1 SV=1	DLG1_RAT	0	2.0	0.0	0.0	0.0	0.0	0.0	0.0	0.0	0.95857507	0.0	0.0	0.0	0.0	0.0	0.0	0.0	0.0	0.0	0.0	0.0
775.2	true	Empty	Disks large homolog 1 OS=Rattus norvegicus GN=Dlg1 PE=4 SV=1	F1LNM0_RAT	0	2.0	0.0	0.0	0.0	0.0	0.0	0.0	0.0	0.95857507	0.0	0.0	0.0	0.0	0.0	0.0	0.0	0.0	0.0	0.0	0.0
776	true	Empty	Group of Lipid phosphate phosphatase-related protein type 4 OS=Rattus norvegicus GN=Lppr4 PE=2 SV=1+1	LPPR4_RAT (+1)	1	2.0	0.0	0.0	0.0	0.0	0.0	0.0	0.0	0.95857507	0.0	0.0	0.0	0.0	0.0	0.0	0.0	0.0	0.0	0.0	0.0
776.1	true	Empty	Lipid phosphate phosphatase-related protein type 4 OS=Rattus norvegicus GN=Lppr4 PE=2 SV=1	LPPR4_RAT	0	2.0	0.0	0.0	0.0	0.0	0.0	0.0	0.0	0.95857507	0.0	0.0	0.0	0.0	0.0	0.0	0.0	0.0	0.0	0.0	0.0
776.2	true	Empty	Lipid phosphate phosphatase-related protein type 4 OS=Rattus norvegicus GN=Lppr4 PE=4 SV=1	G3V864_RAT	0	2.0	0.0	0.0	0.0	0.0	0.0	0.0	0.0	0.95857507	0.0	0.0	0.0	0.0	0.0	0.0	0.0	0.0	0.0	0.0	0.0
777	true	Empty	Olfactomedin-like 2A (Predicted) OS=Rattus norvegicus GN=Olfml2a PE=4 SV=2	D3ZMR0_RAT	1	2.0	0.0	0.0	0.0	0.0	0.0	0.0	0.0	0.95857507	0.0	0.0	0.0	0.0	0.0	0.0	0.0	0.0	0.0	0.0	0.0
778	true	Empty	Phospholipase A-2-activating protein OS=Rattus norvegicus GN=Plaa PE=2 SV=3	PLAP_RAT	1	2.0	0.0	0.0	0.0	0.0	0.0	0.0	0.0	0.95857507	0.0	0.0	0.0	0.0	0.0	0.0	0.0	0.0	0.0	0.0	0.0
779	true	Empty	Protein Fras1 OS=Rattus norvegicus GN=Fras1 PE=4 SV=2	F1M3H3_RAT	1	2.0	0.0	0.0	0.0	0.0	0.0	0.0	0.0	0.95857507	0.0	0.0	0.0	0.0	0.0	0.0	0.0	0.0	0.0	0.0	0.0
780	true	Empty	Sulfhydryl oxidase 1 OS=Rattus norvegicus GN=Qsox1 PE=1 SV=1	sp|Q6IUU3|QSOX1_RAT	1	2.0	0.0	0.0	0.0	0.0	0.0	0.0	0.0	0.95857507	0.0	0.0	0.0	0.0	0.0	0.0	0.0	0.0	0.0	0.0	0.0
781	false	Empty	Group of Isoform 2 of Regulating synaptic membrane exocytosis protein 1 OS=Rattus norvegicus GN=Rims1+1	sp|Q9JIR4-2|RIMS1_RAT-DECOY (+1)	1	2.0	0.0	0.0	0.0	0.0	0.0	0.0	0.0	0.95857507	0.0	0.0	0.0	0.0	0.0	0.0	0.0	0.0	0.0	0.0	0.0
781.1	false	Empty	Isoform 2 of Regulating synaptic membrane exocytosis protein 1 OS=Rattus norvegicus GN=Rims1	sp|Q9JIR4-2|RIMS1_RAT-DECOY	0	2.0	0.0	0.0	0.0	0.0	0.0	0.0	0.0	0.95857507	0.0	0.0	0.0	0.0	0.0	0.0	0.0	0.0	0.0	0.0	0.0
781.2	false	Empty	Regulating synaptic membrane exocytosis protein 1 OS=Rattus norvegicus GN=Rims1 PE=1 SV=1	sp|Q9JIR4|RIMS1_RAT-DECOY	0	2.0	0.0	0.0	0.0	0.0	0.0	0.0	0.0	0.95857507	0.0	0.0	0.0	0.0	0.0	0.0	0.0	0.0	0.0	0.0	0.0
782	false	Empty	Protein Rnf213 OS=Rattus norvegicus GN=Rnf213 PE=2 SV=2	tr|F1M0R1|F1M0R1_RAT-DECOY	1	2.0	0.0	0.0	0.0	0.0	0.0	0.0	0.0	0.95857507	0.0	0.0	0.0	0.0	0.0	0.0	0.0	0.0	0.0	0.0	0.0
783	true	Empty	ADP-ribosylation factor-like protein 8B OS=Rattus norvegicus GN=Arl8b PE=2 SV=1	ARL8B_RAT	1	2.0	0.0	0.0	0.0	0.0	0.0	0.0	0.0	0.0	0.0	0.81806993	0.0	0.0	0.0	0.0	0.0	0.0	0.0	0.0	0.0
784	true	Empty	Cytohesin-3 OS=Rattus norvegicus GN=Cyth3 PE=2 SV=1	CYH3_RAT	1	2.0	0.0	0.0	0.0	0.0	0.0	0.0	0.0	0.0	0.0	0.81806993	0.0	0.0	0.0	0.0	0.0	0.0	0.0	0.0	0.0
785	true	Empty	Group of Ankycorbin (Fragment) OS=Rattus norvegicus GN=Rai14 PE=2 SV=1+1	tr|F1LM75|F1LM75_RAT (+1)	1	2.0	0.0	0.0	0.0	0.0	0.0	0.0	0.0	0.0	0.0	0.81806993	0.0	0.0	0.0	0.0	0.0	0.0	0.0	0.0	0.0
785.1	true	Empty	Ankycorbin (Fragment) OS=Rattus norvegicus GN=Rai14 PE=2 SV=1	tr|F1LM75|F1LM75_RAT	0	2.0	0.0	0.0	0.0	0.0	0.0	0.0	0.0	0.0	0.0	0.81806993	0.0	0.0	0.0	0.0	0.0	0.0	0.0	0.0	0.0
785.2	true	Empty	Ankycorbin OS=Rattus norvegicus GN=Rai14 PE=2 SV=2	sp|Q5U312|RAI14_RAT	0	2.0	0.0	0.0	0.0	0.0	0.0	0.0	0.0	0.0	0.0	0.81806993	0.0	0.0	0.0	0.0	0.0	0.0	0.0	0.0	0.0
786	true	Empty	Group of Dynamin-like 120 kDa protein, mitochondrial OS=Rattus norvegicus GN=Opa1 PE=1 SV=1+3	sp|Q2TA68|OPA1_RAT (+3)	1	2.0	0.0	0.0	0.0	0.0	0.0	0.0	0.0	0.0	0.0	0.81806993	0.0	0.0	0.0	0.0	0.0	0.0	0.0	0.0	0.0
786.1	true	Empty	Dynamin-like 120 kDa protein, mitochondrial OS=Rattus norvegicus GN=Opa1 PE=1 SV=1	sp|Q2TA68|OPA1_RAT	0	2.0	0.0	0.0	0.0	0.0	0.0	0.0	0.0	0.0	0.0	0.81806993	0.0	0.0	0.0	0.0	0.0	0.0	0.0	0.0	0.0
786.2	true	Empty	Dynamin-like 120 kDa protein, mitochondrial OS=Rattus norvegicus GN=Opa1 PE=3 SV=2	D4A8U5_RAT	0	2.0	0.0	0.0	0.0	0.0	0.0	0.0	0.0	0.0	0.0	0.81806993	0.0	0.0	0.0	0.0	0.0	0.0	0.0	0.0	0.0
786.3	true	Empty	Isoform 2 of Dynamin-like 120 kDa protein, mitochondrial OS=Rattus norvegicus GN=Opa1	sp|Q2TA68-2|OPA1_RAT	0	2.0	0.0	0.0	0.0	0.0	0.0	0.0	0.0	0.0	0.0	0.81806993	0.0	0.0	0.0	0.0	0.0	0.0	0.0	0.0	0.0
786.4	true	Empty	Isoform 3 of Dynamin-like 120 kDa protein, mitochondrial OS=Rattus norvegicus GN=Opa1	sp|Q2TA68-3|OPA1_RAT	0	2.0	0.0	0.0	0.0	0.0	0.0	0.0	0.0	0.0	0.0	0.81806993	0.0	0.0	0.0	0.0	0.0	0.0	0.0	0.0	0.0
787	true	Empty	Group of Folate hydrolase OS=Rattus norvegicus GN=Folh1 PE=4 SV=1+1	G3V7S0_RAT (+1)	1	2.0	0.0	0.0	0.0	0.0	0.0	0.0	0.0	0.0	0.0	0.81806993	0.0	0.0	0.0	0.0	0.0	0.0	0.0	0.0	0.0
787.1	true	Empty	Folate hydrolase OS=Rattus norvegicus GN=Folh1 PE=4 SV=1	G3V7S0_RAT	0	2.0	0.0	0.0	0.0	0.0	0.0	0.0	0.0	0.0	0.0	0.81806993	0.0	0.0	0.0	0.0	0.0	0.0	0.0	0.0	0.0
787.2	true	Empty	Glutamate carboxypeptidase 2 OS=Rattus norvegicus GN=Folh1 PE=2 SV=1	FOLH1_RAT	0	2.0	0.0	0.0	0.0	0.0	0.0	0.0	0.0	0.0	0.0	0.81806993	0.0	0.0	0.0	0.0	0.0	0.0	0.0	0.0	0.0
788	true	Empty	Group of Hypoxia up-regulated protein 1 OS=Rattus norvegicus GN=Hyou1 PE=1 SV=1+1	HYOU1_RAT (+1)	1	2.0	0.0	0.0	0.0	0.0	0.0	0.0	0.0	0.0	0.0	0.81806993	0.0	0.0	0.0	0.0	0.0	0.0	0.0	0.0	0.0
788.1	true	Empty	Hypoxia up-regulated protein 1 OS=Rattus norvegicus GN=Hyou1 PE=1 SV=1	HYOU1_RAT	0	2.0	0.0	0.0	0.0	0.0	0.0	0.0	0.0	0.0	0.0	0.81806993	0.0	0.0	0.0	0.0	0.0	0.0	0.0	0.0	0.0
788.2	true	Empty	Hypoxia up-regulated protein 1 OS=Rattus norvegicus GN=Hyou1 PE=3 SV=1	F1LN18_RAT	0	2.0	0.0	0.0	0.0	0.0	0.0	0.0	0.0	0.0	0.0	0.81806993	0.0	0.0	0.0	0.0	0.0	0.0	0.0	0.0	0.0
789	true	Empty	Protein Copa OS=Rattus norvegicus GN=Copa PE=4 SV=1	G3V6T1_RAT	1	2.0	0.0	0.0	0.0	0.0	0.0	0.0	0.0	0.0	0.0	0.81806993	0.0	0.0	0.0	0.0	0.0	0.0	0.0	0.0	0.0
790	true	Empty	Protein Pi4ka OS=Rattus norvegicus GN=Pi4ka PE=2 SV=2	tr|F1LRW9|F1LRW9_RAT	1	2.0	0.0	0.0	0.0	0.0	0.0	0.0	0.0	0.0	0.0	0.81806993	0.0	0.0	0.0	0.0	0.0	0.0	0.0	0.0	0.0
791	false	Empty	Protein Taf7l OS=Rattus norvegicus GN=Taf7l PE=4 SV=1	tr|D4AC01|D4AC01_RAT-DECOY	1	2.0	0.0	0.0	0.0	0.0	0.0	0.0	0.0	0.0	0.0	0.81806993	0.0	0.0	0.0	0.0	0.0	0.0	0.0	0.0	0.0
END OF FILE
