# Supplementary material for: Substrate-Mediated Laser Ablation under Ambient Conditions for Spatially-Resolved Tissue Proteomics
Source: Sci Rep. 2015 Dec 17;5:18135. doi: 10.1038/srep18135 (PMC4682183; doi:10.1038/srep18135)
Supplement: Supplementray data3 [file srep18135-s3.xls]

## Sheet: Common proteins all regions
Protein Name	Accession Number	Region1	Region2	Region3	Region4
Cluster of Tubulin beta-5 chain OS=Rattus norvegicus GN=Tubb5 PE=1 SV=1+5	TBB5_RAT	662.639	677.035	529.075	688.401
Cluster of Glial fibrillary acidic protein OS=Rattus norvegicus GN=Gfap PE=1 SV=2+12	GFAP_RAT	593.143	529.601	376.741	390.61
Cluster of Tubulin alpha-1B chain OS=Rattus norvegicus GN=Tuba1b PE=1 SV=1+2	TBA1B_RAT	455.766	415.145	327.601	409.947
Cluster of Actin, cytoplasmic 1 OS=Rattus norvegicus GN=Actb PE=1 SV=1+2	ACTB_RAT	383.038	349.187	304.668	369.339
Cluster of 14-3-3 protein gamma OS=Rattus norvegicus GN=Ywhag PE=1 SV=2+6	1433G_RAT	315.158	283.23	286.104	325.83
Cluster of Dihydropyrimidinase-related protein 2 OS=Rattus norvegicus GN=Dpysl2 PE=1 SV=1+2	DPYL2_RAT	336.168	312.329	236.418	297.792
Cluster of Heat shock cognate 71 kDa protein OS=Rattus norvegicus GN=Hspa8 PE=1 SV=1+2	HSP7C_RAT	321.622	230.852	236.964	256.217
Group of ATP synthase subunit beta OS=Rattus norvegicus GN=Atp5b PE=3 SV=1+1	G3V6D3_RAT	286.066	232.791	219.492	251.383
Brain acid soluble protein 1 OS=Rattus norvegicus GN=Basp1 PE=1 SV=2	BASP1_RAT	350.714	209.512	172.536	226.244
Cluster of Synapsin-1 OS=Rattus norvegicus GN=Syn1 PE=1 SV=3+2	SYN1_RAT	255.358	174.594	239.694	269.753
Myelin basic protein OS=Rattus norvegicus GN=Mbp PE=1 SV=3	MBP_RAT	295.763	238.611	144.144	128.592
Group of Spectrin alpha chain, non-erythrocytic 1 OS=Rattus norvegicus GN=Sptan1 PE=1 SV=2+1	SPTN1_RAT	189.095	186.233	240.24	194.338
Cluster of Fructose-bisphosphate aldolase A OS=Rattus norvegicus GN=Aldoa PE=1 SV=2+1	ALDOA_RAT	202.024	157.134	184.548	193.371
Glyceraldehyde-3-phosphate dehydrogenase OS=Rattus norvegicus GN=Gapdh PE=1 SV=3	G3P_RAT	205.257	137.735	155.064	179.835
Cluster of Alpha-enolase OS=Rattus norvegicus GN=Eno1 PE=1 SV=4+2	ENOA_RAT	189.095	124.155	167.622	187.57
Malate dehydrogenase, mitochondrial OS=Rattus norvegicus GN=Mdh2 PE=1 SV=2	MDHM_RAT	193.943	131.915	121.758	164.366
ATP synthase subunit alpha, mitochondrial OS=Rattus norvegicus GN=Atp5a1 PE=1 SV=2	ATPA_RAT	192.327	137.735	133.77	161.465
Microtubule-associated protein OS=Rattus norvegicus GN=Map2 PE=4 SV=2	F1MAQ5_RAT	161.619	133.855	121.212	192.404
Group of Clathrin heavy chain 1 OS=Rattus norvegicus GN=Cltc PE=1 SV=3+1	CLH1_RAT	182.63	151.314	152.334	189.504
Pyruvate kinase PKM OS=Rattus norvegicus GN=Pkm PE=1 SV=3	KPYM_RAT	174.549	135.795	130.494	154.697
Cluster of Sodium/potassium-transporting ATPase subunit alpha-3 OS=Rattus norvegicus GN=Atp1a3 PE=1 SV=2+2	AT1A3_RAT	111.517	242.491	187.278	169.2
Cluster of Hemoglobin subunit beta-1 OS=Rattus norvegicus GN=Hbb PE=1 SV=3+2	HBB1_RAT	137.376	79.5371	158.34	209.808
Cluster of Microtubule-associated protein 1A OS=Rattus norvegicus GN=Map1a PE=1 SV=1+1	MAP1A_RAT	150.306	172.654	132.132	113.122
Creatine kinase B-type OS=Rattus norvegicus GN=Ckb PE=1 SV=2	KCRB_RAT	155.155	126.095	120.12	134.393
Cluster of Protein Sptbn1 OS=Rattus norvegicus GN=Sptbn1 PE=4 SV=2+1	G3V6S0_RAT	100.204	159.074	171.444	126.658
Triosephosphate isomerase OS=Rattus norvegicus GN=Tpi1 PE=1 SV=2	TPIS_RAT	140.609	98.9364	91.7281	107.321
Cluster of Heat shock protein HSP 90-alpha OS=Rattus norvegicus GN=Hsp90aa1 PE=1 SV=3+2	HS90A_RAT	108.285	126.095	123.942	127.625
Hemoglobin subunit alpha-1/2 OS=Rattus norvegicus GN=Hba1 PE=1 SV=3	HBA_RAT	116.366	83.4169	93.3661	129.559
Cluster of Keratin, type I cytoskeletal 10 OS=Rattus norvegicus GN=Krt10 PE=3 SV=1+4	K1C10_RAT	171.316	19.3993	62.7901	89.9176
Cluster of Dynamin-1 OS=Rattus norvegicus GN=Dnm1 PE=1 SV=2+3	DYN1_RAT	132.528	96.9964	108.654	101.52
Neuromodulin OS=Rattus norvegicus GN=Gap43 PE=1 SV=1	NEUM_RAT	103.436	65.9576	99.3722	108.288
Serum albumin OS=Rattus norvegicus GN=Alb PE=1 SV=2	ALBU_RAT	113.134	65.9576	92.2741	130.526
Syntaxin-binding protein 1 OS=Rattus norvegicus GN=Stxbp1 PE=1 SV=1	STXB1_RAT	126.063	93.1166	108.654	92.8182
Cluster of Rab GDP dissociation inhibitor alpha OS=Rattus norvegicus GN=Gdi1 PE=1 SV=1+1	GDIA_RAT	98.5878	96.9964	85.1761	87.017
Cluster of L-lactate dehydrogenase B chain OS=Rattus norvegicus GN=Ldhb PE=1 SV=2+1	LDHB_RAT	95.3554	83.4169	87.9061	84.1165
Vesicle-fusing ATPase OS=Rattus norvegicus GN=Nsf PE=1 SV=1	NSF_RAT	101.82	83.4169	72.0721	87.9839
Aconitate hydratase, mitochondrial OS=Rattus norvegicus GN=Aco2 PE=1 SV=2	ACON_RAT	93.7392	83.4169	93.3661	89.9176
Malate dehydrogenase, cytoplasmic OS=Rattus norvegicus GN=Mdh1 PE=1 SV=3	MDHC_RAT	95.3554	77.5971	68.7961	84.1165
Calmodulin OS=Rattus norvegicus GN=Calm1 PE=1 SV=2	CALM_RAT	93.7392	77.5971	60.6061	72.5142
60 kDa heat shock protein, mitochondrial OS=Rattus norvegicus GN=Hspd1 PE=1 SV=1	CH60_RAT	85.6582	73.7173	61.1521	85.0833
Hexokinase-1 OS=Rattus norvegicus GN=Hk1 PE=1 SV=4	HXK1_RAT	69.4963	62.0777	76.9861	83.1496
Cluster of Calcium/calmodulin-dependent protein kinase type II subunit alpha OS=Rattus norvegicus GN=Camk2a PE=1 SV=1+3	KCC2A_RAT	46.8696	106.696	78.0781	84.1165
Cluster of Serine/threonine-protein phosphatase 2B catalytic subunit alpha isoform OS=Rattus norvegicus GN=Ppp3ca PE=1 SV=1+2	PP2BA_RAT	75.9611	79.5371	54.0541	60.9119
Aspartate aminotransferase, mitochondrial OS=Rattus norvegicus GN=Got2 PE=1 SV=2	AATM_RAT	74.3449	60.1378	63.8821	68.6468
V-type proton ATPase subunit B, brain isoform OS=Rattus norvegicus GN=Atp6v1b2 PE=1 SV=1	VATB2_RAT	67.8801	58.1979	66.6121	65.7462
Peptidyl-prolyl cis-trans isomerase A OS=Rattus norvegicus GN=Ppia PE=1 SV=2	PPIA_RAT	71.1125	75.6572	57.3301	64.7793
Microtubule-associated protein OS=Rattus norvegicus GN=Mapt PE=4 SV=1	D3ZRX4_RAT	80.8097	65.9576	51.3241	62.8456
Cytochrome b-c1 complex subunit 2, mitochondrial OS=Rattus norvegicus GN=Uqcrc2 PE=1 SV=2	QCR2_RAT	72.7287	58.1979	49.1401	64.7793
Cluster of Alpha-synuclein OS=Rattus norvegicus GN=Snca PE=1 SV=1+3	SYUA_RAT	67.8801	44.6184	65.5201	60.9119
Phosphoglycerate kinase 1 OS=Rattus norvegicus GN=Pgk1 PE=1 SV=2	PGK1_RAT	67.8801	54.318	64.9741	62.8456
Cluster of Heterogeneous nuclear ribonucleoproteins A2/B1 (Fragment) OS=Rattus norvegicus GN=Hnrnpa2b1 PE=4 SV=1+10	F1LNF1_RAT	66.2639	46.5583	56.7841	64.7793
Neurogranin OS=Rattus norvegicus GN=Nrgn PE=1 SV=1	NEUG_RAT	77.5773	44.6184	28.938	50.2765
Protein Atp6v1a OS=Rattus norvegicus GN=Atp6v1a PE=3 SV=1	D4A133_RAT	54.9506	62.0777	63.3361	64.7793
Cluster of ADP-ribosylation factor 1 OS=Rattus norvegicus GN=Arf1 PE=1 SV=2+1	ARF1_RAT	63.0315	40.7385	39.3121	58.0114
Superoxide dismutase [Cu-Zn] OS=Rattus norvegicus GN=Sod1 PE=1 SV=2	SODC_RAT	72.7287	40.7385	42.5881	49.3097
Cluster of Guanine nucleotide-binding protein G(I)/G(S)/G(T) subunit beta-1 OS=Rattus norvegicus GN=Gnb1 PE=1 SV=4+1	GBB1_RAT	66.2639	44.6184	44.7721	50.2765
Glutamate dehydrogenase 1, mitochondrial OS=Rattus norvegicus GN=Glud1 PE=1 SV=2	DHE3_RAT	43.6372	38.7986	70.9801	63.8125
Myelin proteolipid protein OS=Rattus norvegicus GN=Plp1 PE=1 SV=2	MYPR_RAT	63.0315	87.2968	50.7781	35.7737
Cluster of Cofilin-1 OS=Rattus norvegicus GN=Cfl1 PE=1 SV=3+1	COF1_RAT	53.3344	44.6184	44.7721	52.2102
Microtubule-associated protein 6 OS=Rattus norvegicus GN=Map6 PE=1 SV=1	MAP6_RAT	69.4963	62.0777	51.8701	41.5748
2',3'-cyclic-nucleotide 3'-phosphodiesterase OS=Rattus norvegicus GN=Cnp PE=1 SV=2	CN37_RAT	58.1829	100.876	62.7901	22.2377
Glutamine synthetase OS=Rattus norvegicus GN=Glul PE=1 SV=3	GLNA_RAT	53.3344	50.4382	50.2321	55.1108
Creatine kinase, mitochondrial 1, ubiquitous OS=Rattus norvegicus GN=Ckmt1b PE=2 SV=1	Q5BJT9_RAT	59.7991	44.6184	38.2201	37.7074
Cluster of Elongation factor 1-alpha 1 OS=Rattus norvegicus GN=Eef1a1 PE=1 SV=1+2	EF1A1_RAT	50.102	42.6784	47.5021	51.2434
Aspartate aminotransferase, cytoplasmic OS=Rattus norvegicus GN=Got1 PE=1 SV=3	AATC_RAT	59.7991	40.7385	46.4101	44.4754
Phosphatidylethanolamine-binding protein 1 OS=Rattus norvegicus GN=Pebp1 PE=1 SV=3	PEBP1_RAT	56.5668	38.7986	32.76	44.4754
Phosphoglycerate mutase 1 OS=Rattus norvegicus GN=Pgam1 PE=1 SV=4	PGAM1_RAT	38.7886	50.4382	54.0541	51.2434
NADH-ubiquinone oxidoreductase 75 kDa subunit, mitochondrial OS=Rattus norvegicus GN=Ndufs1 PE=1 SV=1	NDUS1_RAT	42.021	44.6184	50.7781	51.2434
Ubiquitin-40S ribosomal protein S27a OS=Rattus norvegicus GN=Rps27a PE=1 SV=2	RS27A_RAT	53.3344	32.9788	31.668	35.7737
Cluster of Heat shock 70 kDa protein 4 OS=Rattus norvegicus GN=Hspa4 PE=1 SV=1+3	HSP74_RAT	37.1724	38.7986	71.5261	48.3428
Protein Tppp OS=Rattus norvegicus GN=Tppp PE=4 SV=1	D3ZQL7_RAT	64.6477	38.7986	33.306	35.7737
Ubiquitin-like modifier-activating enzyme 1 OS=Rattus norvegicus GN=Uba1 PE=1 SV=1	UBA1_RAT	40.4048	40.7385	45.8641	37.7074
Group of Citrate synthase OS=Rattus norvegicus GN=Cs PE=3 SV=1+1	G3V936_RAT	43.6372	34.9187	38.7661	42.5417
Protein LOC685778 OS=Rattus norvegicus GN=Pdha1l1 PE=4 SV=2	D4A5G8_RAT	42.021	34.9187	34.3981	46.4091
Group of AP-2 complex subunit beta OS=Rattus norvegicus GN=Ap2b1 PE=1 SV=1+1	AP2B1_RAT	38.7886	50.4382	49.6861	47.3759
Cluster of AP-2 complex subunit alpha-2 OS=Rattus norvegicus GN=Ap2a2 PE=1 SV=3+1	AP2A2_RAT	42.021	48.4982	55.6921	42.5417
Peroxiredoxin-6 OS=Rattus norvegicus GN=Prdx6 PE=1 SV=3	PRDX6_RAT	35.5562	40.7385	35.4901	42.5417
Cluster of Ras-related protein Rab-3A OS=Rattus norvegicus GN=Rab3a PE=1 SV=1+5	RAB3A_RAT	22.6267	40.7385	50.2321	45.4422
Glucose-6-phosphate isomerase OS=Rattus norvegicus GN=Gpi PE=1 SV=1	G6PI_RAT	30.7077	36.8586	52.9621	40.608
Cluster of 6-phosphofructokinase OS=Rattus norvegicus GN=Pfkm PE=2 SV=1+1	Q52KS1_RAT	29.0915	40.7385	63.3361	39.6411
Cluster of ADP/ATP translocase 1 OS=Rattus norvegicus GN=Slc25a4 PE=1 SV=3+2	ADT1_RAT	17.7781	54.318	45.3181	50.2765
Dihydrolipoyl dehydrogenase, mitochondrial OS=Rattus norvegicus GN=Dld PE=1 SV=1	DLDH_RAT	29.0915	19.3993	43.6801	39.6411
Cluster of Glutathione S-transferase Yb-3 OS=Rattus norvegicus GN=Gstm3 PE=1 SV=2+2	GSTM4_RAT	29.0915	27.159	37.6741	45.4422
Histone H4 OS=Rattus norvegicus GN=Hist1h4b PE=1 SV=2	H4_RAT	27.4753	27.159	28.392	30.9394
Group of Excitatory amino acid transporter 2 OS=Rattus norvegicus GN=Slc1a2 PE=1 SV=2+1	EAA2_RAT	25.8591	52.3781	37.6741	33.84
Pyruvate dehydrogenase E1 component subunit beta, mitochondrial OS=Rattus norvegicus GN=Pdhb PE=1 SV=2	ODPB_RAT	37.1724	32.9788	43.1341	40.608
Protein Kng2 OS=Rattus norvegicus GN=Kng2 PE=4 SV=1	M0R6T9_RAT	40.4048	23.2791	16.926	26.1051
Cluster of Isoform AMPH2-2 of Myc box-dependent-interacting protein 1 OS=Rattus norvegicus GN=Bin1+4	BIN1_RAT	37.1724	48.4982	36.0361	35.7737
Neurochondrin OS=Rattus norvegicus GN=Ncdn PE=1 SV=2	NCDN_RAT	29.0915	40.7385	32.76	35.7737
Synaptotagmin-1 OS=Rattus norvegicus GN=Syt1 PE=1 SV=3	SYT1_RAT	25.8591	48.4982	39.3121	28.0388
Thymosin beta-4 OS=Rattus norvegicus GN=Tmsb4x PE=2 SV=2	TYB4_RAT	33.9401	25.2191	18.018	32.8731
Transitional endoplasmic reticulum ATPase OS=Rattus norvegicus GN=Vcp PE=1 SV=3	TERA_RAT	32.3239	29.0989	33.852	39.6411
Sodium/potassium-transporting ATPase subunit beta-1 OS=Rattus norvegicus GN=Atp1b1 PE=1 SV=1	AT1B1_RAT	25.8591	50.4382	29.484	29.0057
Ubiquitin carboxyl-terminal hydrolase isozyme L1 OS=Rattus norvegicus GN=Uchl1 PE=1 SV=2	UCHL1_RAT	29.0915	29.0989	26.754	36.7405
Cluster of Erythrocyte protein band 4.1-like 3, isoform CRA_b OS=Rattus norvegicus GN=Epb41l3 PE=4 SV=1+2	G3V874_RAT	29.0915	50.4382	45.3181	21.2708
Heat shock 70kDa protein 12A (Predicted), isoform CRA_a OS=Rattus norvegicus GN=Hspa12a PE=4 SV=1	D3ZC55_RAT	29.0915	38.7986	32.2141	32.8731
Group of ATP synthase subunit gamma OS=Rattus norvegicus GN=Atp5c1 PE=3 SV=1+1	F7FFJ9_RAT	32.3239	27.159	31.668	28.0388
Stathmin OS=Rattus norvegicus GN=Stmn1 PE=1 SV=2	STMN1_RAT	58.1829	23.2791	19.656	24.1714
Protein DJ-1 OS=Rattus norvegicus GN=Park7 PE=1 SV=1	PARK7_RAT	30.7077	21.3392	20.202	27.072
Guanine deaminase OS=Rattus norvegicus GN=Gda PE=2 SV=1	Q9JKB7_RAT	17.7781	17.4594	27.3	38.6742
Cluster of Protein Ank2 (Fragment) OS=Rattus norvegicus GN=Ank2 PE=4 SV=2+1	F1M9N9_RAT	30.7077	34.9187	32.2141	27.072
Cluster of Guanine nucleotide-binding protein G(o) subunit alpha OS=Rattus norvegicus GN=Gnao1 PE=4 SV=2+4	D4ABT0_RAT	11.3134	36.8586	39.8581	28.0388
Alpha-adducin OS=Rattus norvegicus GN=Add1 PE=2 SV=2	ADDA_RAT	33.9401	36.8586	21.294	27.072
Dihydrolipoyllysine-residue acetyltransferase component of pyruvate dehydrogenase complex, mitochondrial OS=Rattus norvegicus GN=Dlat PE=1 SV=3	ODP2_RAT	25.8591	25.2191	30.03	32.8731
Cluster of Endophilin-A1 (Fragment) OS=Rattus norvegicus GN=Sh3gl2 PE=2 SV=1+2	F1LQ05_RAT	25.8591	23.2791	36.0361	28.0388
ATPase, H+ transporting, V1 subunit G isoform 2 OS=Rattus norvegicus GN=Atp6v1g2 PE=4 SV=1	Q8R2H0_RAT	32.3239	11.6396	22.932	26.1051
Metallothionein-3 OS=Rattus norvegicus GN=Mt3 PE=2 SV=1	MT3_RAT	33.9401	17.4594	16.38	25.1383
Group of Isoform Cytoplasmic+peroxisomal of Peroxiredoxin-5, mitochondrial OS=Rattus norvegicus GN=Prdx5+2	PRDX5_RAT	35.5562	31.0389	21.84	22.2377
Peroxiredoxin-1 OS=Rattus norvegicus GN=Prdx1 PE=1 SV=1	PRDX1_RAT	25.8591	27.159	21.84	21.2708
Voltage-dependent anion-selective channel protein 1 OS=Rattus norvegicus GN=Vdac1 PE=1 SV=4	VDAC1_RAT	14.5457	46.5583	31.668	31.9062
Cluster of Glycogen phosphorylase, brain form (Fragment) OS=Rattus norvegicus GN=Pygb PE=1 SV=3+2	PYGB_RAT	16.1619	31.0389	28.938	32.8731
Cluster of Protein Sept6 OS=Rattus norvegicus GN=Sept6 PE=2 SV=1+5	B5DFG5_RAT	24.2429	29.0989	40.4041	17.4034
Cytochrome c oxidase subunit 6B1 OS=Rattus norvegicus GN=Cox6b1 PE=4 SV=1	D3ZD09_RAT	33.9401	21.3392	16.926	18.3703
Septin-7 OS=Rattus norvegicus GN=Sept7 PE=1 SV=1	SEPT7_RAT	27.4753	34.9187	30.576	22.2377
Cluster of Transgelin-3 OS=Rattus norvegicus GN=Tagln3 PE=1 SV=2+1	TAGL3_RAT	25.8591	23.2791	25.662	25.1383
Cytochrome b-c1 complex subunit 1, mitochondrial OS=Rattus norvegicus GN=Uqcrc1 PE=1 SV=1	QCR1_RAT	25.8591	13.5795	28.392	27.072
Myristoylated alanine-rich C-kinase substrate OS=Rattus norvegicus GN=Marcks PE=4 SV=2	F1LMW7_RAT	35.5562	17.4594	21.84	24.1714
Septin 5, isoform CRA_d OS=Rattus norvegicus GN=Sept5 PE=3 SV=1	D3ZDH8_RAT	25.8591	23.2791	27.846	19.3371
Cluster of Alpha-actinin-1 OS=Rattus norvegicus GN=Actn1 PE=1 SV=1+1	ACTN1_RAT	29.0915	27.159	30.03	21.2708
NAD-dependent protein deacetylase sirtuin-2 OS=Rattus norvegicus GN=Sirt2 PE=1 SV=1	SIR2_RAT	30.7077	36.8586	18.564	12.5691
Cluster of ATPase, Ca++ transporting, plasma membrane 1, isoform CRA_b OS=Rattus norvegicus GN=Atp2b1 PE=3 SV=1+12	D3ZAE5_RAT	8.08097	36.8586	42.5881	18.3703
Cluster of F-actin-capping protein subunit alpha-2 OS=Rattus norvegicus GN=Capza2 PE=1 SV=1+1	CAZA2_RAT	16.1619	23.2791	24.024	20.304
Group of Protein kinase C and casein kinase substrate in neurons protein 1 OS=Rattus norvegicus GN=Pacsin1 PE=1 SV=1+1	PACN1_RAT	17.7781	34.9187	25.116	19.3371
Cell cycle exit and neuronal differentiation protein 1 OS=Rattus norvegicus GN=Cend1 PE=1 SV=1	CEND_RAT	17.7781	27.159	21.294	23.2045
Ketimine reductase mu-crystallin OS=Rattus norvegicus GN=Crym PE=1 SV=1	CRYM_RAT	6.46477	17.4594	24.57	36.7405
Cluster of Syntaxin-1B OS=Rattus norvegicus GN=Stx1b PE=1 SV=1+1	STX1B_RAT	16.1619	36.8586	31.122	17.4034
Contactin-1 OS=Rattus norvegicus GN=Cntn1 PE=1 SV=2	CNTN1_RAT	4.84858	44.6184	28.938	24.1714
Group of Neural cell adhesion molecule 1 (Fragment) OS=Rattus norvegicus GN=Ncam1 PE=4 SV=1+1	F1LNY3_RAT	14.5457	21.3392	22.932	22.2377
Parathymosin OS=Rattus norvegicus GN=Ptms PE=4 SV=2	F8WG89_RAT	21.0105	5.81979	7.64401	18.3703
Oxidation resistance protein 1 OS=Rattus norvegicus GN=Oxr1 PE=2 SV=3	OXR1_RAT	8.08097	27.159	25.662	19.3371
Acetyl-CoA acetyltransferase, mitochondrial OS=Rattus norvegicus GN=Acat1 PE=1 SV=1	THIL_RAT	11.3134	27.159	21.84	21.2708
Rho GDP-dissociation inhibitor 1 OS=Rattus norvegicus GN=Arhgdia PE=1 SV=1	GDIR1_RAT	24.2429	23.2791	12.012	23.2045
Isoform 3 of Breast carcinoma-amplified sequence 1 homolog OS=Rattus norvegicus GN=Bcas1	BCAS1_RAT	32.3239	34.9187	13.65	9.66856
D-dopachrome decarboxylase OS=Rattus norvegicus GN=Ddt PE=1 SV=3	DOPD_RAT	19.3943	13.5795	14.196	19.3371
Drebrin OS=Rattus norvegicus GN=Dbn1 PE=1 SV=3	DREB_RAT	14.5457	15.5194	18.018	25.1383
Isocitrate dehydrogenase [NAD] subunit beta, mitochondrial OS=Rattus norvegicus GN=Idh3B PE=1 SV=1	IDH3B_RAT	24.2429	15.5194	21.84	17.4034
Group of ATPase, H+ transporting, V1 subunit E isoform 1, isoform CRA_a OS=Rattus norvegicus GN=Atp6v1e1 PE=3 SV=1+1	G3V7L8_RAT	21.0105	13.5795	19.11	17.4034
NADH dehydrogenase [ubiquinone] flavoprotein 2, mitochondrial OS=Rattus norvegicus GN=Ndufv2 PE=1 SV=2	NDUV2_RAT	21.0105	21.3392	14.742	18.3703
Transketolase OS=Rattus norvegicus GN=Tkt PE=1 SV=1	TKT_RAT	21.0105	15.5194	18.564	19.3371
Dynactin subunit 2 OS=Rattus norvegicus GN=Dctn2 PE=1 SV=1	DCTN2_RAT	21.0105	23.2791	17.472	16.4366
Cytochrome c oxidase subunit 2 OS=Rattus norvegicus GN=Mtco2 PE=2 SV=2	COX2_RAT	16.1619	19.3993	14.196	18.3703
Thy-1 membrane glycoprotein OS=Rattus norvegicus GN=Thy1 PE=1 SV=1	THY1_RAT	16.1619	23.2791	14.742	17.4034
Dihydropyrimidinase-related protein 5 OS=Rattus norvegicus GN=Dpysl5 PE=1 SV=1	DPYL5_RAT	9.69716	23.2791	29.484	22.2377
Cluster of Voltage-dependent anion-selective channel protein 2 OS=Rattus norvegicus GN=Vdac2 PE=1 SV=2+2	VDAC2_RAT	4.84858	32.9788	16.38	30.9394
Cluster of Adenylyl cyclase-associated protein 1 OS=Rattus norvegicus GN=Cap1 PE=1 SV=3+1	CAP1_RAT	17.7781	21.3392	25.116	10.6354
Group of Isocitrate dehydrogenase [NAD] subunit alpha, mitochondrial OS=Rattus norvegicus GN=Idh3a PE=1 SV=1+1	IDH3A_RAT	17.7781	19.3993	20.202	16.4366
Nucleoside diphosphate kinase A OS=Rattus norvegicus GN=Nme1 PE=1 SV=1	NDKA_RAT	19.3943	17.4594	18.564	15.4697
Calreticulin OS=Rattus norvegicus GN=Calr PE=1 SV=1	CALR_RAT	21.0105	13.5795	15.288	16.4366
Synaptosomal-associated protein 25 OS=Rattus norvegicus GN=Snap25 PE=1 SV=1	SNP25_RAT	16.1619	21.3392	19.11	19.3371
Serine/threonine-protein phosphatase 2A catalytic subunit alpha isoform OS=Rattus norvegicus GN=Ppp2ca PE=1 SV=1	PP2AA_RAT	11.3134	25.2191	17.472	23.2045
Heterogeneous nuclear ribonucleoprotein U OS=Rattus norvegicus GN=Hnrnpu PE=2 SV=1	Q6IMY8_RAT	14.5457	15.5194	8.19001	17.4034
Visinin-like protein 1 OS=Rattus norvegicus GN=Vsnl1 PE=1 SV=2	VISL1_RAT	24.2429	13.5795	16.926	11.6023
Cluster of Vesicle-associated membrane protein 2 (Fragment) OS=Rattus norvegicus GN=Vamp2 PE=4 SV=1+7	R9PY00_RAT	12.9295	15.5194	16.926	18.3703
Glutaminase kidney isoform, mitochondrial OS=Rattus norvegicus GN=Gls PE=1 SV=2	GLSK_RAT	22.6267	13.5795	21.84	19.3371
Cluster of Tropomyosin alpha-3 chain OS=Rattus norvegicus GN=Tpm3 PE=1 SV=2+1	TPM3_RAT	21.0105	19.3993	16.926	15.4697
NADH dehydrogenase (Ubiquinone) Fe-S protein 3 (Predicted), isoform CRA_c OS=Rattus norvegicus GN=Ndufs3 PE=3 SV=1	D3ZG43_RAT	21.0105	15.5194	12.558	11.6023
Elongation factor Tu, mitochondrial OS=Rattus norvegicus GN=Tufm PE=1 SV=1	EFTU_RAT	14.5457	17.4594	18.564	14.5028
ATP synthase subunit O, mitochondrial OS=Rattus norvegicus GN=Atp5o PE=1 SV=1	ATPO_RAT	12.9295	19.3993	20.202	17.4034
Glutathione S-transferase P OS=Rattus norvegicus GN=Gstp1 PE=1 SV=2	GSTP1_RAT	16.1619	25.2191	16.926	17.4034
Aldehyde dehydrogenase family 5, subfamily A1 OS=Rattus norvegicus GN=Aldh5a1 PE=3 SV=1	G3V945_RAT	9.69716	15.5194	20.748	20.304
Group of Dihydropyrimidinase-related protein 4 (Fragment) OS=Rattus norvegicus GN=Dpysl4 PE=1 SV=1+1	DPYL4_RAT	12.9295	11.6396	11.466	18.3703
ProSAAS OS=Rattus norvegicus GN=Pcsk1n PE=1 SV=1	PCSK1_RAT	8.08097	9.69964	11.466	23.2045
NADH dehydrogenase (Ubiquinone) Fe-S protein 7 OS=Rattus norvegicus GN=Ndufs7 PE=2 SV=1	Q5RJN0_RAT	14.5457	13.5795	13.65	12.5691
Cluster of Neuron-specific calcium-binding protein hippocalcin OS=Rattus norvegicus GN=Hpca PE=1 SV=2+1	HPCA_RAT	8.08097	25.2191	17.472	11.6023
Group of Cytoplasmic dynein 1 heavy chain 1 OS=Rattus norvegicus GN=Dync1h1 PE=4 SV=1+1	M0R9X8_RAT	12.9295	29.0989	23.478	12.5691
Coronin-1A OS=Rattus norvegicus GN=Coro1a PE=1 SV=3	COR1A_RAT	12.9295	7.75971	13.65	15.4697
Cluster of Beta-soluble NSF attachment protein OS=Rattus norvegicus GN=Napb PE=4 SV=1+1	F8WFM2_RAT	9.69716	15.5194	22.932	16.4366
Group of AP2-associated protein kinase 1 OS=Rattus norvegicus GN=Aak1 PE=1 SV=1+1	AAK1_RAT	16.1619	9.69964	14.742	20.304
Ubiquitin thioesterase OTUB1 OS=Rattus norvegicus GN=Otub1 PE=1 SV=1	OTUB1_RAT	14.5457	11.6396	10.92	15.4697
10 kDa heat shock protein, mitochondrial OS=Rattus norvegicus GN=Hspe1 PE=1 SV=3	CH10_RAT	17.7781	11.6396	16.926	9.66856
CaM kinase-like vesicle-associated protein OS=Rattus norvegicus GN=Camkv PE=1 SV=1	CAMKV_RAT	8.08097	15.5194	12.012	22.2377
Cluster of Complexin-2 OS=Rattus norvegicus GN=Cplx2 PE=1 SV=1+1	CPLX2_RAT	11.3134	9.69964	27.846	14.5028
Cluster of 2-oxoglutarate dehydrogenase, mitochondrial OS=Rattus norvegicus GN=Ogdh PE=1 SV=1+1	ODO1_RAT	14.5457	9.69964	21.294	16.4366
Cullin-associated NEDD8-dissociated protein 1 OS=Rattus norvegicus GN=Cand1 PE=1 SV=1	CAND1_RAT	12.9295	13.5795	20.202	18.3703
Dihydropteridine reductase OS=Rattus norvegicus GN=Qdpr PE=1 SV=1	DHPR_RAT	17.7781	21.3392	16.38	7.73485
Group of Fumarate hydratase 1 OS=Rattus norvegicus GN=Fh PE=2 SV=1+2	Q5M964_RAT	16.1619	11.6396	12.012	13.536
Protein Syngr3 OS=Rattus norvegicus GN=Syngr3 PE=4 SV=1	D4ABK1_RAT	11.3134	7.75971	7.09801	13.536
Succinate dehydrogenase [ubiquinone] flavoprotein subunit, mitochondrial OS=Rattus norvegicus GN=Sdha PE=1 SV=1	DHSA_RAT	9.69716	9.69964	22.386	18.3703
ATP synthase subunit e, mitochondrial OS=Rattus norvegicus GN=Atp5i PE=1 SV=3	ATP5I_RAT	16.1619	13.5795	7.64401	11.6023
Protein Ppp2r1a OS=Rattus norvegicus GN=Ppp2r1a PE=2 SV=1	Q5XI34_RAT	8.08097	13.5795	22.932	18.3703
Protein Sucla2 OS=Rattus norvegicus GN=Sucla2 PE=2 SV=1	F1LM47_RAT	9.69716	7.75971	13.104	17.4034
Cytochrome c oxidase subunit 5B, mitochondrial OS=Rattus norvegicus GN=Cox5b PE=1 SV=2	COX5B_RAT	16.1619	13.5795	14.742	11.6023
Cluster of Calretinin OS=Rattus norvegicus GN=Calb2 PE=1 SV=1+1	CALB2_RAT	4.84858	1.93993	15.288	22.2377
Group of Stress-induced-phosphoprotein 1 OS=Rattus norvegicus GN=Stip1 PE=1 SV=1+1	STIP1_RAT	8.08097	9.69964	16.926	19.3371
Synaptojanin-1 OS=Rattus norvegicus GN=Synj1 PE=1 SV=3	SYNJ1_RAT	8.08097	9.69964	26.208	13.536
Cytochrome c oxidase subunit 5A, mitochondrial OS=Rattus norvegicus GN=Cox5a PE=1 SV=1	COX5A_RAT	17.7781	5.81979	7.09801	10.6354
ATP synthase-coupling factor 6, mitochondrial OS=Rattus norvegicus GN=Atp5j PE=1 SV=1	ATP5J_RAT	9.69716	7.75971	10.374	13.536
Group of Isoform II of V-type proton ATPase 116 kDa subunit a isoform 1 OS=Rattus norvegicus GN=Atp6v0a1+2	VPP1_RAT	4.84858	9.69964	28.392	12.5691
Adenylate kinase isoenzyme 1 OS=Rattus norvegicus GN=Ak1 PE=1 SV=3	KAD1_RAT	9.69716	11.6396	15.288	11.6023
Isoform 2 of Protein NDRG2 OS=Rattus norvegicus GN=Ndrg2	NDRG2_RAT	6.46477	15.5194	18.018	19.3371
Group of Isoform 2 of Neuronal membrane glycoprotein M6-a OS=Rattus norvegicus GN=Gpm6a+1	GPM6A_RAT	14.5457	21.3392	14.742	8.7017
Phosphoglucomutase 1 OS=Rattus norvegicus GN=Pgm1 PE=2 SV=2	Q499Q4_RAT	9.69716	3.87986	12.012	13.536
Chaperonin subunit 8 (Theta) (Predicted), isoform CRA_a OS=Rattus norvegicus GN=Cct8 PE=3 SV=1	D4ACB8_RAT	9.69716	15.5194	13.65	14.5028
Dihydrolipoamide S-succinyltransferase (E2 component of 2-oxo-glutarate complex), isoform CRA_a OS=Rattus norvegicus GN=Dlst PE=3 SV=1	G3V6P2_RAT	8.08097	15.5194	13.104	12.5691
Protein bassoon OS=Rattus norvegicus GN=Bsn PE=4 SV=1	G3V984_RAT	11.3134	5.81979	24.024	11.6023
Group of Histone H2A OS=Rattus norvegicus GN=Hist2h2ac PE=3 SV=1+2	D4ACV3_RAT	8.08097	11.6396	14.196	12.5691
Cluster of Myosin-10 OS=Rattus norvegicus GN=Myh10 PE=2 SV=1+1	MYH10_RAT	1.61619	31.0389	17.472	9.66856
AP-2 complex subunit mu OS=Rattus norvegicus GN=Ap2m1 PE=1 SV=1	AP2M1_RAT	6.46477	13.5795	22.932	8.7017
Tenascin-R OS=Rattus norvegicus GN=Tnr PE=4 SV=2	F1LQ63_RAT	4.84858	38.7986	17.472	7.73485
Ubiquitin carboxyl-terminal hydrolase OS=Rattus norvegicus GN=LOC100911959 PE=3 SV=1	D3ZVQ0_RAT	9.69716	13.5795	14.742	8.7017
Isoform 2 of Calcineurin subunit B type 1 OS=Rattus norvegicus GN=Ppp3r1	CANB1_RAT	9.69716	15.5194	9.28201	10.6354
Synaptic vesicle glycoprotein 2A OS=Rattus norvegicus GN=Sv2a PE=1 SV=2	SV2A_RAT	6.46477	7.75971	19.656	9.66856
Synaptophysin OS=Rattus norvegicus GN=Syp PE=1 SV=1	SYPH_RAT	6.46477	11.6396	8.73601	12.5691
Ac1164 OS=Rattus norvegicus GN=Pdhx PE=2 SV=1	Q7TQ85_RAT	6.46477	9.69964	15.288	9.66856
Group of Isoform 3 of Ras/Rap GTPase-activating protein SynGAP OS=Rattus norvegicus GN=Syngap1+1	SYGP1_RAT	8.08097	7.75971	12.012	13.536
Histone H2B OS=Rattus norvegicus GN=Hist1h2bl PE=3 SV=1	M0R4L7_RAT	1.61619	19.3993	15.834	11.6023
Fascin OS=Rattus norvegicus GN=Fscn1 PE=1 SV=2	FSCN1_RAT	11.3134	19.3993	13.65	11.6023
Cluster of RCG55853, isoform CRA_b OS=Rattus norvegicus GN=rCG_55853 PE=4 SV=2+1	F1LVX3_RAT	12.9295	5.81979	10.92	7.73485
Cytochrome b-c1 complex subunit Rieske, mitochondrial OS=Rattus norvegicus GN=Uqcrfs1 PE=1 SV=2	UCRI_RAT	8.08097	11.6396	16.926	13.536
Dynamin-1-like protein OS=Rattus norvegicus GN=Dnm1l PE=1 SV=1	DNM1L_RAT	3.23239	15.5194	14.196	13.536
D-tyrosyl-tRNA(Tyr) deacylase OS=Rattus norvegicus GN=Dtd1 PE=2 SV=1	B0K014_RAT	9.69716	9.69964	7.64401	8.7017
NADH dehydrogenase (Ubiquinone) flavoprotein 1 OS=Rattus norvegicus GN=Ndufv1 PE=2 SV=1	Q5XIH3_RAT	4.84858	11.6396	11.466	12.5691
Group of Acyl-CoA-binding protein (Fragment) OS=Rattus norvegicus GN=Dbi PE=4 SV=1+1	M0RDC5_RAT	4.84858	5.81979	19.11	18.3703
Protein Cpne6 OS=Rattus norvegicus GN=Cpne6 PE=4 SV=2	D4ACG7_RAT	3.23239	13.5795	8.19001	9.66856
Protein disulfide-isomerase A3 OS=Rattus norvegicus GN=Pdia3 PE=1 SV=2	PDIA3_RAT	6.46477	5.81979	17.472	8.7017
Isoform 2 of Clathrin coat assembly protein AP180 OS=Rattus norvegicus GN=Snap91	AP180_RAT	14.5457	5.81979	8.73601	12.5691
Complement component 1 Q subcomponent-binding protein, mitochondrial OS=Rattus norvegicus GN=C1qbp PE=1 SV=2	C1QBP_RAT	9.69716	7.75971	12.558	9.66856
Cluster of Protein kinase C OS=Rattus norvegicus GN=Prkca PE=3 SV=2+4	F1LS98_RAT	3.23239	29.0989	11.466	11.6023
T-complex protein 1 subunit delta OS=Rattus norvegicus GN=Cct4 PE=1 SV=3	TCPD_RAT	9.69716	9.69964	12.012	12.5691
Hypoxanthine-guanine phosphoribosyltransferase OS=Rattus norvegicus GN=Hprt1 PE=1 SV=1	HPRT_RAT	4.84858	5.81979	8.73601	13.536
Eukaryotic translation initiation factor 4B OS=Rattus norvegicus GN=Eif4b PE=2 SV=1	Q5RKG9_RAT	4.84858	9.69964	12.012	12.5691
Protein Napg OS=Rattus norvegicus GN=Napg PE=4 SV=1	D4A0E2_RAT	8.08097	11.6396	10.92	9.66856
Neuron-specific protein PEP-19 OS=Rattus norvegicus GN=Pcp4 PE=4 SV=1	Q8CHN7_RAT	9.69716	1.93993	14.196	8.7017
ATPase, H+ transporting, lysosomal 38kDa, V0 subunit d1 OS=Rattus norvegicus GN=Atp6v0d1 PE=2 SV=1	Q5M7T6_RAT	6.46477	9.69964	14.742	7.73485
Protein Tceal5 OS=Rattus norvegicus GN=Tceal5 PE=4 SV=1	M0RDJ7_RAT	8.08097	1.93993	7.09801	8.7017
NSFL1 cofactor p47 OS=Rattus norvegicus GN=Nsfl1c PE=1 SV=1	NSF1C_RAT	9.69716	15.5194	10.374	6.76799
Guanine nucleotide-binding protein subunit gamma (Fragment) OS=Rattus norvegicus GN=Gng2 PE=3 SV=1	M0RBJ0_RAT	8.08097	9.69964	4.36801	10.6354
Mitochondrial 2-oxoglutarate/malate carrier protein OS=Rattus norvegicus GN=Slc25a11 PE=3 SV=1	G3V6H5_RAT	3.23239	19.3993	10.374	14.5028
Group of Heterogeneous nuclear ribonucleoprotein K OS=Rattus norvegicus GN=Hnrnpk PE=1 SV=1+1	HNRPK_RAT	9.69716	7.75971	7.64401	10.6354
Profilin-1 OS=Rattus norvegicus GN=Pfn1 PE=1 SV=2	PROF1_RAT	6.46477	19.3993	8.19001	12.5691
Protein IMPACT OS=Rattus norvegicus GN=Impact PE=2 SV=1	IMPCT_RAT	4.84858	11.6396	6.55201	13.536
Peroxiredoxin-2 OS=Rattus norvegicus GN=Prdx2 PE=1 SV=3	PRDX2_RAT	1.61619	3.87986	18.018	10.6354
Actin-related protein 3 OS=Rattus norvegicus GN=Actr3 PE=1 SV=1	ARP3_RAT	4.84858	13.5795	13.104	9.66856
Carbonic anhydrase 2 OS=Rattus norvegicus GN=Ca2 PE=1 SV=2	CAH2_RAT	8.08097	19.3993	14.742	6.76799
Thioredoxin OS=Rattus norvegicus GN=Txn PE=1 SV=2	THIO_RAT	9.69716	9.69964	7.64401	6.76799
1-phosphatidylinositol 4,5-bisphosphate phosphodiesterase beta-1 OS=Rattus norvegicus GN=Plcb1 PE=1 SV=1	PLCB1_RAT	12.9295	13.5795	7.64401	9.66856
Group of Ras-related protein Rab-2A (Fragment) OS=Rattus norvegicus GN=Rab2a PE=2 SV=2+1	F1LP82_RAT	6.46477	9.69964	7.09801	14.5028
Microtubule-associated protein 4 OS=Rattus norvegicus GN=Map4 PE=1 SV=1	MAP4_RAT	6.46477	11.6396	10.92	8.7017
Superoxide dismutase [Mn], mitochondrial OS=Rattus norvegicus GN=Sod2 PE=1 SV=2	SODM_RAT	8.08097	7.75971	10.374	9.66856
WD repeat-containing protein 1 OS=Rattus norvegicus GN=Wdr1 PE=1 SV=3	WDR1_RAT	4.84858	11.6396	12.558	9.66856
Protein Cct7 OS=Rattus norvegicus GN=Cct7 PE=3 SV=1	D4AC23_RAT	6.46477	13.5795	7.09801	9.66856
Group of Excitatory amino acid transporter 1 OS=Rattus norvegicus GN=Slc1a3 PE=1 SV=2+2	EAA1_RAT	1.61619	13.5795	12.012	11.6023
Cluster of Protein Ahcyl1 OS=Rattus norvegicus GN=Ahcyl1 PE=3 SV=1+1	D4A5X8_RAT	9.69716	3.87986	13.104	5.80114
Cytosolic acyl coenzyme A thioester hydrolase OS=Rattus norvegicus GN=Acot7 PE=1 SV=4	BACH_RAT	3.23239	11.6396	8.19001	13.536
4-aminobutyrate aminotransferase, mitochondrial OS=Rattus norvegicus GN=Abat PE=1 SV=3	GABT_RAT	3.23239	5.81979	18.018	10.6354
Group of ATP synthase subunit d, mitochondrial OS=Rattus norvegicus GN=Atp5h PE=1 SV=3+1	ATP5H_RAT	6.46477	5.81979	11.466	9.66856
Pyruvate carboxylase, mitochondrial OS=Rattus norvegicus GN=Pc PE=1 SV=2	PYC_RAT	4.84858	9.69964	16.926	5.80114
Dynein light chain 2, cytoplasmic OS=Rattus norvegicus GN=Dynll2 PE=1 SV=1	DYL2_RAT	1.61619	13.5795	11.466	9.66856
Reticulon OS=Rattus norvegicus GN=Rtn1 PE=4 SV=1	M0R608_RAT	3.23239	7.75971	15.288	9.66856
Serotransferrin OS=Rattus norvegicus GN=Tf PE=1 SV=3	TRFE_RAT	4.84858	7.75971	12.012	12.5691
Rabphilin-3A OS=Rattus norvegicus GN=Rph3a PE=2 SV=1	F1LPB9_RAT	4.84858	5.81979	18.564	3.86742
Protein Ndufb10 OS=Rattus norvegicus GN=Ndufb10 PE=4 SV=1	D4A0T0_RAT	8.08097	11.6396	12.012	7.73485
CB1 cannabinoid receptor-interacting protein 1 OS=Rattus norvegicus GN=Cnrip1 PE=1 SV=1	CNRP1_RAT	4.84858	5.81979	8.19001	8.7017
Cathepsin D OS=Rattus norvegicus GN=Ctsd PE=2 SV=1	Q6P6T6_RAT	4.84858	7.75971	8.19001	13.536
NADH dehydrogenase [ubiquinone] iron-sulfur protein 4, mitochondrial OS=Rattus norvegicus GN=Ndufs4 PE=1 SV=1	NDUS4_RAT	8.08097	5.81979	7.64401	7.73485
Uncharacterized protein OS=Rattus norvegicus PE=4 SV=1	D4A269_RAT	8.08097	3.87986	6.00601	7.73485
Nck-associated protein 1 OS=Rattus norvegicus GN=Nckap1 PE=2 SV=1	NCKP1_RAT	8.08097	7.75971	7.09801	5.80114
EF-hand domain-containing protein D2 OS=Rattus norvegicus GN=Efhd2 PE=1 SV=1	EFHD2_RAT	8.08097	15.5194	9.82802	7.73485
Paralemmin-1 OS=Rattus norvegicus GN=Palm PE=1 SV=1	PALM_RAT	8.08097	3.87986	6.55201	6.76799
Alcohol dehydrogenase [NADP(+)] OS=Rattus norvegicus GN=Akr1a1 PE=1 SV=2	AK1A1_RAT	4.84858	7.75971	11.466	6.76799
Succinyl-CoA ligase [ADP/GDP-forming] subunit alpha, mitochondrial OS=Rattus norvegicus GN=Suclg1 PE=2 SV=2	SUCA_RAT	6.46477	5.81979	12.012	8.7017
Group of Protein Dmxl2-ps1 (Fragment) OS=Rattus norvegicus GN=Dmxl2 PE=4 SV=2+1	F1M164_RAT	6.46477	1.93993	9.28201	8.7017
Myelin-associated glycoprotein OS=Rattus norvegicus GN=Mag PE=4 SV=1	G3V9B3_RAT	6.46477	19.3993	9.82802	2.90057
ES1 protein homolog, mitochondrial OS=Rattus norvegicus PE=1 SV=2	ES1_RAT	6.46477	3.87986	9.28201	7.73485
Group of ATP synthase subunit delta, mitochondrial OS=Rattus norvegicus GN=Atp5d PE=1 SV=2+1	ATPD_RAT	8.08097	5.81979	6.00601	7.73485
Protein Npepps OS=Rattus norvegicus GN=Npepps PE=4 SV=1	F1M9V7_RAT	3.23239	15.5194	12.012	4.83428
Group of Profilin OS=Rattus norvegicus GN=LOC100909840 PE=3 SV=1+1	D3ZDU5_RAT	6.46477	11.6396	7.09801	5.80114
T-complex protein 1 subunit beta OS=Rattus norvegicus GN=Cct2 PE=1 SV=3	TCPB_RAT	6.46477	9.69964	9.28201	8.7017
Tropomodulin-2 OS=Rattus norvegicus GN=Tmod2 PE=1 SV=1	TMOD2_RAT	8.08097	3.87986	8.73601	6.76799
Peroxiredoxin 3 OS=Rattus norvegicus GN=Prdx3 PE=4 SV=1	G3V7I0_RAT	6.46477	5.81979	7.09801	8.7017
Group of ATP citrate lyase, isoform CRA_a OS=Rattus norvegicus GN=Acly PE=4 SV=1+3	G3V888_RAT	4.84858	7.75971	10.92	8.7017
Group of Isoform 2 of Plasminogen activator inhibitor 1 RNA-binding protein OS=Rattus norvegicus GN=Serbp1+1	PAIRB_RAT	3.23239	5.81979	6.00601	6.76799
Mitochondrial inner membrane protein (Fragment) OS=Rattus norvegicus GN=Immt PE=1 SV=1	IMMT_RAT	1.61619	11.6396	13.65	7.73485
Aldose reductase OS=Rattus norvegicus GN=Akr1b1 PE=1 SV=3	ALDR_RAT	8.08097	9.69964	4.36801	6.76799
Cytochrome c oxidase subunit 4 isoform 1, mitochondrial OS=Rattus norvegicus GN=Cox4i1 PE=1 SV=1	COX41_RAT	3.23239	15.5194	8.19001	5.80114
Cluster of Ras-related C3 botulinum toxin substrate 1 OS=Rattus norvegicus GN=Rac1 PE=1 SV=1+1	RAC1_RAT	6.46477	3.87986	12.012	4.83428
Group of Neurofascin OS=Rattus norvegicus GN=Nfasc PE=1 SV=2+1	NFASC_RAT	3.23239	15.5194	12.558	5.80114
Translationally-controlled tumor protein OS=Rattus norvegicus GN=Tpt1 PE=1 SV=1	TCTP_RAT	6.46477	5.81979	8.19001	6.76799
Histone H1.4 OS=Rattus norvegicus GN=Hist1h1e PE=1 SV=3	H14_RAT	9.69716	9.69964	7.64401	2.90057
Secernin-1 OS=Rattus norvegicus GN=Scrn1 PE=1 SV=1	SCRN1_RAT	6.46477	7.75971	9.82802	9.66856
Protein Sfpq (Fragment) OS=Rattus norvegicus GN=Sfpq PE=4 SV=1	F1LQW3_RAT	3.23239	3.87986	7.64401	7.73485
Fatty acid-binding protein, brain OS=Rattus norvegicus GN=Fabp7 PE=1 SV=2	FABP7_RAT	4.84858	9.69964	6.00601	7.73485
Beta-adducin OS=Rattus norvegicus GN=Add2 PE=2 SV=4	ADDB_RAT	4.84858	7.75971	6.55201	6.76799
Protein Slc25a12 (Fragment) OS=Rattus norvegicus GN=Slc25a12 PE=3 SV=2	F1LX07_RAT	1.61619	13.5795	9.28201	9.66856
V-type proton ATPase subunit C 1 OS=Rattus norvegicus GN=Atp6v1c1 PE=2 SV=1	VATC1_RAT	6.46477	11.6396	8.19001	4.83428
Cluster of Alpha-1-inhibitor 3 OS=Rattus norvegicus GN=A1i3 PE=1 SV=1+1	A1I3_RAT	1.61619	1.93993	11.466	18.3703
Protein RGD1310819 (Fragment) OS=Rattus norvegicus GN=RGD1310819 PE=2 SV=2	D3ZBU7_RAT	4.84858	5.81979	7.09801	3.86742
Adaptin ear-binding coat-associated protein 1 OS=Rattus norvegicus GN=Necap1 PE=1 SV=1	NECP1_RAT	3.23239	7.75971	7.64401	6.76799
Synaptogyrin-1 OS=Rattus norvegicus GN=Syngr1 PE=2 SV=1	SNG1_RAT	6.46477	1.93993	6.00601	8.7017
Transcriptional activator protein Pur-alpha OS=Rattus norvegicus GN=Pura PE=2 SV=2	F1LPS8_RAT	4.84858	9.69964	7.64401	7.73485
Proline-rich transmembrane protein 2 OS=Rattus norvegicus GN=Prrt2 PE=1 SV=1	PRRT2_RAT	9.69716	13.5795	7.64401	0.966856
Cysteine and glycine-rich protein 1 OS=Rattus norvegicus GN=Csrp1 PE=2 SV=2	CSRP1_RAT	4.84858	15.5194	7.09801	6.76799
Isocitrate dehydrogenase [NADP], mitochondrial OS=Rattus norvegicus GN=Idh2 PE=1 SV=2	IDHP_RAT	4.84858	3.87986	8.73601	4.83428
Elongation factor 1-gamma OS=Rattus norvegicus GN=Eef1g PE=1 SV=3	EF1G_RAT	3.23239	13.5795	8.73601	5.80114
Group of Isocitrate dehydrogenase 3 (NAD), gamma OS=Rattus norvegicus GN=Idh3g PE=2 SV=1+1	Q5XIJ3_RAT	4.84858	5.81979	10.374	6.76799
Prohibitin-2 OS=Rattus norvegicus GN=Phb2 PE=1 SV=1	PHB2_RAT	1.61619	7.75971	10.374	9.66856
Microtubule-associated protein RP/EB family member 3 OS=Rattus norvegicus GN=Mapre3 PE=1 SV=1	MARE3_RAT	4.84858	9.69964	7.64401	6.76799
Protein Fcgbp OS=Rattus norvegicus GN=Fcgbp PE=4 SV=2	D3ZJF8_RAT	4.84858	3.87986	1.092	3.86742
D-3-phosphoglycerate dehydrogenase OS=Rattus norvegicus GN=Phgdh PE=1 SV=3	SERA_RAT	1.61619	11.6396	11.466	7.73485
Purine nucleoside phosphorylase OS=Rattus norvegicus GN=Pnp PE=1 SV=1	PNPH_RAT	4.84858	3.87986	8.19001	4.83428
Actin-related protein 2/3 complex subunit 2 OS=Rattus norvegicus GN=Arpc2 PE=1 SV=1	ARPC2_RAT	1.61619	17.4594	8.19001	4.83428
Fatty acid-binding protein, epidermal OS=Rattus norvegicus GN=Fabp5 PE=1 SV=3	FABP5_RAT	3.23239	9.69964	6.00601	5.80114
Dual specificity mitogen-activated protein kinase kinase 1 OS=Rattus norvegicus GN=Map2k1 PE=1 SV=2	MP2K1_RAT	1.61619	3.87986	10.374	4.83428
Group of Cytochrome c, somatic OS=Rattus norvegicus GN=Cycs PE=1 SV=2+1	CYC_RAT	6.46477	3.87986	7.64401	5.80114
Group of Brain-specific angiogenesis inhibitor 1-associated protein 2 OS=Rattus norvegicus GN=Baiap2 PE=1 SV=1+1	BAIP2_RAT	6.46477	7.75971	6.00601	3.86742
Cortactin OS=Rattus norvegicus GN=Cttn PE=1 SV=1	Q66HL2_RAT	3.23239	5.81979	8.73601	2.90057
Poly(RC) binding protein 2 OS=Rattus norvegicus GN=Pcbp2 PE=2 SV=1	Q6AYU5_RAT	4.84858	5.81979	3.27601	6.76799
Destrin OS=Rattus norvegicus GN=Dstn PE=1 SV=3	DEST_RAT	6.46477	9.69964	6.00601	1.93371
Isoform 2 of Actin-related protein 2/3 complex subunit 5-like protein OS=Rattus norvegicus GN=Arpc5l	ARP5L_RAT	9.69716	1.93993	2.73	2.90057
Cluster of Isoform 2 of Opioid-binding protein/cell adhesion molecule OS=Rattus norvegicus GN=Opcml+2	OPCM_RAT	3.23239	15.5194	2.184	7.73485
Sodium- and chloride-dependent GABA transporter 3 OS=Rattus norvegicus GN=Slc6a11 PE=2 SV=1	S6A11_RAT	1.61619	1.93993	9.82802	4.83428
Group of CArG-binding factor A OS=Rattus norvegicus GN=Hnrnpab PE=2 SV=1+1	Q9QX80_RAT	4.84858	3.87986	4.36801	5.80114
Actin related protein 2/3 complex, subunit 4 (Predicted), isoform CRA_a OS=Rattus norvegicus GN=Arpc4 PE=2 SV=1	B2RZ72_RAT	4.84858	3.87986	4.91401	2.90057
Protein LOC100912106 OS=Rattus norvegicus GN=LOC100912106 PE=4 SV=1	D4ADF5_RAT	6.46477	7.75971	5.46001	3.86742
Cytochrome b-c1 complex subunit 7 OS=Rattus norvegicus GN=Uqcrb PE=3 SV=1	B2RYS2_RAT	6.46477	3.87986	7.64401	5.80114
V-type proton ATPase subunit F OS=Rattus norvegicus GN=Atp6v1f PE=1 SV=1	VATF_RAT	3.23239	7.75971	5.46001	5.80114
Protein Atp6v1h OS=Rattus norvegicus GN=Atp6v1h PE=4 SV=1	E9PTI1_RAT	4.84858	3.87986	6.55201	3.86742
Granulin, isoform CRA_c OS=Rattus norvegicus GN=Grn PE=4 SV=1	G3V8V1_RAT	6.46477	5.81979	4.36801	5.80114
Mitochondrial import inner membrane translocase subunit Tim13 OS=Rattus norvegicus GN=Timm13 PE=3 SV=1	TIM13_RAT	8.08097	1.93993	4.36801	3.86742
Protein Rap1gds1 OS=Rattus norvegicus GN=Rap1gds1 PE=4 SV=2	F1M7Y3_RAT	3.23239	9.69964	10.374	2.90057
Succinyl-CoA:3-ketoacid coenzyme A transferase 1, mitochondrial OS=Rattus norvegicus GN=Oxct1 PE=1 SV=1	SCOT1_RAT	4.84858	5.81979	7.09801	4.83428
Myosin regulatory light chain 12B OS=Rattus norvegicus GN=Myl12b PE=1 SV=3	ML12B_RAT	6.46477	5.81979	2.73	3.86742
Striated muscle-specific serine/threonine-protein kinase OS=Rattus norvegicus GN=Speg PE=2 SV=2	SPEG_RAT	4.84858	5.81979	2.73	7.73485
Group of Protein Hnrnpl OS=Rattus norvegicus GN=Hnrnpl PE=4 SV=1+1	F2Z3R2_RAT	4.84858	3.87986	5.46001	4.83428
Endoplasmic reticulum resident protein 29 OS=Rattus norvegicus GN=Erp29 PE=1 SV=2	ERP29_RAT	3.23239	3.87986	3.27601	6.76799
NADH dehydrogenase [ubiquinone] 1 alpha subcomplex subunit 6 OS=Rattus norvegicus GN=Ndufa6 PE=3 SV=1	D4A3V2_RAT	4.84858	1.93993	5.46001	5.80114
Fam49b protein OS=Rattus norvegicus GN=Fam49b PE=2 SV=1	B2GUZ9_RAT	1.61619	9.69964	7.64401	3.86742
3-hydroxyisobutyrate dehydrogenase, mitochondrial OS=Rattus norvegicus GN=Hibadh PE=1 SV=3	3HIDH_RAT	3.23239	1.93993	7.09801	4.83428
Phosphatidylinositol 5-phosphate 4-kinase type-2 beta OS=Rattus norvegicus GN=Pip4k2b PE=1 SV=1	PI42B_RAT	4.84858	7.75971	2.73	5.80114
Eukaryotic initiation factor 4A-II OS=Rattus norvegicus GN=Eif4a2 PE=1 SV=1	IF4A2_RAT	4.84858	3.87986	5.46001	5.80114
Group of Inositol monophosphatase 1 OS=Rattus norvegicus GN=Impa1 PE=1 SV=2+1	IMPA1_RAT	6.46477	3.87986	4.36801	3.86742
Group of 3-hydroxyacyl-CoA dehydrogenase type-2 OS=Rattus norvegicus GN=Hsd17b10 PE=1 SV=3+1	HCD2_RAT	1.61619	1.93993	9.82802	4.83428
Alpha-centractin OS=Rattus norvegicus GN=Actr1a PE=1 SV=1	ACTZ_RAT	1.61619	7.75971	8.19001	5.80114
NADH dehydrogenase [ubiquinone] 1 alpha subcomplex subunit 9, mitochondrial OS=Rattus norvegicus GN=Ndufa9 PE=1 SV=2	NDUA9_RAT	1.61619	7.75971	7.09801	4.83428
Group of Protein RGD1559864 OS=Rattus norvegicus GN=RGD1559864 PE=2 SV=1+1	D3ZB78_RAT	3.23239	1.93993	8.73601	2.90057
Trifunctional enzyme subunit alpha, mitochondrial OS=Rattus norvegicus GN=Hadha PE=1 SV=2	ECHA_RAT	1.61619	3.87986	10.374	3.86742
Actin-related protein 2/3 complex subunit 1A OS=Rattus norvegicus GN=Arpc1a PE=2 SV=1	ARC1A_RAT	4.84858	5.81979	7.64401	1.93371
Vesicle-associated membrane protein-associated protein A OS=Rattus norvegicus GN=Vapa PE=1 SV=3	VAPA_RAT	1.61619	3.87986	6.55201	3.86742
Group of Isoform 2 of Neuronal-specific septin-3 OS=Rattus norvegicus GN=Sept3+1	SEPT3_RAT	4.84858	3.87986	7.09801	0.966856
Parvalbumin alpha OS=Rattus norvegicus GN=Pvalb PE=1 SV=2	PRVA_RAT	6.46477	1.93993	8.19001	0.966856
Vacuolar protein sorting-associated protein 35 OS=Rattus norvegicus GN=Vps35 PE=3 SV=1	G3V8A5_RAT	3.23239	1.93993	3.82201	4.83428
Prohibitin OS=Rattus norvegicus GN=Phb PE=1 SV=1	PHB_RAT	3.23239	3.87986	6.00601	3.86742
Group of Aldehyde dehydrogenase, mitochondrial OS=Rattus norvegicus GN=Aldh2 PE=1 SV=1+1	ALDH2_RAT	1.61619	3.87986	9.28201	5.80114
ATP synthase F(0) complex subunit B1, mitochondrial OS=Rattus norvegicus GN=Atp5f1 PE=1 SV=1	AT5F1_RAT	1.61619	3.87986	6.55201	3.86742
Cluster of Protein LOC100912618 OS=Rattus norvegicus GN=LOC100912618 PE=4 SV=1+1	D3ZFY8_RAT	1.61619	3.87986	6.00601	3.86742
Protein RGD1304884 OS=Rattus norvegicus GN=RGD1304884 PE=4 SV=1	D4A3C2_RAT	4.84858	3.87986	3.82201	2.90057
Phosphoserine aminotransferase OS=Rattus norvegicus GN=Psat1 PE=2 SV=2	E9PSV5_RAT	3.23239	5.81979	5.46001	2.90057
Apolipoprotein E OS=Rattus norvegicus GN=Apoe PE=1 SV=2	APOE_RAT	1.61619	5.81979	7.09801	3.86742
Elongation factor 2 OS=Rattus norvegicus GN=Eef2 PE=1 SV=4	EF2_RAT	4.84858	3.87986	5.46001	2.90057
Adapter molecule crk OS=Rattus norvegicus GN=Crk PE=1 SV=1	CRK_RAT	1.61619	5.81979	3.27601	4.83428
Isoaspartyl peptidase/L-asparaginase OS=Rattus norvegicus GN=Asrgl1 PE=1 SV=1	ASGL1_RAT	1.61619	3.87986	9.82802	2.90057
Group of Isoform 2 of Vesicular glutamate transporter 1 OS=Rattus norvegicus GN=Slc17a7+1	VGLU1_RAT	1.61619	1.93993	6.00601	4.83428
Disks large homolog 4 OS=Rattus norvegicus GN=Dlg4 PE=1 SV=1	DLG4_RAT	1.61619	5.81979	6.55201	3.86742
Group of Glia maturation factor beta OS=Rattus norvegicus GN=Gmfb PE=1 SV=2+1	GMFB_RAT	4.84858	3.87986	2.73	2.90057
Trifunctional enzyme subunit beta, mitochondrial OS=Rattus norvegicus GN=Hadhb PE=1 SV=1	ECHB_RAT	3.23239	1.93993	3.82201	4.83428
Group of Annexin A5 OS=Rattus norvegicus GN=Anxa5 PE=1 SV=3+1	ANXA5_RAT	1.61619	3.87986	7.09801	2.90057
Succinate dehydrogenase [ubiquinone] iron-sulfur subunit, mitochondrial OS=Rattus norvegicus GN=Sdhb PE=2 SV=2	DHSB_RAT	1.61619	7.75971	6.00601	2.90057
Group of Eukaryotic translation initiation factor 5B OS=Rattus norvegicus GN=Eif5b PE=1 SV=1+1	IF2P_RAT	1.61619	1.93993	2.73	3.86742
Protein Tln2 OS=Rattus norvegicus GN=Tln2 PE=2 SV=2	D3ZA84_RAT	1.61619	1.93993	5.46001	3.86742
Reticulon-3 OS=Rattus norvegicus GN=Rtn3 PE=1 SV=1	RTN3_RAT	3.23239	3.87986	7.09801	1.93371
N(G),N(G)-dimethylarginine dimethylaminohydrolase 2 OS=Rattus norvegicus GN=Ddah2 PE=1 SV=1	DDAH2_RAT	3.23239	3.87986	6.00601	2.90057
Group of Lamin A, isoform CRA_b OS=Rattus norvegicus GN=Lmna PE=3 SV=1+1	G3V8L3_RAT	1.61619	1.93993	6.00601	2.90057
Actin related protein 2/3 complex, subunit 3 OS=Rattus norvegicus GN=Arpc3 PE=2 SV=1	B2GV73_RAT	1.61619	3.87986	4.91401	3.86742
Hyaluronan and proteoglycan link protein 4 (Predicted) OS=Rattus norvegicus GN=Hapln4 PE=4 SV=1	D3Z9H2_RAT	3.23239	9.69964	3.27601	0.966856
Prothymosin alpha OS=Rattus norvegicus GN=Ptma PE=1 SV=2	PTMA_RAT	4.84858	5.81979	2.73	1.93371
ATP synthase subunit epsilon, mitochondrial OS=Rattus norvegicus GN=Atp5e PE=1 SV=2	ATP5E_RAT	4.84858	1.93993	2.73	1.93371
GTP-binding nuclear protein Ran OS=Rattus norvegicus GN=Ran PE=1 SV=3	RAN_RAT	3.23239	7.75971	3.82201	2.90057
Ras-related protein Rab-7a OS=Rattus norvegicus GN=Rab7a PE=1 SV=2	RAB7A_RAT	1.61619	9.69964	4.91401	3.86742
Protein phosphatase 1 regulatory subunit 7 OS=Rattus norvegicus GN=Ppp1r7 PE=1 SV=1	PP1R7_RAT	1.61619	3.87986	6.55201	2.90057
Group of Phosphofurin acidic cluster sorting protein 1 OS=Rattus norvegicus GN=Pacs1 PE=2 SV=1+1	PACS1_RAT	3.23239	3.87986	3.27601	3.86742
60S ribosomal protein L12 OS=Rattus norvegicus GN=Rpl12 PE=2 SV=1	RL12_RAT	3.23239	1.93993	2.73	3.86742
Transforming protein RhoA OS=Rattus norvegicus GN=Rhoa PE=1 SV=1	RHOA_RAT	1.61619	1.93993	6.00601	3.86742
Protein LOC100912599 OS=Rattus norvegicus GN=LOC100912599 PE=4 SV=1	D3ZCZ9_RAT	3.23239	1.93993	4.36801	2.90057
Group of Pdxp protein OS=Rattus norvegicus GN=Pdxp PE=2 SV=1+2	B2GV79_RAT	1.61619	1.93993	3.82201	4.83428
Thiosulfate sulfurtransferase OS=Rattus norvegicus GN=Tst PE=1 SV=3	THTR_RAT	1.61619	1.93993	6.00601	1.93371
Endophilin-B2 OS=Rattus norvegicus GN=Sh3glb2 PE=2 SV=2	SHLB2_RAT	4.84858	3.87986	4.36801	1.93371
Alpha-aminoadipic semialdehyde dehydrogenase OS=Rattus norvegicus GN=Aldh7a1 PE=1 SV=2	AL7A1_RAT	1.61619	1.93993	6.00601	2.90057
Protein disulfide-isomerase A6 OS=Rattus norvegicus GN=Pdia6 PE=1 SV=2	PDIA6_RAT	1.61619	1.93993	3.27601	5.80114
NADH dehydrogenase [ubiquinone] 1 alpha subcomplex subunit 10, mitochondrial OS=Rattus norvegicus GN=Ndufa10 PE=1 SV=1	NDUAA_RAT	3.23239	1.93993	4.36801	2.90057
Ubiquitin-conjugating enzyme E2 N OS=Rattus norvegicus GN=Ube2n PE=1 SV=1	UBE2N_RAT	1.61619	5.81979	4.91401	1.93371
NADH dehydrogenase (Ubiquinone) Fe-S protein 8 (Predicted), isoform CRA_a OS=Rattus norvegicus GN=Ndufs8 PE=2 SV=1	B0BNE6_RAT	1.61619	3.87986	6.00601	1.93371
Major prion protein OS=Rattus norvegicus GN=Prnp PE=1 SV=2	PRIO_RAT	1.61619	9.69964	2.184	1.93371
Ndufa4 protein OS=Rattus norvegicus GN=Ndufa4 PE=4 SV=1	B2RZD6_RAT	1.61619	3.87986	5.46001	1.93371
Group of Claudin OS=Rattus norvegicus GN=Cldn11 PE=2 SV=1+1	Q6IRG7_RAT	1.61619	9.69964	2.73	0.966856
Protein Naca OS=Rattus norvegicus GN=Naca PE=4 SV=1	M0R9L0_RAT	1.61619	3.87986	3.82201	3.86742
Group of Neuroplastin OS=Rattus norvegicus GN=Nptn PE=1 SV=2+1	NPTN_RAT	1.61619	3.87986	3.82201	2.90057
Group of Eukaryotic translation initiation factor 5A-1 OS=Rattus norvegicus GN=Eif5a PE=1 SV=3+1	IF5A1_RAT	1.61619	3.87986	5.46001	3.86742
Group of Mitochondrial import receptor subunit TOM70 OS=Rattus norvegicus GN=Tomm70a PE=1 SV=1+1	TOM70_RAT	1.61619	3.87986	4.36801	2.90057
Acyl-CoA thioesterase 9 OS=Rattus norvegicus GN=Acot9 PE=2 SV=1	Q5U2X8_RAT	3.23239	1.93993	3.27601	2.90057
Protein-L-isoaspartate(D-aspartate) O-methyltransferase OS=Rattus norvegicus GN=Pcmt1 PE=1 SV=2	PIMT_RAT	1.61619	1.93993	6.55201	2.90057
Phytanoyl-CoA hydroxylase-interacting protein OS=Rattus norvegicus GN=Phyhip PE=2 SV=1	PHYIP_RAT	1.61619	1.93993	4.36801	3.86742
AU RNA binding protein/enoyl-coenzyme A hydratase (Predicted), isoform CRA_a OS=Rattus norvegicus GN=Auh PE=3 SV=2	F1LU71_RAT	1.61619	3.87986	4.91401	1.93371
Protein rogdi homolog OS=Rattus norvegicus GN=Rogdi PE=2 SV=1	ROGDI_RAT	1.61619	1.93993	4.36801	4.83428
Acyl-CoA synthetase family member 2, mitochondrial OS=Rattus norvegicus GN=Acsf2 PE=2 SV=1	ACSF2_RAT	1.61619	1.93993	2.184	3.86742
Low molecular weight phosphotyrosine protein phosphatase OS=Rattus norvegicus GN=Acp1 PE=1 SV=3	PPAC_RAT	1.61619	3.87986	3.82201	2.90057
Ubiquitin carboxyl-terminal hydrolase OS=Rattus norvegicus GN=Usp14 PE=2 SV=1	Q5U2N2_RAT	1.61619	1.93993	4.91401	0.966856
Probable G-protein coupled receptor 158 OS=Rattus norvegicus GN=Gpr158 PE=3 SV=1	GP158_RAT	1.61619	1.93993	3.27601	1.93371
Gelsolin OS=Rattus norvegicus GN=Gsn PE=1 SV=1	GELS_RAT	3.23239	7.75971	1.638	0.966856
Peptidyl-prolyl cis-trans isomerase B OS=Rattus norvegicus GN=Ppib PE=1 SV=3	PPIB_RAT	4.84858	1.93993	2.184	0.966856
Isoform 2 of Neuronal cell adhesion molecule OS=Rattus norvegicus GN=Nrcam	NRCAM_RAT	1.61619	3.87986	4.36801	0.966856
EH domain-containing protein 3 OS=Rattus norvegicus GN=Ehd3 PE=1 SV=2	EHD3_RAT	1.61619	3.87986	4.36801	2.90057
Group of Kinesin-like protein KIF2A OS=Rattus norvegicus GN=Kif2a PE=3 SV=2+1	F1M745_RAT	3.23239	3.87986	1.638	1.93371
Vesicular inhibitory amino acid transporter OS=Rattus norvegicus GN=Slc32a1 PE=1 SV=1	VIAAT_RAT	1.61619	3.87986	2.73	2.90057
T-complex protein 1 subunit gamma OS=Rattus norvegicus GN=Cct3 PE=1 SV=1	TCPG_RAT	1.61619	3.87986	3.82201	1.93371
F-actin-capping protein subunit beta OS=Rattus norvegicus GN=Capzb PE=1 SV=1	CAPZB_RAT	1.61619	3.87986	3.82201	1.93371
Transaldolase OS=Rattus norvegicus GN=Taldo1 PE=1 SV=2	TALDO_RAT	3.23239	1.93993	2.73	1.93371
Protein Chd4 OS=Rattus norvegicus GN=Chd4 PE=4 SV=2	E9PU01_RAT	1.61619	1.93993	2.184	1.93371
Abl interactor 1 OS=Rattus norvegicus GN=Abi1 PE=1 SV=3	ABI1_RAT	1.61619	1.93993	2.73	2.90057
Polyadenylate-binding protein 1 OS=Rattus norvegicus GN=Pabpc1 PE=1 SV=1	PABP1_RAT	1.61619	3.87986	2.184	2.90057
Membrane protein, palmitoylated 2 (MAGUK p55 subfamily member 2), isoform CRA_a OS=Rattus norvegicus GN=Mpp2 PE=4 SV=2	D3ZAA9_RAT	1.61619	1.93993	3.82201	1.93371
Sulfated glycoprotein 1 OS=Rattus norvegicus GN=Psap PE=4 SV=1	F7EPE0_RAT	3.23239	3.87986	0.546001	0.966856
Group of Myadm protein OS=Rattus norvegicus GN=Myadm PE=2 SV=1+1	Q05BA4_RAT	1.61619	1.93993	3.27601	0.966856
Group of cGMP-dependent 3',5'-cyclic phosphodiesterase OS=Rattus norvegicus GN=Pde2a PE=1 SV=2+1	PDE2A_RAT	1.61619	9.69964	1.092	0.966856
Cytochrome b-c1 complex subunit 6, mitochondrial OS=Rattus norvegicus GN=Uqcrh PE=3 SV=1	QCR6_RAT	1.61619	3.87986	3.27601	1.93371
Group of Gephyrin OS=Rattus norvegicus GN=Gphn PE=1 SV=3+2	GEPH_RAT	1.61619	1.93993	4.36801	0.966856
Adenosylhomocysteinase OS=Rattus norvegicus GN=Ahcy PE=1 SV=3	SAHH_RAT	1.61619	1.93993	3.27601	2.90057
Platelet-activating factor acetylhydrolase IB subunit alpha OS=Rattus norvegicus GN=Pafah1b1 PE=1 SV=2	LIS1_RAT	1.61619	1.93993	2.73	0.966856
Group of Neuroendocrine protein 7B2 OS=Rattus norvegicus GN=Scg5 PE=1 SV=1+1	7B2_RAT	1.61619	1.93993	1.092	3.86742
Group of 40S ribosomal protein S6 (Fragment) OS=Rattus norvegicus GN=Rps6 PE=3 SV=1+1	M0RD75_RAT	1.61619	1.93993	2.73	0.966856
Protein Yeats2 OS=Rattus norvegicus GN=Yeats2 PE=4 SV=1	D3ZBV9_RAT	1.61619	1.93993	2.184	0.966856
Alanine--tRNA ligase, cytoplasmic OS=Rattus norvegicus GN=Aars PE=1 SV=3	SYAC_RAT	1.61619	1.93993	2.73	0.966856
Cytoplasmic dynein 1 light intermediate chain 2 OS=Rattus norvegicus GN=Dync1li2 PE=1 SV=1	DC1L2_RAT	1.61619	1.93993	2.73	0.966856
Latexin OS=Rattus norvegicus GN=Lxn PE=1 SV=1	LXN_RAT	1.61619	5.81979	0.546001	0.966856
